# Supplementary material for: Diabetes‐mediated promotion of colon mucosa carcinogenesis is associated with mitochondrial dysfunction
Source: Mol Oncol. 2019 Jul 27;13(9):1887–97. doi: 10.1002/1878-0261.12531 (PMC6717745; doi:10.1002/1878-0261.12531)
Supplement: Supplementary file 2 — Table S3. Repository of identified proteins. Table S4. Lists of upregulated proteins in diabetic tumors and mucosas (compared to nondiabetic tumors and mucosas respectively). Table S5. Lists of downregulated proteins in diabetic tumors and mucosas (compared to nondiabetic tumors and mucosas respectively). [file MOL2-13-1887-s002.xlsx]

## Sheet: All proteins identified
Supplementary Table 3. Repository of identified proteins
Accession	Description	Score	Coverage	# Proteins	# Unique Peptides	# Peptides	# PSMs	116/114	116/114 Count	116/114 Variability [%]	115/113	115/113 Count	115/113 Variability [%]	118/114	118/114 Count	118/114 Variability [%]	117/113	117/113 Count	117/113 Variability [%]	119/117	119/117 Count	119/117 Variability [%]	121/118	121/118 Count	121/118 Variability [%]	-- invalid --	-- invalid -- Count	-- invalid -- Variability [%]	# AAs	MW [kDa]	calc. pI
P62736	Actin, aortic smooth muscle OS=Homo sapiens GN=ACTA2 PE=1 SV=1 - [ACTA_HUMAN]	619.505	79.05	2	5	39	949	0.778557	69	37.2514	0.815746	84	47.1167	2.22231	84	55.143	1.79197	90	44.5645	0.918239	89	26.1463	1.15631	84	36.1249				377	41.9818	5.38916
P60709	Actin, cytoplasmic 1 OS=Homo sapiens GN=ACTB PE=1 SV=1 - [ACTB_HUMAN]	602.505	76	2	15	40	810	0.894607	233	22.2997	0.830464	229	34.5019	1.24671	237	27.0074	1.0565	234	26.2906	0.988205	231	27.2133	1.13471	240	30.9897				375	41.7097	5.47803
P68133	Actin, alpha skeletal muscle OS=Homo sapiens GN=ACTA1 PE=1 SV=1 - [ACTS_HUMAN]	591.181	79.05	1	3	38	877	0.811541	4	6.20317	0.985777	4	12.4363	1.79877	4	30.4911	1.65687	4	24.1619	1.06086	4	15.8593	1.05181	4	148.056				377	42.0239	5.38916
P17661	Desmin OS=Homo sapiens GN=DES PE=1 SV=3 - [DESM_HUMAN]	416.663	81.7	5	58	65	433	0.672617	365	32.1497	0.723137	366	26.4596	2.32211	377	43.1371	1.88638	379	43.4442	1.02308	382	22.9405	1.04457	381	32.5372				470	53.5032	5.2749
P62805	Histone H4 OS=Homo sapiens GN=HIST1H4A PE=1 SV=2 - [H4_HUMAN]	354.206	59.22	1	14	14	368	0.949567	366	20.0112	1.01924	365	24.0008	0.966804	365	34.8447	0.80574	360	30.1023	1.15527	358	18.9536	0.861386	354	46.3782				103	11.3604	11.356
P08670	Vimentin OS=Homo sapiens GN=VIM PE=1 SV=4 - [VIME_HUMAN]	320.018	81.33	4	42	53	335	0.835188	249	15.6818	0.894541	252	19.855	1.09368	250	27.5276	1.06756	252	18.5335	0.950583	251	18.2427	0.902443	246	34.5081				466	53.6191	5.12256
A5A3E0	POTE ankyrin domain family member F OS=Homo sapiens GN=POTEF PE=1 SV=2 - [POTEF_HUMAN]	305.837	10.42	1	2	11	254	0.907273	17	18.9788	1.01714	17	24.069	1.23884	17	37.9411	1.093	16	16.7187	1.15422	16	24.7307	1.09655	17	28.503				1075	121.367	6.20166
P21333	Filamin-A OS=Homo sapiens GN=FLNA PE=1 SV=4 - [FLNA_HUMAN]	272.417	45.79	1	88	96	295	0.738952	262	24.3136	0.877843	265	16.3106	1.70078	266	26.6389	1.7913	267	36.2749	0.895658	268	15.2617	1.04875	268	23.4216				2647	280.564	6.06201
Q9BYX7	Putative beta-actin-like protein 3 OS=Homo sapiens GN=POTEKP PE=5 SV=1 - [ACTBM_HUMAN]	240.347	21.87	1	1	7	195	0.924921	1		0.876549	1		1.8252	1		1.60413	1		1.03015	1		0.77824	1					375	41.9888	6.32861
Q562R1	Beta-actin-like protein 2 OS=Homo sapiens GN=ACTBL2 PE=1 SV=2 - [ACTBL_HUMAN]	224.629	33.78	1	4	16	318	0.720576	12	25.1196	0.866455	12	20.1327	1.554	12	13.6818	1.50301	12	26.282	0.866811	12	12.5524	1.04714	12	10.9508				376	41.976	5.59229
P14618	Pyruvate kinase PKM OS=Homo sapiens GN=PKM PE=1 SV=4 - [KPYM_HUMAN]	224.5	70.81	2	36	36	172	0.859904	170	17.1546	0.971415	170	19.3479	0.849761	168	33.1586	0.936406	170	25.6872	0.973807	170	19.1274	1.02253	169	24.8858				531	57.9	7.84033
P08727_CONT	Tax_Id=9606 Gene_Symbol=KRT19 Keratin, type I cytoskeletal 19 - [CONT_P08727]	206.915	80.5	2	1	36	162	0.872567	5	10.2893	1.11418	5	7.07879	1.51196	5	27.878	1.13916	5	22.3021	1.65612	5	20.9536	0.907692	5	10.6656				400	44.0651	5.13525
P08727	Keratin, type I cytoskeletal 19 OS=Homo sapiens GN=KRT19 PE=1 SV=4 - [K1C19_HUMAN]	202.803	80.5	2	1	36	160	2.16456	2	11.3882	1.31748	3	17.8493	0.753962	2	75.7871	1.5814	3	17.4044	0.990157	3	7.64881	3.83642	3	69.4383				400	44.0791	5.13525
P12111	Collagen alpha-3(VI) chain OS=Homo sapiens GN=COL6A3 PE=1 SV=5 - [CO6A3_HUMAN]	201.402	24.61	1	67	67	180	0.754504	174	19.2719	0.787031	176	17.153	1.5252	176	26.0735	1.39896	179	26.9123	0.963961	178	15.3517	0.891415	174	25.0404				3177	343.457	6.68311
P05787	Keratin, type II cytoskeletal 8 OS=Homo sapiens GN=KRT8 PE=1 SV=7 - [K2C8_HUMAN]	193.615	65.63	4	28	47	247	0.938874	157	15.9978	1.33178	157	30.3406	1.15264	157	22.726	1.13534	157	23.1214	1.201	158	19.2395	0.849783	154	36.3203				483	53.6711	5.59229
Q9Y6R7	IgGFc-binding protein OS=Homo sapiens GN=FCGBP PE=1 SV=3 - [FCGBP_HUMAN]	185.879	23.26	1	64	64	187	1.48173	180	41.6692	0.816828	182	19.3973	2.44547	180	63.6953	1.68875	184	44.0889	1.05122	185	20.0119	1.17911	186	28.6266				5405	571.639	5.33838
P12277	Creatine kinase B-type OS=Homo sapiens GN=CKB PE=1 SV=1 - [KCRB_HUMAN]	174.887	64.3	1	24	24	163	1.01609	144	18.4783	0.725508	145	25.1369	2.92874	147	50.264	2.02748	149	34.7261	0.885586	155	19.4316	1.03462	154	27.5485				381	42.6173	5.59229
P05783	Keratin, type I cytoskeletal 18 OS=Homo sapiens GN=KRT18 PE=1 SV=2 - [K1C18_HUMAN]	174	70	3	21	37	146	1.01254	83	12.5634	1.37603	82	32.2466	1.0436	81	25.7178	0.927204	82	30.5362	1.06133	82	15.5349	0.973807	80	20.0406				430	48.0285	5.45264
P0CG38	POTE ankyrin domain family member I OS=Homo sapiens GN=POTEI PE=3 SV=1 - [POTEI_HUMAN]	165.103	8.74	1	1	9	123	0.93911	7	60.6049	1.12028	7	14.7832	1.36299	8	4.45251	1.64104	7	18.8953	1.1225	8	9.20912	0.988531	8	20.6322				1075	121.205	6.21436
P25705	ATP synthase subunit alpha, mitochondrial OS=Homo sapiens GN=ATP5A1 PE=1 SV=1 - [ATPA_HUMAN]	153.42	46.47	1	24	24	131	1.0047	126	13.8632	0.854048	129	16.7048	1.50502	127	19.9231	1.24733	128	21.1855	1.01476	129	13.9109	1.12704	130	17.1356				553	59.7136	9.12939
P58876	Histone H2B type 1-D OS=Homo sapiens GN=HIST1H2BD PE=1 SV=2 - [H2B1D_HUMAN]	152.783	73.02	7	0	22	265																						126	13.9276	10.3159
O60814	Histone H2B type 1-K OS=Homo sapiens GN=HIST1H2BK PE=1 SV=3 - [H2B1K_HUMAN]	152.783	73.02	2	1	21	264	1.30128	4	14.8176	1.06423	4	19.6766	0.780354	4	4.51923	1.15742	4	13.9795	0.715362	4	14.5578	4.25551	4	10.3634				126	13.8816	10.3159
P24844	Myosin regulatory light polypeptide 9 OS=Homo sapiens GN=MYL9 PE=1 SV=4 - [MYL9_HUMAN]	150.635	68.6	1	6	16	224	0.742313	96	31.6591	0.831836	98	25.0403	2.04805	98	35.1632	1.69085	100	32.794	0.922822	100	29.2371	1.1627	102	28.1336				172	19.8144	4.91943
O15061	Synemin OS=Homo sapiens GN=SYNM PE=1 SV=2 - [SYNEM_HUMAN]	148.184	39.94	1	55	55	116	0.741522	115	26.3043	0.724422	112	20.2114	2.14084	116	31.6239	1.97864	115	35.1589	0.904686	116	17.4113	0.952121	116	22.6145				1565	172.663	5.16064
P35749	Myosin-11 OS=Homo sapiens GN=MYH11 PE=1 SV=3 - [MYH11_HUMAN]	146.912	38.39	10	63	74	163	0.750359	138	29.3885	0.80491	139	17.0162	2.12887	139	48.005	2.0463	140	49.879	0.939309	139	20.54	0.967844	141	36.3694				1972	227.199	5.50342
P68871	Hemoglobin subunit beta OS=Homo sapiens GN=HBB PE=1 SV=2 - [HBB_HUMAN]	144.652	78.91	1	7	12	201	1.11746	123	21.4428	1.2	122	28.6038	1.6187	123	29.7868	1.31851	123	28.9805	1.30306	122	22.9708	1.00814	123	29.6692				147	15.9883	7.28369
Q01995	Transgelin OS=Homo sapiens GN=TAGLN PE=1 SV=4 - [TAGL_HUMAN]	139.253	86.57	1	26	27	382	0.725923	368	32.5445	0.864686	372	22.3198	1.91377	374	35.683	1.72577	375	41.9114	0.895076	374	22.5171	1.03356	375	31.801				201	22.5964	8.83643
P06576	ATP synthase subunit beta, mitochondrial OS=Homo sapiens GN=ATP5B PE=1 SV=3 - [ATPB_HUMAN]	139.179	51.8	1	20	20	127	0.963235	123	19.5664	0.876568	122	20.2295	1.54583	122	25.4312	1.20952	122	23.508	1.04392	122	21.8758	1.08436	124	27.8934				529	56.5246	5.40186
P07437	Tubulin beta chain OS=Homo sapiens GN=TUBB PE=1 SV=2 - [TBB5_HUMAN]	137.594	54.28	3	4	17	119	0.872255	36	25.253	0.90687	36	21.5351	1.11768	36	24.1856	1.1221	36	21.2306	1.00542	36	22.1525	0.953904	36	21.4812				444	49.639	4.89404
P12814	Alpha-actinin-1 OS=Homo sapiens GN=ACTN1 PE=1 SV=2 - [ACTN1_HUMAN]	137.517	47.53	3	26	40	143	0.864929	81	16.1741	0.869428	81	19.1657	1.54882	81	22.2686	1.60509	81	29.3151	0.837118	81	14.9151	0.954877	81	24.4244				892	102.993	5.41455
P11142	Heat shock cognate 71 kDa protein OS=Homo sapiens GN=HSPA8 PE=1 SV=1 - [HSP7C_HUMAN]	134.391	55.88	1	23	39	143	1.03266	79	15.5079	1.08546	79	21.4272	0.93255	80	28.4651	1.05962	80	20.2142	0.947341	79	15.1225	0.945006	80	28.5666				646	70.8542	5.51611
P0CG39	POTE ankyrin domain family member J OS=Homo sapiens GN=POTEJ PE=3 SV=1 - [POTEJ_HUMAN]	133.526	8.19	1	2	8	95	0.793247	3	15.3265	0.879359	3	5.14935	1.21242	3	66.2483	1.84813	3	45.6714	1.09761	3	5.83662	1.20531	3	1.45947				1038	117.315	5.97314
P04264	Keratin, type II cytoskeletal 1 OS=Homo sapiens GN=KRT1 PE=1 SV=6 - [K2C1_HUMAN]	131.01	56.68	2	31	39	151	1.14541	120	24.4874	1.17393	120	32.7567	1.47264	120	22.0172	1.97397	120	39.1702	1.0088	121	20.866	3.20638	121	56.0038				644	65.999	8.11865
P23396	40S ribosomal protein S3 OS=Homo sapiens GN=RPS3 PE=1 SV=2 - [RS3_HUMAN]	130.903	69.14	1	19	19	101	1.03106	101	17.0581	1.13846	101	22.6991	0.901319	99	20.4797	0.921164	101	19.4123	1.05015	101	16.2608	0.993315	99	25.8475				243	26.6714	9.65674
Q8N257	Histone H2B type 3-B OS=Homo sapiens GN=HIST3H2BB PE=1 SV=3 - [H2B3B_HUMAN]	130.682	66.67	1	4	17	230	0.84028	39	26.0488	1.083	39	33.918	1.01619	39	47.1215	0.967841	39	19.5688	1.06223	39	24.0128	0.687654	39	27.3763				126	13.8995	10.3159
P69905	Hemoglobin subunit alpha OS=Homo sapiens GN=HBA1 PE=1 SV=2 - [HBA_HUMAN]	126.884	70.42	1	7	11	168	1.01686	145	23.2713	1.06873	145	24.8473	1.64136	145	39.1103	1.12218	145	31.2658	1.33978	145	23.2881	0.988456	144	30.842				142	15.2479	8.67529
P02545	Prelamin-A/C OS=Homo sapiens GN=LMNA PE=1 SV=1 - [LMNA_HUMAN]	123.885	56.17	1	39	41	95	0.858116	91	16.4211	0.939553	91	15.8305	1.20241	91	16.5034	1.20305	91	16.8655	0.934775	91	15.3367	0.976387	90	31.0732				664	74.0947	7.02002
P08107	Heat shock 70 kDa protein 1A/1B OS=Homo sapiens GN=HSPA1A PE=1 SV=5 - [HSP71_HUMAN]	122.806	46.33	1	21	29	132	0.836251	99	16.8193	0.933243	100	17.8579	1.27427	101	15.2758	1.47933	101	21.0684	0.838649	101	20.0501	0.95539	101	27.8933				641	70.009	5.65576
P07900	Heat shock protein HSP 90-alpha OS=Homo sapiens GN=HSP90AA1 PE=1 SV=5 - [HS90A_HUMAN]	121.894	44.4	6	21	34	116	1.22073	66	22.2721	1.06268	66	14.9367	0.87975	66	20.0905	0.971743	66	22.5501	0.894267	66	21.6236	0.921493	63	27.0843				732	84.6067	5.021
P18206	Vinculin OS=Homo sapiens GN=VCL PE=1 SV=4 - [VINC_HUMAN]	121.319	49.82	1	58	58	127	0.80405	126	14.3909	0.89754	125	14.8025	1.6779	126	23.159	1.84083	126	26.5779	0.827572	127	15.5668	0.928723	127	19.5646				1134	123.722	5.65576
P68371	Tubulin beta-4B chain OS=Homo sapiens GN=TUBB4B PE=1 SV=1 - [TBB4B_HUMAN]	120.593	54.61	4	4	18	120	0.983581	18	9.59703	0.851059	18	18.7896	1.27271	18	21.8087	1.25315	18	25.7625	0.987511	18	13.3249	0.97645	18	16.9919				445	49.799	4.89404
O43707	Alpha-actinin-4 OS=Homo sapiens GN=ACTN4 PE=1 SV=2 - [ACTN4_HUMAN]	117.725	45.12	2	24	38	122	1.0457	60	14.0596	0.9419	60	12.997	1.03664	60	17.3978	1.14107	60	13.7031	0.941743	60	14.9647	0.967689	60	24.5316				911	104.788	5.43994
Q3SX28_CONT	(Bos taurus) Tropomyosin 2 - [CONT_Q3SX28;Q5KR48]	114.675	63.38	2	12	32	105	0.657349	27	38.78	0.750405	26	23.8865	1.78552	27	36.5773	2.3148	26	41.5698	0.839394	27	24.7565	0.789538	26	111.637				284	32.9916	4.69092
P60660	Myosin light polypeptide 6 OS=Homo sapiens GN=MYL6 PE=1 SV=2 - [MYL6_HUMAN]	113.378	67.55	1	11	15	125	0.732087	89	29.2096	0.897107	93	25.0577	2.3455	93	39.0846	1.93371	93	35.466	1.02882	93	21.8773	1.25499	93	70.2999				151	16.9191	4.65283
P62987	Ubiquitin-60S ribosomal protein L40 OS=Homo sapiens GN=UBA52 PE=1 SV=2 - [RL40_HUMAN]	113.24	62.5	3	1	14	102	0.963162	1		2.36325	1		0.460285	1		0.795651	1		1.47796	1		1.40144	1					128	14.719	9.83252
P62979	Ubiquitin-40S ribosomal protein S27a OS=Homo sapiens GN=RPS27A PE=1 SV=2 - [RS27A_HUMAN]	113.231	57.69	3	2	15	106	0.823546	5	16.5179	0.908001	5	5.48979	1.24362	5	26.638	1.04404	5	4.25914	1.13949	5	3.07007	1.15489	5	48.7345				156	17.9535	9.64209
P06733	Alpha-enolase OS=Homo sapiens GN=ENO1 PE=1 SV=2 - [ENOA_HUMAN]	110.767	49.54	1	24	26	111	1.01429	92	17.0948	1.03385	92	19.8523	0.892099	91	34.4057	0.967323	91	25.6096	0.999039	91	19.6805	0.972302	91	30.0236				434	47.1393	7.38623
P52272	Heterogeneous nuclear ribonucleoprotein M OS=Homo sapiens GN=HNRNPM PE=1 SV=3 - [HNRPM_HUMAN]	109.338	43.84	1	28	28	90	0.982924	90	13.1726	1.01356	90	14.5866	0.852066	90	24.3525	1.04183	90	15.9304	0.98223	90	13.5986	0.900151	90	17.161				730	77.4643	8.70459
P22314	Ubiquitin-like modifier-activating enzyme 1 OS=Homo sapiens GN=UBA1 PE=1 SV=3 - [UBA1_HUMAN]	108.694	41.87	1	37	37	93	1.04748	90	12.9415	0.956213	90	17.8679	0.961044	89	21.2585	0.911937	91	17.5184	0.926237	89	23.6898	1.03744	89	24.7101				1058	117.774	5.75732
P09493	Tropomyosin alpha-1 chain OS=Homo sapiens GN=TPM1 PE=1 SV=2 - [TPM1_HUMAN]	108.212	63.03	1	13	31	112	0.558436	37	41.1154	0.685992	38	19.1951	1.67917	39	39.0122	2.32373	39	42.0495	0.774983	40	21.7418	0.843528	39	172.146				284	32.6887	4.7417
Q9Y490	Talin-1 OS=Homo sapiens GN=TLN1 PE=1 SV=3 - [TLN1_HUMAN]	106.873	28.85	1	60	60	94	0.783844	94	13.6918	0.91946	94	18.0421	1.17747	94	15.9752	1.28358	94	24.0462	0.91087	94	15.5396	0.907673	94	22.5397				2541	269.599	6.07471
P08238	Heat shock protein HSP 90-beta OS=Homo sapiens GN=HSP90AB1 PE=1 SV=4 - [HS90B_HUMAN]	106.581	43.37	5	17	32	93	1.04265	42	14.9722	0.980533	42	19.8846	0.804379	42	19.2498	0.83144	42	26.7476	0.963289	42	14.9618	0.910871	41	27.4119				724	83.2121	5.03369
P04406	Glyceraldehyde-3-phosphate dehydrogenase OS=Homo sapiens GN=GAPDH PE=1 SV=3 - [G3P_HUMAN]	105.98	79.1	1	25	25	213	0.980803	207	15.5203	1.06684	206	20.6713	1.04486	207	22.7667	1.12378	205	24.7897	0.99699	206	20.8009	0.93726	207	57.1441				335	36.0304	8.45557
P67936	Tropomyosin alpha-4 chain OS=Homo sapiens GN=TPM4 PE=1 SV=3 - [TPM4_HUMAN]	105.889	58.06	1	6	20	87	1.00292	19	9.09218	1.02483	19	10.0255	0.576557	19	15.8211	0.67925	19	32.3821	0.932658	19	12.8496	0.963013	18	26.0842				248	28.5045	4.69092
P02788	Lactotransferrin OS=Homo sapiens GN=LTF PE=1 SV=6 - [TRFL_HUMAN]	104.225	53.38	1	33	33	80	0.603602	80	21.5881	1.07395	80	20.6634	0.282823	79	104.01	0.653766	79	34.9995	0.998783	76	17.3639	1.13473	78	31.8109				710	78.1319	8.11865
P60174	Triosephosphate isomerase OS=Homo sapiens GN=TPI1 PE=1 SV=3 - [TPIS_HUMAN]	102.817	75.17	1	22	22	97	1.04278	97	16.8186	1.03269	97	22.2298	1.04114	97	30.3111	1.00777	97	18.9315	0.945751	97	22.1177	1.10746	97	38.9452				286	30.7717	5.92236
Q9BQE3	Tubulin alpha-1C chain OS=Homo sapiens GN=TUBA1C PE=1 SV=1 - [TBA1C_HUMAN]	102.573	49.22	3	8	24	127	0.966923	39	13.592	0.969789	39	15.453	1.31817	39	22.5059	1.28878	39	28.5336	0.886993	39	23.7445	0.912591	39	21.095				449	49.8635	5.09717
Q13885	Tubulin beta-2A chain OS=Homo sapiens GN=TUBB2A PE=1 SV=1 - [TBB2A_HUMAN]	102.386	45.39	2	1	15	96	0.858319	5	2.90094	0.915964	5	19.8412	1.71085	5	25.9819	1.54453	5	7.47273	0.945841	5	13.8339	1.03936	5	11.7386				445	49.875	4.89404
P68104	Elongation factor 1-alpha 1 OS=Homo sapiens GN=EEF1A1 PE=1 SV=1 - [EF1A1_HUMAN]	102.204	39.18	2	10	18	119	1.00989	55	18.993	1.04682	55	23.9948	1.13833	55	23.3319	1.17111	55	26.6686	0.967504	55	17.0839	0.971908	54	36.7382				462	50.1091	9.01221
P02768	Serum albumin OS=Homo sapiens GN=ALB PE=1 SV=2 - [ALBU_HUMAN]	101.217	66.17	2	36	41	164	0.722856	141	22.8167	0.808109	140	18.6274	0.976214	141	29.1257	1.04586	140	18.2607	0.98558	140	24.2439	0.916115	139	38.402				609	69.3215	6.27783
Q9BVA1	Tubulin beta-2B chain OS=Homo sapiens GN=TUBB2B PE=1 SV=1 - [TBB2B_HUMAN]	100.494	45.39	2	1	15	92	0.574626	1		0.865878	1		2.04252	1		2.12676	1		0.898765	1		1.31559	1					445	49.9209	4.89404
P61247	40S ribosomal protein S3a OS=Homo sapiens GN=RPS3A PE=1 SV=2 - [RS3A_HUMAN]	100.243	64.02	1	23	23	79	1.03245	79	15.44	1.05662	77	22.11	0.984006	78	23.4946	0.961273	77	23.5499	1.05648	76	21.5301	0.966765	78	35.5213				264	29.9257	9.72998
Q15149	Plectin OS=Homo sapiens GN=PLEC PE=1 SV=3 - [PLEC_HUMAN]	100.224	14.94	3	51	56	69	0.869629	60	14.8126	0.894419	60	13.7773	1.06723	60	17.2562	1.09746	59	12.2668	0.917223	59	14.3765	1.03095	61	18.8506				4684	531.466	5.96045
P35908	Keratin, type II cytoskeletal 2 epidermal OS=Homo sapiens GN=KRT2 PE=1 SV=2 - [K22E_HUMAN]	100.218	50.7	5	23	33	119	1.01062	81	21.5158	1.21527	82	27.6185	1.22605	81	20.1196	1.8748	82	42.305	0.754269	83	25.7847	2.41119	82	80.9544				639	65.3932	8.00146
P00558	Phosphoglycerate kinase 1 OS=Homo sapiens GN=PGK1 PE=1 SV=3 - [PGK1_HUMAN]	96.6378	67.39	1	19	24	127	1.09216	98	22.0636	1.03722	99	18.2575	0.944651	98	26.2018	1.00576	97	16.9378	0.916483	97	15.8849	0.778132	97	52.0356				417	44.5861	8.104
P13645	Keratin, type I cytoskeletal 10 OS=Homo sapiens GN=KRT10 PE=1 SV=6 - [K1C10_HUMAN]	95.6853	51.2	13	23	32	108	1.04617	75	19.4876	1.18624	76	27.1418	1.30343	76	20.2953	1.69097	77	28.2023	0.894185	77	24.3169	2.94704	78	51.7484				584	58.7917	5.21143
P54652	Heat shock-related 70 kDa protein 2 OS=Homo sapiens GN=HSPA2 PE=1 SV=1 - [HSP72_HUMAN]	95.404	44.29	1	15	30	93	1.08635	32	20.1191	0.932606	32	12.2432	1.81805	32	25.395	1.81878	32	42.3353	0.8599	32	19.2522	1.04686	32	26.2078				639	69.9779	5.74463
P84243	Histone H3.3 OS=Homo sapiens GN=H3F3A PE=1 SV=2 - [H33_HUMAN]	93.2024	41.91	5	11	11	77	0.945364	77	13.6576	1.00307	76	13.6272	0.865719	76	18.7781	0.841013	75	21.3154	1.04348	75	17.4985	1.02763	75	13.1458				136	15.3185	11.2681
P08311	Cathepsin G OS=Homo sapiens GN=CTSG PE=1 SV=2 - [CATG_HUMAN]	89.3724	35.29	1	11	11	64	0.637088	64	21.4158	1.32211	63	30.8483	0.36036	62	79.1792	0.654682	62	41.8371	1.18234	62	22.134	1.01719	62	20.6719				255	28.8191	11.1948
P02787	Serotransferrin OS=Homo sapiens GN=TF PE=1 SV=3 - [TRFE_HUMAN]	85.0752	41.4	1	29	29	76	0.78735	76	9.94467	0.893371	76	13.1274	0.859687	76	21.5307	0.948664	76	16.1072	0.995009	76	18.2183	1.05801	76	32.8027				698	77.0136	7.12256
P07355	Annexin A2 OS=Homo sapiens GN=ANXA2 PE=1 SV=2 - [ANXA2_HUMAN]	84.9147	58.41	2	21	21	67	0.698858	66	22.4641	1.11917	66	19.0751	0.688145	65	39.297	0.87352	65	20.2364	0.918518	65	15.7988	1.01089	64	19.338				339	38.5798	7.75244
P19105	Myosin regulatory light chain 12A OS=Homo sapiens GN=MYL12A PE=1 SV=2 - [ML12A_HUMAN]	84.448	69.01	2	5	15	141	0.89787	19	19.7626	1.03414	19	16.6956	1.07321	19	12.6438	0.913945	19	8.93938	1.04957	19	30.1661	1.14885	19	31.8377				171	19.7815	4.80518
Q14764	Major vault protein OS=Homo sapiens GN=MVP PE=1 SV=4 - [MVP_HUMAN]	84.3339	50.06	1	37	37	73	1.2521	73	17.1916	0.98315	73	14.493	1.31944	73	18.0045	1.25441	73	18.4972	0.951511	73	12.6423	0.940841	73	21.0344				893	99.2659	5.47803
P62258	14-3-3 protein epsilon OS=Homo sapiens GN=YWHAE PE=1 SV=1 - [1433E_HUMAN]	83.8517	65.1	1	15	18	94	1.01131	77	16.7615	0.991728	76	21.2045	1.06563	75	22.5276	1.06338	77	16.9242	1.02016	77	16.6005	0.974011	75	22.1657				255	29.1554	4.7417
P06753	Tropomyosin alpha-3 chain OS=Homo sapiens GN=TPM3 PE=1 SV=2 - [TPM3_HUMAN]	83.6616	48.07	1	4	20	70	1.15778	8	20.906	0.83448	8	22.8151	1.05991	8	17.4786	1.06362	8	7.86468	0.745364	8	29.4977	0.764051	7	114.235				285	32.9298	4.71631
P41219	Peripherin OS=Homo sapiens GN=PRPH PE=1 SV=2 - [PERI_HUMAN]	83.069	40.21	1	19	25	71	0.745114	33	26.0971	0.768096	33	15.2177	2.72868	33	44.7391	2.04243	33	44.5244	0.842582	33	16.5377	1.05883	33	17.2017				470	53.6184	5.46533
P36578	60S ribosomal protein L4 OS=Homo sapiens GN=RPL4 PE=1 SV=5 - [RL4_HUMAN]	82.8646	33.96	1	17	17	61	1.08434	61	15.6981	1.10018	61	16.7413	1.02544	61	23.8141	1.00798	61	17.5396	0.97039	61	14.3559	0.971597	61	25.6451				427	47.6674	11.063
Q13228	Selenium-binding protein 1 OS=Homo sapiens GN=SELENBP1 PE=1 SV=2 - [SBP1_HUMAN]	81.6957	58.05	1	26	26	77	1.19347	75	19.0666	0.875427	75	13.1181	2.16998	75	52.6577	1.40434	77	35.725	0.889538	77	18.4864	0.89826	77	30.6442				472	52.3576	6.3667
P02042	Hemoglobin subunit delta OS=Homo sapiens GN=HBD PE=1 SV=2 - [HBD_HUMAN]	81.0833	77.55	1	5	10	97	1.09683	19	18.6261	1.30592	19	26.7896	1.36638	19	21.2647	1.34632	19	17.1498	1.20039	19	14.2201	0.978436	19	25.8311				147	16.0453	8.04541
P01024	Complement C3 OS=Homo sapiens GN=C3 PE=1 SV=2 - [CO3_HUMAN]	80.6131	26.94	4	39	39	68	0.77951	68	15.2361	1.0087	68	16.4736	0.786797	68	20.0564	0.941127	68	17.198	1.02721	68	16.7325	0.998578	67	20.0347				1663	187.03	6.40479
P68366	Tubulin alpha-4A chain OS=Homo sapiens GN=TUBA4A PE=1 SV=1 - [TBA4A_HUMAN]	79.4239	51.79	3	8	24	114	1.0319	27	20.55	1.00993	25	18.9592	1.01532	25	15.615	1.20989	26	20.8568	0.895971	26	14.9013	1.00066	25	20.0403				448	49.8924	5.05908
P26038	Moesin OS=Homo sapiens GN=MSN PE=1 SV=3 - [MOES_HUMAN]	78.9765	51.47	1	27	34	78	0.818506	61	13.3039	0.879979	61	14.9078	0.905815	61	14.4644	0.911477	61	23.4311	0.941911	61	14.4038	1.03279	61	30.3331				577	67.7778	6.40479
P17931	Galectin-3 OS=Homo sapiens GN=LGALS3 PE=1 SV=5 - [LEG3_HUMAN]	78.7081	20	1	5	5	47	1.27629	47	27.6527	1.06048	47	14.0795	1.55784	47	21.5081	1.3093	47	19.6831	1.13168	47	12.4571	0.971214	47	13.087				250	26.1361	8.55811
P04259	Keratin, type II cytoskeletal 6B OS=Homo sapiens GN=KRT6B PE=1 SV=5 - [K2C6B_HUMAN]	78.4245	36.88	3	3	24	84	0.654987	4	30.0295	1.82228	4	21.9306	0.733037	4	50.5336	1.2934	4	17.6879	0.950529	4	12.3564	1.61945	4	18.7313				564	60.0303	8.00146
P04075	Fructose-bisphosphate aldolase A OS=Homo sapiens GN=ALDOA PE=1 SV=2 - [ALDOA_HUMAN]	78.0544	61.26	3	23	25	78	1.11711	73	20.3613	0.961453	74	23.2954	1.03258	73	22.1826	1.06552	72	23.152	0.963875	72	22.9679	1.00095	74	42.368				364	39.3953	8.08936
P09525	Annexin A4 OS=Homo sapiens GN=ANXA4 PE=1 SV=4 - [ANXA4_HUMAN]	77.8019	69.28	1	19	20	67	1.00488	65	18.1741	1.02034	65	20.1852	0.895907	65	21.234	0.913825	64	22.5169	1.01174	64	19.7697	0.938909	63	21.1552				319	35.8601	6.12549
P07737	Profilin-1 OS=Homo sapiens GN=PFN1 PE=1 SV=2 - [PROF1_HUMAN]	77.7209	78.57	1	11	15	109	0.899812	83	15.6247	1.06848	84	21.4013	1.33355	83	18.3834	1.39848	84	19.1284	0.959898	84	16.1798	1.03661	84	24.3058				140	15.0446	8.26514
P08133	Annexin A6 OS=Homo sapiens GN=ANXA6 PE=1 SV=3 - [ANXA6_HUMAN]	77.617	48.44	1	27	27	62	0.769631	58	12.3446	0.872471	59	13.8203	1.31166	61	19.6283	1.39167	61	18.2388	0.830256	60	10.4381	1.08595	59	15.3672				673	75.8256	5.60498
Q14195	Dihydropyrimidinase-related protein 3 OS=Homo sapiens GN=DPYSL3 PE=1 SV=1 - [DPYL3_HUMAN]	76.9036	63.33	1	20	24	80	0.833353	66	19.2711	0.894772	66	13.4667	1.35482	66	23.6733	1.23716	66	18.2029	0.961684	66	14.5293	1.08856	66	25.7694				570	61.9241	6.49365
Q96A08	Histone H2B type 1-A OS=Homo sapiens GN=HIST1H2BA PE=1 SV=3 - [H2B1A_HUMAN]	76.5348	55.91	1	3	14	159	0.804381	14	27.2488	1.15253	14	36.7704	0.863659	14	23.6043	1.0261	14	12.4796	0.917941	14	20.5842	0.803372	14	22.9086				127	14.1587	10.3159
Q7KZF4	Staphylococcal nuclease domain-containing protein 1 OS=Homo sapiens GN=SND1 PE=1 SV=1 - [SND1_HUMAN]	76.3741	30.88	1	25	25	68	1.08073	68	16.7046	0.979089	68	9.43844	0.905734	68	16.8668	0.911732	68	13.7976	0.977741	68	11.1179	0.999917	68	20.8711				910	101.934	7.1665
P40926	Malate dehydrogenase, mitochondrial OS=Homo sapiens GN=MDH2 PE=1 SV=3 - [MDHM_HUMAN]	75.8406	56.21	1	20	20	80	1.04491	79	16.8815	1.12502	79	23.0704	0.896038	78	24.7994	0.88343	78	21.0405	1.08681	78	17.7398	1.01057	78	21.1197				338	35.4807	8.67529
Q14315	Filamin-C OS=Homo sapiens GN=FLNC PE=1 SV=3 - [FLNC_HUMAN]	74.4505	23.56	1	41	51	94	0.793394	65	22.1832	0.853937	65	17.9912	1.86614	65	27.1123	1.92807	65	47.3266	0.89115	65	10.377	1.08123	65	19.8425				2725	290.841	5.97314
P56470	Galectin-4 OS=Homo sapiens GN=LGALS4 PE=1 SV=1 - [LEG4_HUMAN]	74.2928	31.58	1	10	10	57	1.31678	57	30.2678	1.02051	57	25.5124	2.10706	57	44.7178	1.33939	57	34.8456	1.08293	57	14.6645	0.94606	57	21.6182				323	35.9182	9.15869
P22626	Heterogeneous nuclear ribonucleoproteins A2/B1 OS=Homo sapiens GN=HNRNPA2B1 PE=1 SV=2 - [ROA2_HUMAN]	74.1893	62.89	1	22	27	111	0.941332	100	16.831	0.997836	98	19.447	1.04853	100	29.796	1.02901	98	20.0944	1.04252	97	20.2599	0.913792	100	41.5424				353	37.4067	8.95361
Q07955	Serine/arginine-rich splicing factor 1 OS=Homo sapiens GN=SRSF1 PE=1 SV=2 - [SRSF1_HUMAN]	73.1163	49.19	1	14	14	55	1.03479	55	15.4199	1.11961	55	17.2159	0.891947	55	20.3372	0.898932	55	16.5272	1.04512	55	14.6794	1.00885	55	21.4153				248	27.7278	10.3599
P11021	78 kDa glucose-regulated protein OS=Homo sapiens GN=HSPA5 PE=1 SV=2 - [GRP78_HUMAN]	71.9089	40.67	1	22	25	75	0.954287	53	12.4885	0.9708	53	11.8439	0.99322	53	18.7146	0.956892	53	17.1786	0.9843	53	20.2522	0.998154	52	22.0011				654	72.2884	5.16064
P35900	Keratin, type I cytoskeletal 20 OS=Homo sapiens GN=KRT20 PE=1 SV=1 - [K1C20_HUMAN]	70.957	63.92	8	24	28	81	1.21312	62	25.3867	1.12791	63	23.5939	2.13452	62	35.5208	1.81346	63	26.1467	1.34041	63	14.6998	0.873481	63	20.5666				424	48.4569	5.69385
P62937	Peptidyl-prolyl cis-trans isomerase A OS=Homo sapiens GN=PPIA PE=1 SV=2 - [PPIA_HUMAN]	70.7126	72.73	4	16	16	95	0.977279	95	14.0228	1.04148	94	11.1783	0.916	94	22.367	0.95117	94	18.8701	1.03267	94	18.6449	0.819914	94	47.4247				165	18.0009	7.81104
P61978	Heterogeneous nuclear ribonucleoprotein K OS=Homo sapiens GN=HNRNPK PE=1 SV=1 - [HNRPK_HUMAN]	69.9466	46	1	19	19	53	0.93153	53	18.2324	0.950601	51	20.4158	0.89357	50	25.4932	1.03753	52	12.5351	0.937427	52	13.0239	0.923268	50	24.9764				463	50.9444	5.5415
P32119	Peroxiredoxin-2 OS=Homo sapiens GN=PRDX2 PE=1 SV=5 - [PRDX2_HUMAN]	69.2805	36.36	1	9	10	50	1.01331	40	11.1875	1.04339	40	18.08	1.15988	40	21.4708	1.22806	40	21.229	0.950918	40	12.557	1.01176	40	25.0846				198	21.8782	5.97314
P04792	Heat shock protein beta-1 OS=Homo sapiens GN=HSPB1 PE=1 SV=2 - [HSPB1_HUMAN]	69.109	62.93	1	15	15	96	0.824719	95	21.831	0.803397	94	26.1563	1.67585	95	26.0231	1.47668	94	40.4915	1.11542	96	27.4527	1.13076	94	37.2178				205	22.7685	6.40479
P02533	Keratin, type I cytoskeletal 14 OS=Homo sapiens GN=KRT14 PE=1 SV=4 - [K1C14_HUMAN]	68.9019	43.22	6	6	26	66	0.950725	6	25.2744	1.0813	6	20.5172	1.52723	6	55.523	1.84731	6	27.1194	1.0245	6	44.0065	2.74357	6	58.0438				472	51.5294	5.16064
P11216	Glycogen phosphorylase, brain form OS=Homo sapiens GN=PYGB PE=1 SV=5 - [PYGB_HUMAN]	68.8924	37.84	1	21	29	64	1.60454	45	29.6925	0.889771	45	13.7488	1.38624	43	21.2466	1.0554	44	21.5929	0.841029	44	22.9258	1.00357	43	19.5064				843	96.6345	6.85889
P12109	Collagen alpha-1(VI) chain OS=Homo sapiens GN=COL6A1 PE=1 SV=3 - [CO6A1_HUMAN]	68.8727	24.12	1	22	22	59	0.730433	59	15.6514	0.798452	58	12.2965	1.507	59	18.3238	1.37608	59	19.6262	1.02062	59	13.4719	0.898418	59	25.0499				1028	108.462	5.42725
Q13509	Tubulin beta-3 chain OS=Homo sapiens GN=TUBB3 PE=1 SV=2 - [TBB3_HUMAN]	67.8022	34	1	1	12	74	0.923217	2	39.334	1.23023	2	13.253	0.922079	2	14.7275	1.36638	2	1.22754	0.759401	2	13.5096	0.904591	2	40.4642				450	50.4003	4.93213
P37802	Transgelin-2 OS=Homo sapiens GN=TAGLN2 PE=1 SV=3 - [TAGL2_HUMAN]	67.5928	74.37	1	12	13	75	1.18418	61	20.7715	1.17617	61	21.1258	0.840079	61	35.062	0.742804	61	19.6816	1.07979	61	20.9948	0.987059	60	17.0497				199	22.3772	8.25049
P13796	Plastin-2 OS=Homo sapiens GN=LCP1 PE=1 SV=6 - [PLSL_HUMAN]	67.5607	53.59	1	23	27	62	0.875496	52	12.8815	1.06315	52	15.695	0.689926	52	33.2179	0.920034	52	18.7707	0.874577	52	20.8058	0.942407	52	33.7906				627	70.2439	5.42725
P02538	Keratin, type II cytoskeletal 6A OS=Homo sapiens GN=KRT6A PE=1 SV=3 - [K2C6A_HUMAN]	67.5137	35.82	3	2	25	76	0.800262	3	10.0374	1.22097	3	19.4561	1.12829	3	14.0117	2.0601	3	9.2395	0.985901	3	13.3609	1.42997	3	17.9045				564	60.0083	8.00146
P51911	Calponin-1 OS=Homo sapiens GN=CNN1 PE=1 SV=2 - [CNN1_HUMAN]	67.2808	73.06	1	22	23	123	0.622534	122	33.3931	0.832161	122	22.1262	2.04403	122	31.8893	2.07998	122	46.0039	0.915023	122	20.7498	0.916917	121	48.312				297	33.1496	9.0708
P62244	40S ribosomal protein S15a OS=Homo sapiens GN=RPS15A PE=1 SV=2 - [RS15A_HUMAN]	66.8923	53.85	1	8	8	61	1.0089	60	23.6805	1.22925	61	30.4669	0.911909	58	23.8941	0.91182	58	29.1733	1.14167	57	17.616	1.01285	59	23.2237				130	14.83	10.1255
P02534_CONT	Keratin, type I microfibrillar 48 kDa, component 8C-1 OS=Ovis aries PE=1 SV=2 - [CONT_K1M1_SHEEP]	65.6261	47.57	6	10	23	43	1.06069	13	9.84882	5.11543	13	222.768	1.60696	13	30.8067	1.51771	13	71.8282	0.696357	13	79.4628	0.992698	13	16.6248				412	46.6448	4.80518
P06396	Gelsolin OS=Homo sapiens GN=GSN PE=1 SV=1 - [GELS_HUMAN]	64.7941	40.79	3	32	32	74	0.821837	74	16.6324	0.881545	73	18.5104	1.41777	74	23.7059	1.70262	74	30.7729	0.798347	74	18.695	1.01021	73	33.4862				782	85.6442	6.27783
P62241	40S ribosomal protein S8 OS=Homo sapiens GN=RPS8 PE=1 SV=2 - [RS8_HUMAN]	64.1901	53.85	1	12	12	51	1.091	51	20.3708	1.21243	51	18.7502	0.90264	51	18.321	0.905818	50	21.579	1.11022	50	17.03	1.12352	51	26.5958				208	24.1902	10.3159
P05784_CONT	Tax_Id=10090 Gene_Symbol=Krt18 Keratin, type I cytoskeletal 18 - [CONT_P05784]	64.1415	36.88	2	3	19	73	1.01397	7	17.9408	1.3345	7	60.3492	1.19189	7	8.10613	1.08577	7	14.8282	0.956058	7	8.30536	0.951026	7	4.03867				423	47.5092	5.32568
P19338	Nucleolin OS=Homo sapiens GN=NCL PE=1 SV=3 - [NUCL_HUMAN]	63.2511	23.24	1	17	17	60	0.931544	60	12.7934	1.15828	60	24.4608	0.684805	60	21.2517	0.880383	60	17.7398	0.856884	60	14.5667	0.78004	60	21.5516				710	76.5684	4.70361
P55072	Transitional endoplasmic reticulum ATPase OS=Homo sapiens GN=VCP PE=1 SV=4 - [TERA_HUMAN]	62.787	46.77	1	33	33	79	0.993694	79	10.6685	1.00125	78	21.0624	0.891087	79	23.3567	1.0003	79	20.0032	0.949868	79	19.0131	1.08236	78	31.3346				806	89.2657	5.26221
P12956	X-ray repair cross-complementing protein 6 OS=Homo sapiens GN=XRCC6 PE=1 SV=2 - [XRCC6_HUMAN]	62.7818	36.45	1	25	25	61	1.01203	61	13.1671	0.961738	61	15.4412	0.856674	61	18.0441	1.05293	61	14.6748	0.926901	61	15.1815	1.00021	61	23.5185				609	69.7991	6.63916
P60842	Eukaryotic initiation factor 4A-I OS=Homo sapiens GN=EIF4A1 PE=1 SV=1 - [IF4A1_HUMAN]	62.309	44.33	1	7	15	52	1.0842	23	18.438	1.08732	23	11.215	0.871708	23	17.5847	0.94957	23	12.8386	1.05107	23	13.6776	1.04661	23	14.465				406	46.1246	5.47803
P07237	Protein disulfide-isomerase OS=Homo sapiens GN=P4HB PE=1 SV=3 - [PDIA1_HUMAN]	62.2397	47.24	1	24	24	60	0.924124	60	15.7647	1.11243	60	18.6456	0.887367	60	16.3432	1.023	60	15.2162	1.09569	60	11.8516	0.994266	60	21.9962				508	57.0807	4.86865
P63244	Guanine nucleotide-binding protein subunit beta-2-like 1 OS=Homo sapiens GN=GNB2L1 PE=1 SV=3 - [GBLP_HUMAN]	62.1891	41.96	1	14	14	44	1.0681	44	17.3889	1.1664	44	17.8218	0.873442	44	13.5715	0.938851	44	9.35626	1.0488	44	15.0287	0.981029	44	26.5525				317	35.0546	7.69385
Q14240	Eukaryotic initiation factor 4A-II OS=Homo sapiens GN=EIF4A2 PE=1 SV=2 - [IF4A2_HUMAN]	62.1498	34.64	1	6	13	45	1.09777	17	19.256	0.955536	17	11.6523	1.28419	17	17.2114	1.20245	17	13.0937	1.00502	17	9.02643	0.984412	17	54.6275				407	46.3728	5.47803
P05109	Protein S100-A8 OS=Homo sapiens GN=S100A8 PE=1 SV=1 - [S10A8_HUMAN]	61.9204	61.29	1	9	9	57	0.678245	57	34.9173	1.31945	57	40.5691	0.209926	56	151.937	0.528848	56	38.1821	0.985388	56	27.0812	1.13741	56	28.7428				93	10.8276	7.03467
P30740	Leukocyte elastase inhibitor OS=Homo sapiens GN=SERPINB1 PE=1 SV=1 - [ILEU_HUMAN]	61.8258	48.28	1	19	19	54	0.918217	54	12.8382	1.12821	54	17.6389	0.726768	54	30.2114	0.952774	54	18.7266	0.989276	54	13.2326	0.896287	54	44.5192				379	42.7147	6.27783
P02751	Fibronectin OS=Homo sapiens GN=FN1 PE=1 SV=4 - [FINC_HUMAN]	61.703	17.35	1	31	31	54	0.675434	54	12.9219	1.06975	54	16.0695	0.633427	54	35.0701	0.726805	53	34.5094	1.05884	53	18.8687	1.02071	54	23.4345				2386	262.46	5.70654
P02647	Apolipoprotein A-I OS=Homo sapiens GN=APOA1 PE=1 SV=1 - [APOA1_HUMAN]	61.5025	67.79	2	17	18	70	0.55392	69	27.7052	0.789452	69	16.215	0.92788	69	24.2894	0.946071	69	15.5717	0.922693	69	16.7817	0.602723	69	38.6446				267	30.7589	5.75732
Q12906	Interleukin enhancer-binding factor 3 OS=Homo sapiens GN=ILF3 PE=1 SV=3 - [ILF3_HUMAN]	60.2942	30.87	1	19	22	58	0.968148	53	16.7679	1.00723	53	19.9224	0.826451	53	30.1858	1.00193	53	18.1498	0.916705	53	18.2961	0.828385	51	30.2478				894	95.2791	8.76318
P59665	Neutrophil defensin 1 OS=Homo sapiens GN=DEFA1 PE=1 SV=1 - [DEF1_HUMAN]	59.8378	20.21	2	4	4	35	0.708958	35	12.8819	1.41906	35	34.0549	0.27972	33	64.6981	0.631828	32	36.8889	1.00138	32	15.1294	1.1184	33	20.8412				94	10.1942	6.99072
P06748	Nucleophosmin OS=Homo sapiens GN=NPM1 PE=1 SV=2 - [NPM_HUMAN]	59.6316	29.25	1	9	9	35	1.01552	35	13.2067	1.16965	35	27.2218	0.650443	35	29.2949	0.805756	35	22.2712	0.959625	35	12.7712	0.915442	35	19.9913				294	32.5548	4.77979
P35527	Keratin, type I cytoskeletal 9 OS=Homo sapiens GN=KRT9 PE=1 SV=3 - [K1C9_HUMAN]	59.5042	50.88	2	23	24	94	1.21149	81	28.4018	1.0563	82	24.6429	1.48965	81	28.388	1.89102	84	32.7127	1.16612	83	19.8927	2.01672	82	62.0984				623	62.0268	5.23682
P35579	Myosin-9 OS=Homo sapiens GN=MYH9 PE=1 SV=4 - [MYH9_HUMAN]	59.1386	27.3	9	34	46	80	1.01558	61	13.4572	0.928697	61	15.3867	0.963823	61	29.3771	0.998117	61	16.5016	0.967689	61	15.3058	0.92721	61	31.1448				1960	226.392	5.60498
O75367	Core histone macro-H2A.1 OS=Homo sapiens GN=H2AFY PE=1 SV=4 - [H2AY_HUMAN]	59.0746	41.4	1	13	14	47	0.943904	35	14.1054	0.964435	35	20.0429	0.707665	35	16.8496	0.829076	34	27.3279	0.998397	34	16.7436	0.875578	33	29.1756				372	39.5925	9.78857
P00915	Carbonic anhydrase 1 OS=Homo sapiens GN=CA1 PE=1 SV=2 - [CAH1_HUMAN]	58.8615	55.94	1	11	11	69	1.03935	68	20.1022	1.11253	68	26.7125	3.0325	68	61.2097	1.99795	69	40.6674	0.981392	69	14.273	0.864889	69	24.7524				261	28.8524	7.12256
Q15661	Tryptase alpha/beta-1 OS=Homo sapiens GN=TPSAB1 PE=1 SV=1 - [TRYB1_HUMAN]	58.5232	28.36	2	8	8	43	0.749617	42	22.9965	1.03296	43	21.9146	1.32987	43	36.2982	1.21989	43	27.394	1.20403	43	27.4175	1.10533	43	20.1926				275	30.4955	7.10791
P49411	Elongation factor Tu, mitochondrial OS=Homo sapiens GN=TUFM PE=1 SV=2 - [EFTU_HUMAN]	58.0128	49.56	1	20	20	54	1.28124	54	19.0788	1.01731	54	18.4343	1.45005	54	17.5748	1.33273	54	15.3506	0.925128	54	13.0572	0.885198	54	24.3158				452	49.5102	7.60596
P00338	L-lactate dehydrogenase A chain OS=Homo sapiens GN=LDHA PE=1 SV=2 - [LDHA_HUMAN]	57.4388	41.27	3	16	17	74	1.02823	70	12.5146	0.950065	70	19.931	0.731251	70	31.6853	0.838741	70	19.7238	1.00139	70	12.3064	0.856783	68	41.8875				332	36.6654	8.26514
P13647	Keratin, type II cytoskeletal 5 OS=Homo sapiens GN=KRT5 PE=1 SV=3 - [K2C5_HUMAN]	56.5224	41.69	4	15	31	69	1.03976	32	17.7231	1.12145	32	23.308	1.34962	32	19.1776	1.80192	32	31.1278	0.999217	32	21.0115	2.49704	32	40.125				590	62.34	7.73779
P46777	60S ribosomal protein L5 OS=Homo sapiens GN=RPL5 PE=1 SV=3 - [RL5_HUMAN]	56.2141	40.74	1	12	12	56	1.0362	56	15.7984	1.11219	56	18.747	0.987274	56	21.1183	1.01998	56	16.6399	0.988724	56	13.3395	1.0393	56	12.5724				297	34.3407	9.71533
Q9H552_CONT	Tax_Id=9606 Gene_Symbol=- Keratin-8-like protein 1 - [CONT_Q9H552]	56.0962	18.24	1	1	13	57	0.985034	1		2.3634	1		1.32443	1		1.72723	1		1.26862	1		1.03331	1					499	55.1173	4.90674
P13639	Elongation factor 2 OS=Homo sapiens GN=EEF2 PE=1 SV=4 - [EF2_HUMAN]	55.8449	38.46	1	29	30	74	0.995612	72	14.6478	0.9936	72	17.2581	0.957169	72	17.252	1.03199	71	17.5224	0.942018	71	11.1016	1.04186	71	37.8886				858	95.277	6.82959
P40227	T-complex protein 1 subunit zeta OS=Homo sapiens GN=CCT6A PE=1 SV=3 - [TCPZ_HUMAN]	55.7161	35.97	2	18	18	39	1.06593	39	13.2043	0.951775	39	11.0249	0.957589	39	18.7773	1.09687	39	16.8954	0.938412	39	17.4651	0.954596	39	28.9983				531	57.9876	6.68311
P38117	Electron transfer flavoprotein subunit beta OS=Homo sapiens GN=ETFB PE=1 SV=3 - [ETFB_HUMAN]	55.7006	52.94	1	16	16	43	1.10666	43	20.2838	1.21815	43	22.039	1.21842	43	21.7095	1.09158	43	21.2474	1.13911	43	12.5272	1.02046	43	43.9543				255	27.8262	8.104
P09382	Galectin-1 OS=Homo sapiens GN=LGALS1 PE=1 SV=2 - [LEG1_HUMAN]	55.4217	80.74	1	12	12	78	0.886155	78	18.1282	1.09542	78	25.8712	1.29027	78	25.6259	1.21106	78	23.8187	1.01081	77	17.7734	1.08911	78	25.5493				135	14.7062	5.50342
Q15019	Septin-2 OS=Homo sapiens GN=SEPT2 PE=1 SV=1 - [SEPT2_HUMAN]	54.9352	62.05	1	16	17	46	0.90867	45	12.8768	0.942453	44	14.8207	1.28658	45	17.3471	1.15152	44	20.9681	1.01051	44	14.0314	0.976825	44	32.0237				361	41.4613	6.59521
Q15582	Transforming growth factor-beta-induced protein ig-h3 OS=Homo sapiens GN=TGFBI PE=1 SV=1 - [BGH3_HUMAN]	54.3257	27.53	1	17	17	47	0.75265	47	18.2533	0.937232	47	24.9557	0.770856	47	24.0527	0.831978	47	19.3833	1.0286	47	17.4886	1.01191	47	22.1663				683	74.634	7.7085
O60506	Heterogeneous nuclear ribonucleoprotein Q OS=Homo sapiens GN=SYNCRIP PE=1 SV=2 - [HNRPQ_HUMAN]	53.8648	43.18	1	18	25	63	1.04086	51	20.6415	1.15933	51	13.0683	0.778435	51	25.7946	1.00968	51	18.5817	0.919332	51	18.2379	0.828135	50	28.8588				623	69.5596	8.5874
P05091	Aldehyde dehydrogenase, mitochondrial OS=Homo sapiens GN=ALDH2 PE=1 SV=2 - [ALDH2_HUMAN]	53.4748	47.58	2	17	19	55	1.26519	51	18.5959	1.0206	51	16.3862	1.28671	51	13.684	1.34952	51	22.0513	1.12825	51	11.3402	0.929632	51	24.1872				517	56.3456	7.04932
P61158	Actin-related protein 3 OS=Homo sapiens GN=ACTR3 PE=1 SV=3 - [ARP3_HUMAN]	53.3041	42.11	2	16	16	51	1.00901	51	10.7842	1.08638	51	15.0885	0.955259	51	21.7233	1.09102	51	17.9793	0.984738	51	18.4142	1.10147	51	15.6342				418	47.341	5.88428
P00491	Purine nucleoside phosphorylase OS=Homo sapiens GN=PNP PE=1 SV=2 - [PNPH_HUMAN]	53.0338	38.75	1	10	10	35	1.22357	35	13.479	1.22641	35	26.627	0.805057	35	26.3562	0.780085	34	23.001	1.07035	34	18.2762	1.08591	35	19.2155				289	32.0972	6.94678
Q13838	Spliceosome RNA helicase DDX39B OS=Homo sapiens GN=DDX39B PE=1 SV=1 - [DX39B_HUMAN]	52.8808	37.62	1	4	13	39	1.08676	16	15.396	0.902953	16	17.5478	1.14365	16	34.8743	1.07045	16	25.5549	1.02118	16	8.94507	1.02092	16	16.2646				428	48.9599	5.66846
Q08211	ATP-dependent RNA helicase A OS=Homo sapiens GN=DHX9 PE=1 SV=4 - [DHX9_HUMAN]	52.4099	19.37	1	20	20	33	0.980974	33	11.4888	0.894271	33	20.4035	0.874355	33	21.5087	1.08114	33	17.313	0.927657	33	18.4599	0.929709	33	21.3124				1270	140.869	6.84424
P31943	Heterogeneous nuclear ribonucleoprotein H OS=Homo sapiens GN=HNRNPH1 PE=1 SV=4 - [HNRH1_HUMAN]	52.301	36.75	2	5	15	45	0.948614	11	6.22622	1.12393	11	12.9562	0.897714	11	28.6969	1.10406	11	13.6776	0.941428	11	10.0157	1.01784	11	15.5951				449	49.1984	6.30322
P63104	14-3-3 protein zeta/delta OS=Homo sapiens GN=YWHAZ PE=1 SV=1 - [1433Z_HUMAN]	52.2808	61.22	1	13	18	78	0.989043	46	11.6913	0.989934	47	14.0944	0.936495	47	26.2029	1.00174	47	25.8834	0.948968	47	16.5112	0.950281	46	41.2748				245	27.7277	4.79248
P00738	Haptoglobin OS=Homo sapiens GN=HP PE=1 SV=1 - [HPT_HUMAN]	52.265	42.36	1	11	18	55	0.977757	33	13.9455	1.14995	33	32.0013	0.889753	33	29.5279	0.968578	33	12.9266	1.18319	33	12.5976	1.01006	33	36.116				406	45.1766	6.58057
Q05639	Elongation factor 1-alpha 2 OS=Homo sapiens GN=EEF1A2 PE=1 SV=1 - [EF1A2_HUMAN]	51.9351	21.17	1	1	9	65	0.992771	1		1.44058	1		1.29371	1		1.41372	1		1.22868	1		0.958685	1					463	50.4383	9.02686
O75369	Filamin-B OS=Homo sapiens GN=FLNB PE=1 SV=2 - [FLNB_HUMAN]	51.7699	14.95	1	23	32	58	0.967914	30	10.778	0.898572	30	13.7566	1.12497	30	10.3665	1.06015	30	19.668	0.978781	30	11.4269	0.952062	30	19.8077				2602	277.99	5.73193
P19971	Thymidine phosphorylase OS=Homo sapiens GN=TYMP PE=1 SV=2 - [TYPH_HUMAN]	51.7179	35.27	1	15	15	29	0.858212	29	7.84578	0.923146	29	17.6426	0.500286	29	43.3598	0.565098	29	24.3823	0.944465	29	11.9002	1.0191	28	25.5101				482	49.9242	5.52881
P10909	Clusterin OS=Homo sapiens GN=CLU PE=1 SV=1 - [CLUS_HUMAN]	51.5124	27.17	1	10	10	30	0.763067	30	13.3745	0.62626	29	31.9432	0.865203	30	35.9434	0.865927	29	21.1682	1.06777	29	17.6441	0.96651	30	19.0684				449	52.461	6.26514
P09327	Villin-1 OS=Homo sapiens GN=VIL1 PE=1 SV=4 - [VILI_HUMAN]	51.4446	29.14	2	22	22	39	1.10895	39	16.981	1.04563	39	14.4489	1.37091	39	15.2503	1.2484	39	18.5278	1.34991	39	16.1869	0.967371	39	17.8074				827	92.6367	6.39209
Q15084	Protein disulfide-isomerase A6 OS=Homo sapiens GN=PDIA6 PE=1 SV=1 - [PDIA6_HUMAN]	51.0824	39.77	1	14	14	37	1.0197	36	18.8828	1.06969	36	20.3169	0.944354	37	22.6495	0.970451	36	14.1852	1.03428	35	19.9329	0.962668	36	22.5918				440	48.0913	5.08447
P50990	T-complex protein 1 subunit theta OS=Homo sapiens GN=CCT8 PE=1 SV=4 - [TCPQ_HUMAN]	50.8966	41.06	1	19	19	47	1.03171	47	14.722	0.976817	47	14.0332	0.956372	47	19.017	1.08217	46	18.9676	0.972507	45	12.9931	0.911032	46	22.05				548	59.5825	5.60498
Q99497	Protein DJ-1 OS=Homo sapiens GN=PARK7 PE=1 SV=2 - [PARK7_HUMAN]	50.8015	56.61	1	14	14	47	0.965238	47	15.5571	1.13173	47	18.45	1.15481	47	18.8829	1.12859	47	14.4182	0.971659	47	16.3805	0.99785	47	42.9148				189	19.8785	6.78564
P05164	Myeloperoxidase OS=Homo sapiens GN=MPO PE=1 SV=1 - [PERM_HUMAN]	50.7864	31.95	1	21	25	62	0.617383	51	21.9214	1.39748	50	40.1163	0.251465	49	116.04	0.6527	46	59.5826	0.956542	45	20.5032	0.998347	48	35.045				745	83.8148	8.96826
Q16555	Dihydropyrimidinase-related protein 2 OS=Homo sapiens GN=DPYSL2 PE=1 SV=1 - [DPYL2_HUMAN]	50.4327	52.27	2	16	20	55	0.741304	40	22.4586	0.904604	41	13.1616	1.2864	41	23.0913	1.2578	41	22.3684	0.915849	40	14.1086	0.978269	41	16.4932				572	62.2546	6.37939
P00367	Glutamate dehydrogenase 1, mitochondrial OS=Homo sapiens GN=GLUD1 PE=1 SV=2 - [DHE3_HUMAN]	50.3778	37.46	3	20	20	50	0.955435	50	11.3393	1.06313	50	19.0131	1.19122	50	16.6163	1.1531	50	23.3465	1.04446	50	14.4912	1.03558	50	24.3734				558	61.3592	7.79639
P46940	Ras GTPase-activating-like protein IQGAP1 OS=Homo sapiens GN=IQGAP1 PE=1 SV=1 - [IQGA1_HUMAN]	50.0216	24.32	2	32	33	53	0.90178	52	12.0214	0.992648	52	14.9049	0.926116	52	20.7497	1.06997	52	14.1442	0.944354	52	17.5891	0.952102	52	28.3298				1657	189.134	6.48096
P51884	Lumican OS=Homo sapiens GN=LUM PE=1 SV=2 - [LUM_HUMAN]	50.0154	35.21	2	12	12	58	0.734421	58	16.0337	0.891106	58	12.9064	1.28738	58	19.1714	1.18784	58	18.5902	0.949578	58	16.9465	0.928503	58	15.7458				338	38.4048	6.60986
P31946	14-3-3 protein beta/alpha OS=Homo sapiens GN=YWHAB PE=1 SV=3 - [1433B_HUMAN]	50.0099	53.66	1	6	14	76	1.10215	31	16.2935	1.04476	31	18.8845	0.997273	31	33.8336	0.994419	30	25.0162	0.927021	30	21.6174	0.883085	31	26.3048				246	28.0648	4.83057
P29401	Transketolase OS=Homo sapiens GN=TKT PE=1 SV=3 - [TKT_HUMAN]	49.8547	45.59	1	22	22	70	1.10646	68	19.9461	1.07687	69	21.8358	0.87863	68	20.6169	0.990015	68	18.0667	0.977164	67	17.4063	1.00855	69	29.3406				623	67.8347	7.66455
P15880	40S ribosomal protein S2 OS=Homo sapiens GN=RPS2 PE=1 SV=2 - [RS2_HUMAN]	49.4483	48.12	1	13	13	51	1.0822	51	20.8177	1.25258	50	24.2319	0.931492	50	25.3212	0.897818	50	17.8016	1.13715	49	22.1123	0.942221	49	37.2271				293	31.3046	10.2427
P04040	Catalase OS=Homo sapiens GN=CAT PE=1 SV=3 - [CATA_HUMAN]	49.2998	43.26	1	22	22	54	0.997524	53	11.3991	1.06721	54	17.6628	1.06242	53	13.579	1.29875	53	20.0165	1.02829	53	15.3263	0.901439	53	20.9721				527	59.7188	7.38623
Q04695	Keratin, type I cytoskeletal 17 OS=Homo sapiens GN=KRT17 PE=1 SV=2 - [K1C17_HUMAN]	48.9183	32.64	3	5	19	54	0.56701	7	33.2984	1.30113	7	15.4454	0.718125	7	33.6305	1.15407	7	24.6504	0.945979	7	14.4935	1.83933	7	35.8635				432	48.076	5.021
Q01130	Serine/arginine-rich splicing factor 2 OS=Homo sapiens GN=SRSF2 PE=1 SV=4 - [SRSF2_HUMAN]	48.8402	14.93	2	3	3	28	0.958698	28	22.9908	0.885925	28	16.1663	1.0702	28	30.6982	0.995175	28	21.2308	1.05604	28	10.1882	0.967134	28	31.7906				221	25.4612	11.854
P50991	T-complex protein 1 subunit delta OS=Homo sapiens GN=CCT4 PE=1 SV=4 - [TCPD_HUMAN]	48.6776	37.66	1	17	18	37	0.981436	35	7.8092	1.02151	35	11.5551	0.881999	35	15.5907	1.01441	35	16.4866	0.995884	35	20.2914	1.03879	35	25.1828				539	57.8878	7.82568
P48643	T-complex protein 1 subunit epsilon OS=Homo sapiens GN=CCT5 PE=1 SV=1 - [TCPE_HUMAN]	48.4372	38.82	1	19	20	44	1.06415	41	8.7292	1.02477	41	12.4122	0.915943	41	16.7158	1.14197	41	19.043	0.873493	41	17.0395	0.857418	41	19.4395				541	59.6328	5.65576
P30101	Protein disulfide-isomerase A3 OS=Homo sapiens GN=PDIA3 PE=1 SV=4 - [PDIA3_HUMAN]	48.1996	44.55	1	21	21	51	1.0204	51	18.0043	0.96763	51	17.4972	1.02278	51	16.4779	0.956296	50	15.3918	1.02596	50	13.9321	0.88348	50	29.8039				505	56.7468	6.354
ENSP0377550_CONT	Gene_Symbol=KRT13 46 kDa protein - [CONT_Tax_Id=9606]	48.1143	24.52	7	2	14	49	1.19468	2	37.1942	0.832646	2	107.191	1.80221	2	114.896	0.953805	2	11.4558	1.28332	2	8.22304	0.675201	2	44.2943				420	45.7425	4.80518
P10809	60 kDa heat shock protein, mitochondrial OS=Homo sapiens GN=HSPD1 PE=1 SV=2 - [CH60_HUMAN]	48.0701	34.21	1	20	20	61	1.13115	61	14.2207	1.11657	61	20.1674	0.804013	60	21.2619	0.777198	61	21.0126	1.05974	61	17.1225	0.91964	59	29.4361				573	61.0164	5.87158
P14625	Endoplasmin OS=Homo sapiens GN=HSP90B1 PE=1 SV=1 - [ENPL_HUMAN]	47.9978	30.88	2	22	24	58	0.976227	52	15.9549	0.915978	52	22.1572	1.00978	52	20.591	0.976262	52	16.3761	0.915414	52	16.6838	0.954505	52	26.3778				803	92.4113	4.84326
P02769_CONT	(Bos taurus) Bovine serum albumin precursor - [CONT_P02769]	47.8623	24.88	2	10	15	40	0.866972	19	23.3253	1.49012	19	89.1164	1.52267	19	42.0541	1.92232	19	223.976	0.453088	20	114.015	0.922669	19	24.4109				607	69.2484	6.17627
P08730-1_CONT	Tax_Id=10090 Gene_Symbol=Krt13 Isoform 1 of Keratin, type I cytoskeletal 13 - [CONT_P08730-1]	47.6825	19.45	5	1	13	52	0.705929	3	6.22265	1.79831	3	9.18343	1.16485	3	4.13427	1.43205	3	0.0590521	1.37004	3	3.12302	0.896282	3	7.24101				437	47.7243	4.85596
P27348	14-3-3 protein theta OS=Homo sapiens GN=YWHAQ PE=1 SV=1 - [1433T_HUMAN]	47.6506	56.73	1	8	14	54	0.915836	19	12.3998	1.06761	19	17.8386	0.991003	19	33.5422	1.12593	19	9.39716	0.960736	19	12.3483	0.878304	19	31.8549				245	27.7468	4.77979
O00748	Cocaine esterase OS=Homo sapiens GN=CES2 PE=1 SV=1 - [EST2_HUMAN]	47.1285	25.58	1	12	12	31	1.23351	31	23.1853	0.94192	31	16.7379	1.46981	31	13.6477	1.25465	31	11.403	1.48167	31	21.4746	1.04199	31	26.5234				559	61.7672	6.1001
P40925	Malate dehydrogenase, cytoplasmic OS=Homo sapiens GN=MDH1 PE=1 SV=4 - [MDHC_HUMAN]	47.1283	48.5	1	18	18	47	0.907045	45	9.97072	1.00436	46	13.6216	1.51883	46	25.252	1.49884	46	18.2115	0.831283	46	13.3247	0.822844	46	60.4597				334	36.403	7.35693
P02671	Fibrinogen alpha chain OS=Homo sapiens GN=FGA PE=1 SV=2 - [FIBA_HUMAN]	47.0552	22.75	2	20	20	49	0.74324	49	14.4077	1.27803	49	22.7901	0.593798	49	28.502	0.94846	49	21.0232	1.15113	49	14.6921	0.936771	49	17.9734				866	94.9144	6.01123
Q15233	Non-POU domain-containing octamer-binding protein OS=Homo sapiens GN=NONO PE=1 SV=4 - [NONO_HUMAN]	46.9806	36.52	1	16	17	44	0.99421	40	13.607	1.1515	40	28.1178	0.86438	40	35.896	0.992014	40	18.5947	0.97791	40	14.4017	0.922965	40	27.9525				471	54.1973	8.95361
P52907	F-actin-capping protein subunit alpha-1 OS=Homo sapiens GN=CAPZA1 PE=1 SV=3 - [CAZA1_HUMAN]	46.8032	41.96	1	5	7	34	0.85309	12	11.4134	1.05153	13	15.686	1.025	13	25.5505	0.974069	12	31.581	1.05057	12	26.8339	1.04791	12	10.9807				286	32.9023	5.69385
Q99798	Aconitate hydratase, mitochondrial OS=Homo sapiens GN=ACO2 PE=1 SV=2 - [ACON_HUMAN]	46.6735	42.95	1	26	26	52	1.00736	52	13.055	0.837046	52	13.305	1.44553	52	16.8261	1.47543	52	22.8454	1.08153	52	11.1859	0.991927	52	36.0953				780	85.3719	7.60596
P15090	Fatty acid-binding protein, adipocyte OS=Homo sapiens GN=FABP4 PE=1 SV=3 - [FABP4_HUMAN]	46.3724	50	1	6	6	28	0.851811	28	13.8468	1.22646	28	30.3342	0.765553	28	38.6455	1.3583	28	18.0286	0.536533	28	24.4793	1.23894	28	32.6745				132	14.7095	7.13721
P35232	Prohibitin OS=Homo sapiens GN=PHB PE=1 SV=1 - [PHB_HUMAN]	46.3499	33.46	1	10	10	23	0.903452	21	11.4353	1.05527	23	14.3282	0.823942	21	11.2716	0.813743	22	15.6128	1.02918	21	11.1933	0.956638	20	17.8658				272	29.7859	5.75732
Q99832	T-complex protein 1 subunit eta OS=Homo sapiens GN=CCT7 PE=1 SV=2 - [TCPH_HUMAN]	46.1674	44.2	1	20	20	39	1.07632	39	11.1884	0.922917	39	15.9885	0.968378	39	18.1067	1.05039	39	18.7621	0.965511	39	15.8733	0.946107	39	22.0475				543	59.3289	7.6499
P50914	60S ribosomal protein L14 OS=Homo sapiens GN=RPL14 PE=1 SV=4 - [RL14_HUMAN]	46.1303	24.19	1	5	5	26	1.11195	23	17.2674	1.09858	25	19.4815	0.854164	24	21.9929	0.816646	24	19.8557	1.08588	21	13.6547	1.13432	23	31.9402				215	23.417	10.9312
P62269	40S ribosomal protein S18 OS=Homo sapiens GN=RPS18 PE=1 SV=3 - [RS18_HUMAN]	46.0253	36.84	1	7	7	36	1.05178	36	16.1659	1.03296	36	14.0524	0.923075	36	25.1303	0.789121	36	27.439	1.11378	36	13.2208	1.05558	36	23.334				152	17.7079	10.9897
P61313	60S ribosomal protein L15 OS=Homo sapiens GN=RPL15 PE=1 SV=2 - [RL15_HUMAN]	45.8329	43.63	1	10	10	39	1.10816	39	13.2642	1.18297	39	25.4504	0.860065	39	18.7561	0.837439	39	25.2546	1.1229	39	15.1279	0.987677	39	38.8605				204	24.1311	11.6196
P47755	F-actin-capping protein subunit alpha-2 OS=Homo sapiens GN=CAPZA2 PE=1 SV=3 - [CAZA2_HUMAN]	45.7523	43.71	1	6	8	43	0.941353	20	13.597	0.974144	20	18.1285	1.21513	20	13.6871	1.17009	20	30.9452	0.942991	20	21.9643	1.07162	20	17.5733				286	32.9286	5.84619
P62857	40S ribosomal protein S28 OS=Homo sapiens GN=RPS28 PE=1 SV=1 - [RS28_HUMAN]	45.5806	52.17	1	4	4	27	1.06806	27	16.3464	1.15142	27	15.725	0.885872	27	13.9026	0.848024	27	31.2361	1.07121	27	25.7565	1.20204	26	12.3264				69	7.8362	10.6968
P07910	Heterogeneous nuclear ribonucleoproteins C1/C2 OS=Homo sapiens GN=HNRNPC PE=1 SV=4 - [HNRPC_HUMAN]	45.4718	33.01	3	13	13	56	0.990342	56	13.4842	1.04646	56	17.7296	0.807166	56	28.2334	1.07732	56	19.8661	0.949325	55	14.1624	0.914751	54	28.9344				306	33.6495	5.08447
P50552	Vasodilator-stimulated phosphoprotein OS=Homo sapiens GN=VASP PE=1 SV=3 - [VASP_HUMAN]	45.4137	35.79	1	13	13	35	0.839205	35	14.3299	1.01217	35	21.0098	1.02984	35	24.0831	1.17614	35	25.0286	0.992586	35	11.6328	1.04012	34	64.0423				380	39.8051	8.93896
Q92841	Probable ATP-dependent RNA helicase DDX17 OS=Homo sapiens GN=DDX17 PE=1 SV=2 - [DDX17_HUMAN]	45.3517	34.02	1	18	24	40	1.00313	33	7.39889	0.919957	33	20.6653	0.875245	33	13.7962	1.0931	33	17.381	1.00859	33	14.8936	0.93781	33	21.0463				729	80.222	8.26514
P01857	Ig gamma-1 chain C region OS=Homo sapiens GN=IGHG1 PE=1 SV=1 - [IGHG1_HUMAN]	45.3074	40.91	3	4	10	32	0.618564	17	19.827	0.982437	17	10.3519	0.715839	17	24.5197	1.00056	17	13.0631	0.999409	17	19.954	1.15817	17	14.5065				330	36.0832	8.19189
P02675	Fibrinogen beta chain OS=Homo sapiens GN=FGB PE=1 SV=2 - [FIBB_HUMAN]	44.9718	49.49	1	15	19	40	0.889994	31	16.7425	1.11115	31	14.2729	0.674016	31	58.7632	1.01758	31	32.7577	1.08984	31	14.8449	1.06619	30	27.0039				491	55.8923	8.26514
P38646	Stress-70 protein, mitochondrial OS=Homo sapiens GN=HSPA9 PE=1 SV=2 - [GRP75_HUMAN]	44.8951	30.34	1	18	18	42	1.15434	41	15.3026	0.984202	41	18.8402	1.02402	40	24.025	0.964046	41	18.3764	0.966282	40	15.7199	0.953687	39	23.1403				679	73.6348	6.16357
P08779	Keratin, type I cytoskeletal 16 OS=Homo sapiens GN=KRT16 PE=1 SV=4 - [K1C16_HUMAN]	44.8707	32.56	6	5	19	51	0.955493	6	8.30584	1.0577	6	18.0088	0.95219	6	23.2978	1.23811	6	54.2957	1.10343	6	8.15093	1.51837	6	51.5767				473	51.2362	5.04639
P15311	Ezrin OS=Homo sapiens GN=EZR PE=1 SV=4 - [EZRI_HUMAN]	44.8455	44.37	2	21	28	58	0.960993	41	16.9909	1.14509	41	29.8286	0.777115	41	21.3854	1.04401	40	24.4806	1.16697	40	18.2917	1.01698	40	32.5557				586	69.3697	6.26514
O43390	Heterogeneous nuclear ribonucleoprotein R OS=Homo sapiens GN=HNRNPR PE=1 SV=1 - [HNRPR_HUMAN]	44.4515	42.02	1	18	25	43	0.914553	31	14.3919	0.990256	30	11.5351	0.851802	31	15.9148	1.06142	30	11.6242	0.976644	31	12.8189	0.814707	30	35.8083				633	70.8993	8.1333
Q9H299	SH3 domain-binding glutamic acid-rich-like protein 3 OS=Homo sapiens GN=SH3BGRL3 PE=1 SV=1 - [SH3L3_HUMAN]	44.2685	56.99	1	7	7	27	1.08916	27	10.3581	1.14587	27	18.0869	1.01313	27	25.0253	0.946219	26	14.8664	1.04005	26	18.2493	1.08594	26	24.63				93	10.4313	4.93213
Q15124	Phosphoglucomutase-like protein 5 OS=Homo sapiens GN=PGM5 PE=1 SV=2 - [PGM5_HUMAN]	43.9272	34.22	1	19	19	38	0.740332	38	26.4893	0.833173	38	13.8329	1.81876	38	27.4364	1.91755	38	31.2837	0.858187	38	14.721	1.06788	38	28.6517				567	62.1857	7.21045
P24821	Tenascin OS=Homo sapiens GN=TNC PE=1 SV=3 - [TENA_HUMAN]	43.9101	13.08	1	23	23	33	1.1709	33	8.56441	1.047	33	11.0126	1.03579	33	15.6045	1.01002	33	14.9431	1.00307	33	13.4652	1.17998	33	13.2306				2201	240.7	4.89404
P98160	Basement membrane-specific heparan sulfate proteoglycan core protein OS=Homo sapiens GN=HSPG2 PE=1 SV=4 - [PGBM_HUMAN]	43.8624	9.88	1	33	33	42	0.768355	42	18.6941	0.913022	42	15.9319	1.28479	42	22.6673	1.20665	42	29.5113	1.04496	42	19.2859	0.998822	42	18.8653				4391	468.532	6.50732
P02452	Collagen alpha-1(I) chain OS=Homo sapiens GN=COL1A1 PE=1 SV=5 - [CO1A1_HUMAN]	43.6247	8.88	1	11	11	32	0.818149	31	20.5507	0.891668	32	23.1558	1.6942	32	31.599	1.57717	32	64.9455	0.984718	32	13.1285	0.63621	31	47.407				1464	138.857	5.79541
Q06210	Glutamine--fructose-6-phosphate aminotransferase [isomerizing] 1 OS=Homo sapiens GN=GFPT1 PE=1 SV=3 - [GFPT1_HUMAN]	43.5742	36.34	1	21	21	40	1.09359	40	22.2289	1.03754	40	17.3772	1.03505	40	25.1102	1.19036	40	18.1564	0.947681	40	18.4128	0.93973	40	23.5314				699	78.7563	7.10791
O00571	ATP-dependent RNA helicase DDX3X OS=Homo sapiens GN=DDX3X PE=1 SV=3 - [DDX3X_HUMAN]	43.535	28.4	3	16	17	30	1.1235	29	9.78029	1.00449	29	10.0062	0.915197	29	21.9809	0.986521	29	11.7254	0.947297	29	11.1493	0.84766	29	25.0485				662	73.198	7.18115
A8K7I4	Calcium-activated chloride channel regulator 1 OS=Homo sapiens GN=CLCA1 PE=1 SV=3 - [CLCA1_HUMAN]	43.4086	29.76	1	23	25	57	1.63697	49	28.4245	0.832856	50	30.1018	3.15938	50	51.0079	2.36715	51	39.7976	1.2309	52	18.0222	0.881609	52	33.6332				914	100.163	6.3667
P25398	40S ribosomal protein S12 OS=Homo sapiens GN=RPS12 PE=1 SV=3 - [RS12_HUMAN]	43.3289	36.36	1	5	5	33	1.02879	33	18.5269	1.13	33	29.5148	0.84125	33	40.5506	0.851721	33	20.838	1.05568	33	11.3054	0.967172	33	28.5365				132	14.5055	7.21045
Q9P2E9	Ribosome-binding protein 1 OS=Homo sapiens GN=RRBP1 PE=1 SV=4 - [RRBP1_HUMAN]	43.1304	30.43	1	27	27	32	1.05966	32	9.50746	1.14436	32	32.3087	0.989445	32	31.527	0.877803	32	18.5001	0.964927	32	14.3451	0.969324	32	19.0485				1410	152.381	8.60205
P09211	Glutathione S-transferase P OS=Homo sapiens GN=GSTP1 PE=1 SV=2 - [GSTP1_HUMAN]	42.9722	56.19	1	11	11	67	1.10485	67	19.7596	1.19759	66	25.8461	1.00672	67	25.6849	1.08167	66	18.3807	0.970631	67	13.8631	0.820383	66	50.5636				210	23.341	5.64307
P55795	Heterogeneous nuclear ribonucleoprotein H2 OS=Homo sapiens GN=HNRNPH2 PE=1 SV=1 - [HNRH2_HUMAN]	42.9701	30.29	2	3	13	43	0.97467	9	4.85634	1.01538	9	7.37035	1.00673	9	20.3486	1.21899	9	15.8539	0.895435	9	27.7934	0.952367	9	27.227				449	49.2323	6.30322
P49327	Fatty acid synthase OS=Homo sapiens GN=FASN PE=1 SV=3 - [FAS_HUMAN]	42.9643	11.91	1	22	22	33	0.879408	33	14.6197	0.91579	33	21.4936	0.592768	33	40.5753	1.02096	33	21.7646	0.852424	33	17.313	1.0597	33	18.579				2511	273.254	6.44287
P07384	Calpain-1 catalytic subunit OS=Homo sapiens GN=CAPN1 PE=1 SV=1 - [CAN1_HUMAN]	42.8936	30.67	1	18	18	39	1.04472	38	15.0355	1.06462	39	13.3917	1.09103	38	14.5408	1.18047	39	21.1872	0.903201	39	14.2244	1.03366	38	31.806				714	81.8382	5.66846
Q9NZN4	EH domain-containing protein 2 OS=Homo sapiens GN=EHD2 PE=1 SV=2 - [EHD2_HUMAN]	42.3982	39.04	1	14	15	48	0.771198	41	22.6829	0.859497	43	25.966	1.62029	43	26.1754	1.71955	42	29.858	0.895488	42	17.4546	0.894041	43	23.9933				543	61.1227	6.45557
P49368	T-complex protein 1 subunit gamma OS=Homo sapiens GN=CCT3 PE=1 SV=4 - [TCPG_HUMAN]	42.3122	46.61	2	20	20	54	1.05288	53	13.1528	0.96044	54	15.5184	0.875749	53	22.8399	1.06082	53	16.8867	0.968159	53	13.5725	1.05577	53	23.5731				545	60.4953	6.49365
P62280	40S ribosomal protein S11 OS=Homo sapiens GN=RPS11 PE=1 SV=3 - [RS11_HUMAN]	42.2054	51.9	1	10	10	35	1.12375	35	16.5344	1.24137	35	22.9577	0.863504	35	17.7035	0.789981	35	17.6308	1.12923	35	13.6415	1.01768	35	27.0176				158	18.419	10.3013
P78527	DNA-dependent protein kinase catalytic subunit OS=Homo sapiens GN=PRKDC PE=1 SV=3 - [PRKDC_HUMAN]	42.0117	8.72	1	32	32	38	1.04738	38	12.2039	0.839791	38	11.2884	0.771809	38	23.47	0.874305	38	19.9186	0.867179	38	13.6889	0.913949	38	21.3001				4128	468.788	7.12256
P39019	40S ribosomal protein S19 OS=Homo sapiens GN=RPS19 PE=1 SV=2 - [RS19_HUMAN]	41.8948	54.48	1	11	11	50	1.15894	49	8.8807	1.20805	49	21.6748	0.976645	49	26.4629	0.842017	49	18.6897	1.09029	49	22.3076	1.01672	49	27.2822				145	16.0505	10.3159
P13489	Ribonuclease inhibitor OS=Homo sapiens GN=RNH1 PE=1 SV=2 - [RINI_HUMAN]	41.6496	23.64	1	11	11	22	0.868616	22	10.708	0.849601	22	16.7617	0.950216	22	24.3588	1.00949	22	25.0798	0.906867	22	11.8046	1.08196	22	19.5062				461	49.9411	4.81787
Q9BUF5	Tubulin beta-6 chain OS=Homo sapiens GN=TUBB6 PE=1 SV=1 - [TBB6_HUMAN]	41.4129	33.18	1	7	11	49	0.863505	27	26.6532	0.930079	28	12.7362	1.39048	27	23.4298	1.30198	28	17.7065	0.971392	28	14.2657	1.04587	28	29.0263				446	49.825	4.88135
P28070	Proteasome subunit beta type-4 OS=Homo sapiens GN=PSMB4 PE=1 SV=4 - [PSB4_HUMAN]	41.3989	38.26	1	7	7	28	1.08017	28	20.7552	0.989896	28	11.7855	1.07103	28	28.4942	0.969562	28	19.5211	1.05688	28	20.9302	1.03346	28	24.9961				264	29.1855	5.97314
P30837	Aldehyde dehydrogenase X, mitochondrial OS=Homo sapiens GN=ALDH1B1 PE=1 SV=3 - [AL1B1_HUMAN]	41.3651	31.14	1	12	14	32	0.958107	28	17.0484	0.858905	28	15.6209	1.12889	28	17.3198	1.00966	28	20.1038	1.00509	28	13.2626	1.1066	27	32.3315				517	57.1702	6.80029
Q03252	Lamin-B2 OS=Homo sapiens GN=LMNB2 PE=1 SV=3 - [LMNB2_HUMAN]	41.3422	36.33	1	20	25	32	0.829563	25	15.9484	0.910229	25	6.80226	1.10976	25	15.9873	1.09527	25	19.9813	0.874631	25	10.8424	1.03647	25	22.6554				600	67.6475	5.35107
P51888	Prolargin OS=Homo sapiens GN=PRELP PE=1 SV=1 - [PRELP_HUMAN]	41.2611	43.19	1	14	14	41	0.646156	40	27.7658	0.547007	40	30.1022	1.44896	41	18.4473	0.941323	41	19.7133	0.970326	41	19.464	0.923518	41	20.1462				382	43.7822	9.37842
O00299	Chloride intracellular channel protein 1 OS=Homo sapiens GN=CLIC1 PE=1 SV=4 - [CLIC1_HUMAN]	41.1696	59.75	1	10	11	35	1.01009	34	12.5637	1.14695	34	20.9248	0.763823	34	23.5813	0.852672	34	25.6351	1.05385	34	14.9791	1.03246	32	31.5916				241	26.9057	5.17334
Q02543	60S ribosomal protein L18a OS=Homo sapiens GN=RPL18A PE=1 SV=2 - [RL18A_HUMAN]	41.1415	39.77	1	8	8	33	1.0787	33	8.68805	1.31136	33	19.1972	0.776267	33	22.3009	0.918774	33	18.1123	1.05357	33	15.4741	1.06721	33	18.9478				176	20.7489	10.7114
P17844	Probable ATP-dependent RNA helicase DDX5 OS=Homo sapiens GN=DDX5 PE=1 SV=1 - [DDX5_HUMAN]	40.7145	27.52	1	11	17	29	1.12923	22	10.351	1.12694	22	13.0512	0.811792	22	18.6372	1.06575	22	25.857	0.94196	22	16.3222	0.94245	22	34.1909				614	69.1047	8.92432
Q9UMS6	Synaptopodin-2 OS=Homo sapiens GN=SYNPO2 PE=1 SV=2 - [SYNP2_HUMAN]	40.6739	20.13	1	20	20	35	0.7117	35	20.9489	0.788808	35	12.879	2.06859	35	32.891	1.90055	35	28.701	0.886985	35	19.2589	0.878979	35	21.7913				1093	117.441	8.57275
P29692	Elongation factor 1-delta OS=Homo sapiens GN=EEF1D PE=1 SV=5 - [EF1D_HUMAN]	40.6617	47.33	1	9	10	31	0.990976	29	17.5698	1.05314	29	26.9595	0.846882	29	22.1641	0.965032	29	20.2617	0.914693	29	21.9177	1.02162	29	34.6788				281	31.1028	5.0083
Q16777	Histone H2A type 2-C OS=Homo sapiens GN=HIST2H2AC PE=1 SV=4 - [H2A2C_HUMAN]	40.6466	33.33	2	1	8	32	0.953335	2	0.507825	1.90701	2	3.16714	0.786064	2	1.46592	1.70753	2	4.76397	0.876208	2	3.91134	0.735684	2	4.24739				129	13.9798	10.9019
P62158	Calmodulin OS=Homo sapiens GN=CALM1 PE=1 SV=2 - [CALM_HUMAN]	40.039	51.68	3	9	9	68	0.931429	67	16.0357	0.969164	67	16.3171	1.35105	67	27.2219	1.21734	68	24.7722	1.01262	68	14.3534	1.24246	68	98.5762				149	16.8268	4.22119
P28838	Cytosol aminopeptidase OS=Homo sapiens GN=LAP3 PE=1 SV=3 - [AMPL_HUMAN]	39.988	45.28	1	19	19	34	0.816506	34	13.2764	0.997101	34	12.6292	0.675059	34	32.8894	0.883663	34	16.2809	0.954245	34	15.1823	0.973697	34	17.6599				519	56.1308	7.92822
P02511	Alpha-crystallin B chain OS=Homo sapiens GN=CRYAB PE=1 SV=2 - [CRYAB_HUMAN]	39.8021	38.29	1	10	10	39	0.802413	39	15.7127	0.874736	39	17.3201	1.74925	39	20.9669	1.65281	39	39.7242	1.12522	39	7.74206	1.32347	39	23.7441				175	20.1464	7.32764
P09651	Heterogeneous nuclear ribonucleoprotein A1 OS=Homo sapiens GN=HNRNPA1 PE=1 SV=5 - [ROA1_HUMAN]	39.7145	49.19	2	14	16	70	1.04682	66	15.7675	1.15021	67	19.8344	0.91997	67	27.9723	1.02586	66	21.2531	1.04349	66	19.9267	0.890985	67	41.2873				372	38.7231	9.12939
P11940	Polyadenylate-binding protein 1 OS=Homo sapiens GN=PABPC1 PE=1 SV=2 - [PABP1_HUMAN]	39.6874	30.5	4	13	19	37	1.0414	25	5.92809	1.04469	25	10.7374	0.760284	25	11.5418	0.98326	25	26.3498	0.90569	25	11.8091	0.743858	25	40.0403				636	70.6259	9.49561
P46783	40S ribosomal protein S10 OS=Homo sapiens GN=RPS10 PE=1 SV=1 - [RS10_HUMAN]	39.6266	53.33	2	9	9	48	1.04593	48	15.2732	1.04153	47	19.0626	0.948154	46	14.7262	0.805658	45	24.9795	1.0433	45	24.9881	1.02183	46	28.7482				165	18.8859	10.1548
P02790	Hemopexin OS=Homo sapiens GN=HPX PE=1 SV=2 - [HEMO_HUMAN]	39.4993	48.92	1	17	17	49	0.836648	49	15.7141	0.949166	49	13.1077	1.00207	49	19.8379	0.97851	49	18.3034	0.987277	49	15.6419	1.14566	49	21.9737				462	51.6433	7.02002
P61981	14-3-3 protein gamma OS=Homo sapiens GN=YWHAG PE=1 SV=2 - [1433G_HUMAN]	39.3849	47.37	1	8	15	61	0.915034	27	14.9385	1.08652	27	18.6688	0.90153	26	15.0345	1.04188	26	21.6469	0.954697	26	21.6526	0.999421	26	32.8549				247	28.2849	4.89404
P01833	Polymeric immunoglobulin receptor OS=Homo sapiens GN=PIGR PE=1 SV=4 - [PIGR_HUMAN]	39.3009	25.13	1	15	15	34	1.7143	34	25.6863	0.995437	34	12.1116	0.98805	34	27.9248	0.823422	34	18.2394	0.95692	34	16.2754	1.03264	34	38.1975				764	83.2317	5.74463
P05388	60S acidic ribosomal protein P0 OS=Homo sapiens GN=RPLP0 PE=1 SV=1 - [RLA0_HUMAN]	39.1188	39.75	2	16	16	45	1.07958	45	15.1352	1.10856	45	19.9806	0.97424	45	17.2405	0.986237	45	16.6814	1.01587	45	15.1864	0.924017	45	32.9668				317	34.2518	5.97314
P37837	Transaldolase OS=Homo sapiens GN=TALDO1 PE=1 SV=2 - [TALDO_HUMAN]	39.0452	43.62	1	19	19	43	1.08443	43	13.7579	1.20757	43	17.8965	0.788744	43	17.3042	0.949329	43	18.594	0.907606	43	20.6666	0.901842	42	26.1605				337	37.5165	6.81494
P18669	Phosphoglycerate mutase 1 OS=Homo sapiens GN=PGAM1 PE=1 SV=2 - [PGAM1_HUMAN]	39.006	60.63	3	14	14	51	0.933931	51	17.9463	1.01214	51	27.6752	1.16627	51	20.73	1.17193	51	18.0595	0.960827	51	19.2459	1.07094	51	37.2196				254	28.7858	7.18115
P0C0S5	Histone H2A.Z OS=Homo sapiens GN=H2AFZ PE=1 SV=2 - [H2AZ_HUMAN]	38.867	31.25	2	4	6	39	0.887911	22	19.1923	1.13534	22	23.07	1.00217	22	18.5354	1.17276	22	13.2442	0.979852	22	19.8383	0.940481	22	23.757				128	13.5446	10.5796
P60981	Destrin OS=Homo sapiens GN=DSTN PE=1 SV=3 - [DEST_HUMAN]	38.7117	73.94	1	14	16	61	0.749877	47	16.847	1.01381	47	14.2949	1.57371	47	27.2451	1.60523	47	43.2899	1.01088	47	19.4527	0.791786	47	57.3564				165	18.4935	7.85498
P01011	Alpha-1-antichymotrypsin OS=Homo sapiens GN=SERPINA3 PE=1 SV=2 - [AACT_HUMAN]	38.6754	32.15	1	13	13	41	0.523849	41	22.7093	1.04295	41	16.4258	0.595672	40	42.6519	0.882266	40	25.5392	1.02571	40	17.6606	1.23524	39	29.7391				423	47.6205	5.51611
P10412	Histone H1.4 OS=Homo sapiens GN=HIST1H1E PE=1 SV=2 - [H14_HUMAN]	38.5815	39.73	3	4	15	46	0.616581	6	25.942	1.09383	6	9.42244	0.460435	6	15.2566	1.08732	6	27.3172	0.809566	6	8.34895	0.802663	6	27.1943				219	21.852	11.0337
O94760	N(G),N(G)-dimethylarginine dimethylaminohydrolase 1 OS=Homo sapiens GN=DDAH1 PE=1 SV=3 - [DDAH1_HUMAN]	38.5338	49.12	1	11	12	40	0.980155	36	15.7517	1.01245	36	13.053	1.29586	36	15.6606	1.19997	36	13.5159	1.01625	36	10.6344	0.825683	36	51.7196				285	31.1019	5.80811
P31939	Bifunctional purine biosynthesis protein PURH OS=Homo sapiens GN=ATIC PE=1 SV=3 - [PUR9_HUMAN]	38.4029	35.98	1	16	16	34	1.02201	33	10.7353	0.993485	34	22.3568	1.0133	33	16.9041	1.06517	33	20.0429	0.892742	33	19.5073	0.96318	33	21.2542				592	64.5753	6.7124
Q13263	Transcription intermediary factor 1-beta OS=Homo sapiens GN=TRIM28 PE=1 SV=5 - [TIF1B_HUMAN]	38.338	18.08	1	11	11	30	0.980188	30	8.5769	1.005	30	15.8932	0.768202	30	32.757	0.905874	30	22.8051	0.990511	30	22.3126	0.885952	30	21.1998				835	88.4934	5.77002
O95571	Persulfide dioxygenase ETHE1, mitochondrial OS=Homo sapiens GN=ETHE1 PE=1 SV=2 - [ETHE1_HUMAN]	38.3093	50.39	1	9	9	24	1.06381	24	20.4033	0.93242	24	27.0828	1.51292	24	28.9243	1.19942	24	18.1085	1.03014	24	8.23235	1.15415	24	17.5461				254	27.8551	6.82959
P43490	Nicotinamide phosphoribosyltransferase OS=Homo sapiens GN=NAMPT PE=1 SV=1 - [NAMPT_HUMAN]	38.2572	35.64	1	15	15	33	1.04279	33	19.5374	1.0472	33	11.625	0.706033	33	29.7481	0.879858	33	18.6572	0.919496	33	20.9026	1.10843	33	23.8275				491	55.4866	7.15186
P61160	Actin-related protein 2 OS=Homo sapiens GN=ACTR2 PE=1 SV=1 - [ARP2_HUMAN]	38.1831	31.47	1	11	11	40	0.987703	39	16.6834	1.19115	39	19.0436	0.827773	39	22.414	1.05272	39	17.2553	0.917583	39	15.4287	0.927071	39	27.3082				394	44.7322	6.7417
P61626	Lysozyme C OS=Homo sapiens GN=LYZ PE=1 SV=1 - [LYSC_HUMAN]	38.1682	31.76	1	5	5	17	0.764952	17	18.1181	1.11614	17	18.5433	0.326166	17	40.3175	0.770774	17	21.5121	1.04837	17	14.8257	0.970205	17	23.9734				148	16.5263	9.15869
P16104	Histone H2AX OS=Homo sapiens GN=H2AFX PE=1 SV=2 - [H2AX_HUMAN]	37.8103	27.97	1	2	7	30	1.04865	2	17.3798	1.16474	2	24.5978	1.02053	2	28.3725	1.04592	2	39.2277	0.956848	2	29.2959	0.577695	2	72.3759				143	15.1354	10.7407
Q8NFV4	Alpha/beta hydrolase domain-containing protein 11 OS=Homo sapiens GN=ABHD11 PE=2 SV=1 - [ABHDB_HUMAN]	37.7837	27.62	1	8	8	25	1.15453	25	20.807	0.974995	25	22.9245	1.11379	25	22.5711	1.01056	25	15.7381	1.06713	24	11.7355	0.946648	25	14.9109				315	34.6681	9.48096
P01009	Alpha-1-antitrypsin OS=Homo sapiens GN=SERPINA1 PE=1 SV=3 - [A1AT_HUMAN]	37.7818	41.39	1	14	14	48	0.738218	48	16.0963	0.885202	48	14.905	0.93566	48	19.9911	1.04318	48	21.2733	0.989963	48	18.9242	0.826328	48	23.4316				418	46.707	5.59229
P35237	Serpin B6 OS=Homo sapiens GN=SERPINB6 PE=1 SV=3 - [SPB6_HUMAN]	37.7025	51.86	1	13	14	42	0.96461	40	20.1091	1.02558	40	24.0006	1.32095	40	24.1895	1.23008	40	37.5049	1.08838	40	21.9628	0.973893	40	31.992				376	42.5941	5.2749
Q8WU39	Marginal zone B- and B1-cell-specific protein OS=Homo sapiens GN=MZB1 PE=1 SV=1 - [MZB1_HUMAN]	37.6503	39.15	1	6	6	27	0.701725	26	24.3774	1.02644	26	13.9455	0.912864	26	40.5937	0.913304	26	26.8832	1.17889	26	18.1715	1.09093	26	22.6075				189	20.6812	5.56689
O95678	Keratin, type II cytoskeletal 75 OS=Homo sapiens GN=KRT75 PE=1 SV=2 - [K2C75_HUMAN]	37.6043	16.33	4	1	13	37	1.49288	1		12.0381	1		2.49447	1		3.8837	1		0.353972	1		0.622537	1					551	59.524	7.73779
Q7Z406	Myosin-14 OS=Homo sapiens GN=MYH14 PE=1 SV=2 - [MYH14_HUMAN]	37.5479	10.98	9	14	21	36	1.07801	20	10.4097	0.993066	20	11.5411	1.32457	20	17.9524	1.11261	20	14.3937	1.09248	20	11.2758	0.925695	20	20.7695				1995	227.732	5.60498
P17174	Aspartate aminotransferase, cytoplasmic OS=Homo sapiens GN=GOT1 PE=1 SV=3 - [AATC_HUMAN]	37.4563	38.74	1	13	13	24	1.02589	24	11.3014	0.988326	24	9.53895	1.55407	24	18.9217	1.43985	24	11.154	0.896092	24	7.57203	1.02839	24	14.171				413	46.2185	7.00537
P30086	Phosphatidylethanolamine-binding protein 1 OS=Homo sapiens GN=PEBP1 PE=1 SV=3 - [PEBP1_HUMAN]	37.2663	52.94	1	10	10	52	0.85909	52	19.6065	1.16944	52	20.7175	1.41056	52	19.0229	1.41846	52	16.4729	1.00971	52	11.3617	0.912869	52	61.782				187	21.0437	7.53271
P62750	60S ribosomal protein L23a OS=Homo sapiens GN=RPL23A PE=1 SV=1 - [RL23A_HUMAN]	37.1886	45.51	1	10	10	40	1.09244	40	23.5446	1.4153	40	18.1068	0.913536	40	21.7499	0.932522	40	16.665	1.09061	40	20.4409	0.784897	40	42.0279				156	17.6841	10.4478
P10644	cAMP-dependent protein kinase type I-alpha regulatory subunit OS=Homo sapiens GN=PRKAR1A PE=1 SV=1 - [KAP0_HUMAN]	37.1289	33.86	2	13	13	23	0.797592	23	11.1236	0.884547	23	14.3163	1.28931	23	12.351	1.33944	23	21.7599	0.902166	23	13.414	1.17799	23	13.5896				381	42.955	5.35107
P40121	Macrophage-capping protein OS=Homo sapiens GN=CAPG PE=1 SV=2 - [CAPG_HUMAN]	37.0479	30.46	1	10	10	29	0.969513	28	19.0679	0.989398	28	18.5488	0.739256	27	35.6165	0.657817	28	25.3737	0.903338	28	20.0267	0.869802	27	18.9322				348	38.4745	6.18896
Q9NR12	PDZ and LIM domain protein 7 OS=Homo sapiens GN=PDLIM7 PE=1 SV=1 - [PDLI7_HUMAN]	36.956	49.02	1	18	18	43	0.703723	43	26.8517	0.836751	43	16.0165	1.83702	43	32.2824	1.89368	43	33.4087	0.817396	43	14.9574	0.963744	43	39.4034				457	49.8126	8.41162
P04004	Vitronectin OS=Homo sapiens GN=VTN PE=1 SV=1 - [VTNC_HUMAN]	36.9518	13.39	3	6	6	29	0.796289	28	13.8167	0.75323	28	26.346	0.6528	28	55.7692	0.853793	27	32.5148	1.03154	27	22.8373	1.08623	27	14.4774				478	54.2712	5.79541
P16403	Histone H1.2 OS=Homo sapiens GN=HIST1H1C PE=1 SV=2 - [H12_HUMAN]	36.8932	37.56	3	2	13	43	0.567921	3	0.00633575	1.07707	3	11.6542	0.358586	3	0.270996	0.882296	3	10.9382	0.798487	3	2.92171	0.631277	3	21.8528				213	21.3517	10.9312
P35222	Catenin beta-1 OS=Homo sapiens GN=CTNNB1 PE=1 SV=1 - [CTNB1_HUMAN]	36.6493	23.82	1	12	15	24	1.17096	17	7.449	1.09627	17	18.8942	0.888609	17	20.2617	1.04276	17	7.14669	0.965373	17	14.0154	0.896708	17	18.2151				781	85.4422	5.85889
Q9Y230	RuvB-like 2 OS=Homo sapiens GN=RUVBL2 PE=1 SV=3 - [RUVB2_HUMAN]	36.3248	44.71	1	16	16	27	1.03615	27	10.0038	0.978802	27	12.3897	0.897718	27	22.5176	1.06486	27	17.7968	0.905922	27	14.3928	1.06611	27	20.9965				463	51.1246	5.64307
P60900	Proteasome subunit alpha type-6 OS=Homo sapiens GN=PSMA6 PE=1 SV=1 - [PSA6_HUMAN]	36.318	50.41	1	14	14	27	1.12645	27	11.5821	1.01798	27	14.3792	0.938163	27	24.0071	0.931451	27	20.8832	0.975036	27	19.6725	1.01145	27	24.7634				246	27.3818	6.75635
O60664	Perilipin-3 OS=Homo sapiens GN=PLIN3 PE=1 SV=3 - [PLIN3_HUMAN]	36.3068	30.88	1	10	10	25	0.990073	25	17.5474	0.965142	25	18.4421	0.928897	25	13.4505	0.927362	25	17.0208	1.02937	25	12.3668	1.08363	25	21.3908				434	47.0459	5.43994
P31947	14-3-3 protein sigma OS=Homo sapiens GN=SFN PE=1 SV=1 - [1433S_HUMAN]	35.9231	44.76	1	6	10	47	0.891903	23	10.3791	1.03194	23	12.4826	0.973241	23	25.0989	0.930148	23	21.5301	0.987583	23	19.765	0.9248	23	25.9366				248	27.7567	4.7417
Q14847	LIM and SH3 domain protein 1 OS=Homo sapiens GN=LASP1 PE=1 SV=2 - [LASP1_HUMAN]	35.8571	34.48	1	10	10	20	0.899069	20	10.8982	1.10471	20	17.8866	0.999733	20	13.9032	1.0128	20	9.17433	1.10114	20	11.5644	0.884724	20	17.0394				261	29.6982	7.04932
Q06830	Peroxiredoxin-1 OS=Homo sapiens GN=PRDX1 PE=1 SV=1 - [PRDX1_HUMAN]	35.8144	63.82	1	11	15	65	0.919885	48	15.5278	1.16977	48	17.6032	0.965231	48	25.7968	1.0861	48	20.4463	0.974452	48	22.3119	0.95156	47	31.9739				199	22.0963	8.1333
Q13011	Delta(3,5)-Delta(2,4)-dienoyl-CoA isomerase, mitochondrial OS=Homo sapiens GN=ECH1 PE=1 SV=2 - [ECH1_HUMAN]	35.7933	42.99	1	13	13	37	1.11517	37	16.4356	1.04325	36	14.6909	1.59425	37	28.8419	1.21352	37	22.9025	1.17414	37	16.7608	0.931988	36	38.7605				328	35.7934	8.00146
Q9UQ80	Proliferation-associated protein 2G4 OS=Homo sapiens GN=PA2G4 PE=1 SV=3 - [PA2G4_HUMAN]	35.7867	49.49	1	17	17	52	1.13826	52	13.4063	1.12344	52	20.7686	0.913675	52	24.8514	0.946525	52	20.6483	1.0214	52	14.5758	0.991688	52	14.8732				394	43.7592	6.55127
Q96CX2	BTB/POZ domain-containing protein KCTD12 OS=Homo sapiens GN=KCTD12 PE=1 SV=1 - [KCD12_HUMAN]	35.7102	29.85	2	8	8	24	0.84452	23	12.6225	0.871099	23	11.5749	1.13921	24	13.9616	0.994515	23	10.6872	0.978151	22	12.9317	0.896673	23	20.1151				325	35.6787	5.64307
P09960	Leukotriene A-4 hydrolase OS=Homo sapiens GN=LTA4H PE=1 SV=2 - [LKHA4_HUMAN]	35.6854	45.83	1	25	25	36	1.01522	35	8.78822	1.08372	35	12.5725	0.971306	35	24.8742	1.11972	35	12.3568	0.967707	35	15.1574	0.956596	35	27.1385				611	69.2412	6.17627
P17987	T-complex protein 1 subunit alpha OS=Homo sapiens GN=TCP1 PE=1 SV=1 - [TCPA_HUMAN]	35.6227	47.3	1	22	22	41	1.08086	41	11.346	0.991256	41	16.1364	0.904473	41	16.5901	1.08134	40	16.7593	0.972951	40	14.7254	0.92821	40	20.3054				556	60.3056	6.11279
P14649	Myosin light chain 6B OS=Homo sapiens GN=MYL6B PE=1 SV=1 - [MYL6B_HUMAN]	35.5812	18.27	1	1	5	35	0.750359	3	3.20446	0.85729	3	11.3189	2.17268	3	10.6321	1.62671	3	4.31638	1.05474	3	0.37717	1.14712	3	13.1823				208	22.7497	5.73193
P53814	Smoothelin OS=Homo sapiens GN=SMTN PE=1 SV=7 - [SMTN_HUMAN]	35.3813	22.36	1	21	21	49	0.699395	48	29.6172	0.806873	49	20.338	2.18979	49	44.3895	2.10118	49	54.7538	0.834128	49	16.4047	1.01856	49	19.6319				917	98.9982	9.0708
P08123	Collagen alpha-2(I) chain OS=Homo sapiens GN=COL1A2 PE=1 SV=7 - [CO1A2_HUMAN]	35.348	9.3	1	11	11	24	0.82784	24	17.382	0.870452	24	16.4593	1.40144	24	26.9251	1.25774	24	31.8354	0.995439	24	24.9944	0.827933	24	20.4668				1366	129.235	8.95361
Q15181	Inorganic pyrophosphatase OS=Homo sapiens GN=PPA1 PE=1 SV=2 - [IPYR_HUMAN]	35.31	44.98	1	10	12	33	1.04992	30	19.6713	1.03186	30	18.7818	0.748995	30	38.1883	0.764427	30	32.4624	1.05549	30	11.301	0.96682	30	28.5714				289	32.6392	5.85889
Q9Y3Z3	Deoxynucleoside triphosphate triphosphohydrolase SAMHD1 OS=Homo sapiens GN=SAMHD1 PE=1 SV=2 - [SAMH1_HUMAN]	35.2786	26.84	1	15	15	35	0.996059	35	13.6605	0.941761	35	11.5322	1.21375	35	12.3355	1.22131	35	17.3676	0.932671	35	10.7259	0.937583	35	32.0655				626	72.1548	7.13721
Q00839	Heterogeneous nuclear ribonucleoprotein U OS=Homo sapiens GN=HNRNPU PE=1 SV=6 - [HNRPU_HUMAN]	35.2618	19.76	1	17	17	41	1.01093	41	16.4747	0.938494	41	15.5337	0.977139	41	19.4206	1.175	41	14.0927	0.907713	41	13.0719	0.895918	41	33.6913				825	90.528	5.99854
Q6NZI2	Polymerase I and transcript release factor OS=Homo sapiens GN=PTRF PE=1 SV=1 - [PTRF_HUMAN]	35.1924	32.56	1	13	13	37	0.61302	35	27.4824	0.810687	36	16.1953	1.51585	35	22.7223	1.34394	36	22.0264	0.913736	36	13.242	1.11495	37	22.4842				390	43.4498	5.60498
Q07020	60S ribosomal protein L18 OS=Homo sapiens GN=RPL18 PE=1 SV=2 - [RL18_HUMAN]	35.1549	43.62	1	11	11	35	1.11335	35	13.2352	1.13037	35	17.803	0.858795	35	35.0934	0.900928	35	20.8252	1.06919	35	16.1074	1.15052	35	33.1289				188	21.6211	11.7222
P62424	60S ribosomal protein L7a OS=Homo sapiens GN=RPL7A PE=1 SV=2 - [RL7A_HUMAN]	35.1462	43.23	1	12	12	34	1.0724	34	9.74322	1.19733	34	17.0942	0.925836	34	19.0164	0.960252	34	12.7294	1.01579	34	10.3863	1.06651	34	30.2683				266	29.977	10.6089
Q14152	Eukaryotic translation initiation factor 3 subunit A OS=Homo sapiens GN=EIF3A PE=1 SV=1 - [EIF3A_HUMAN]	35.1426	18.74	1	24	24	30	0.981816	30	12.139	0.877106	30	14.2793	0.936047	30	14.1231	1.0256	30	26.8322	0.936266	30	17.2576	0.959807	30	17.1466				1382	166.468	6.78564
Q93077	Histone H2A type 1-C OS=Homo sapiens GN=HIST1H2AC PE=1 SV=3 - [H2A1C_HUMAN]	35.0929	33.85	4	2	8	32	1.1579	3	12.2306	0.921065	3	0.563109	1.11032	3	22.2122	0.980234	3	8.7641	0.992432	3	4.2702	3.11398	3	52.8805				130	14.0969	11.0483
Q9BTM1	Histone H2A.J OS=Homo sapiens GN=H2AFJ PE=1 SV=1 - [H2AJ_HUMAN]	35.0929	33.33	2	1	8	31	1.07992	1		1.79734	1		1.12079	1		1.37297	1		1.00012	1		0.956627	1					129	14.0109	10.9019
P24534	Elongation factor 1-beta OS=Homo sapiens GN=EEF1B2 PE=1 SV=3 - [EF1B_HUMAN]	34.8952	46.22	1	8	9	29	0.946087	27	8.65888	1.19039	27	18.3341	0.789769	27	22.3858	1.03888	27	13.5104	0.934554	27	11.1827	0.973141	27	22.8051				225	24.7483	4.66553
P18124	60S ribosomal protein L7 OS=Homo sapiens GN=RPL7 PE=1 SV=1 - [RL7_HUMAN]	34.8725	54.84	1	15	15	57	1.08506	57	16.5455	1.18262	57	16.042	0.937698	57	16.4372	0.895809	57	18.5769	1.14008	57	17.73	0.917698	57	43.7421				248	29.2072	10.6528
Q02817	Mucin-2 OS=Homo sapiens GN=MUC2 PE=1 SV=2 - [MUC2_HUMAN]	34.8684	6.99	1	28	28	54	1.37717	54	36.9961	0.793366	54	28.0175	1.85023	54	50.0557	1.42945	54	36.8776	1.11804	54	15.2551	1.11234	54	37.166				5179	539.958	5.79541
Q92764_CONT	Keratin, type I cuticular HA5 (Hair keratin, type I HA5) - [CONT_Q92764]	34.7633	20	3	2	10	22	1.05637	2	11.9405	2.79753	2	78.4778	1.80966	2	28.7735	1.24366	2	29.9038	0.54106	2	22.0209	0.821184	2	103.46				425	47.5661	4.80518
Q99426	Tubulin-folding cofactor B OS=Homo sapiens GN=TBCB PE=1 SV=2 - [TBCB_HUMAN]	34.7294	29.1	1	6	6	18	1.00819	18	16.1215	1.03679	18	23.5071	1.01081	18	22.6587	1.09583	18	16.4225	0.891879	18	20.0305	1.1312	17	16.4437				244	27.3085	5.14795
Q1KMD3	Heterogeneous nuclear ribonucleoprotein U-like protein 2 OS=Homo sapiens GN=HNRNPUL2 PE=1 SV=1 - [HNRL2_HUMAN]	34.6593	38.82	1	23	23	46	1.0907	46	14.6834	0.975711	46	10.7778	1.033	46	16.1847	1.10015	46	14.4819	0.977904	46	12.7542	0.871959	46	28.2352				747	85.0522	4.90674
P78371	T-complex protein 1 subunit beta OS=Homo sapiens GN=CCT2 PE=1 SV=4 - [TCPB_HUMAN]	34.6456	56.45	1	21	21	54	1.02661	51	14.4113	0.955887	51	14.017	0.961604	52	14.311	1.07747	49	13.5058	0.963414	49	12.2973	0.925403	51	31.8509				535	57.4521	6.45557
P00390	Glutathione reductase, mitochondrial OS=Homo sapiens GN=GSR PE=1 SV=2 - [GSHR_HUMAN]	34.6074	39.66	1	15	15	24	0.91638	24	10.7613	0.977108	24	10.5987	1.10581	24	18.5355	1.26983	24	13.4623	0.950226	24	11.7331	1.00974	24	18.8611				522	56.221	8.49951
P46108	Adapter molecule crk OS=Homo sapiens GN=CRK PE=1 SV=2 - [CRK_HUMAN]	34.3039	35.86	1	8	8	21	0.952722	21	10.944	1.01938	21	13.3221	1.19352	21	11.738	1.21225	21	17.5536	0.967425	21	16.2235	1.00339	21	17.8069				304	33.81	5.5542
Q96KP4	Cytosolic non-specific dipeptidase OS=Homo sapiens GN=CNDP2 PE=1 SV=2 - [CNDP2_HUMAN]	34.2387	54.11	1	20	20	36	0.934414	36	17.3678	0.989285	36	18.1537	0.976813	36	20.2942	1.02545	36	18.6309	1.19571	36	18.402	0.901816	34	31.1766				475	52.8449	5.97314
Q53EL6	Programmed cell death protein 4 OS=Homo sapiens GN=PDCD4 PE=1 SV=2 - [PDCD4_HUMAN]	34.1299	37.74	1	14	14	33	1.08589	33	15.4759	0.85713	33	20.5684	1.67133	33	28.1503	1.41928	33	19.5288	0.945635	33	18.2168	0.984125	33	30.6615				469	51.703	5.21143
P04083	Annexin A1 OS=Homo sapiens GN=ANXA1 PE=1 SV=2 - [ANXA1_HUMAN]	34.0283	49.71	1	13	13	36	0.645484	34	22.0585	1.0084	35	16.0018	0.759592	35	33.4924	1.18292	34	16.2894	0.833884	34	19.3689	0.968166	35	27.2534				346	38.69	7.02002
P26640	Valine--tRNA ligase OS=Homo sapiens GN=VARS PE=1 SV=4 - [SYVC_HUMAN]	34.0111	16.3	1	17	17	24	0.933538	23	8.56722	0.935582	23	22.6721	0.934198	23	34.2647	0.938123	24	15.1833	0.98081	23	14.3375	0.908661	23	18.1643				1264	140.387	7.59131
Q9UHD8	Septin-9 OS=Homo sapiens GN=SEPT9 PE=1 SV=2 - [SEPT9_HUMAN]	34.0061	31.91	1	17	17	26	0.936413	26	12.3922	0.950111	26	12.3396	1.25746	26	21.5921	1.21193	26	15.0441	0.951648	26	11.7523	1.0369	26	25.9535				586	65.3608	8.96826
P00325	Alcohol dehydrogenase 1B OS=Homo sapiens GN=ADH1B PE=1 SV=2 - [ADH1B_HUMAN]	33.9119	24.53	1	3	10	33	0.66389	11	15.4034	0.835588	11	11.4859	2.05225	11	10.2564	2.63784	11	31.5394	0.75912	11	8.7701	0.713504	11	9.60575				375	39.8286	8.29443
P28074	Proteasome subunit beta type-5 OS=Homo sapiens GN=PSMB5 PE=1 SV=3 - [PSB5_HUMAN]	33.4861	36.12	1	9	9	19	1.06462	19	10.4569	1.08756	19	15.7616	1.09655	19	16.3866	1.09804	19	12.1827	0.973495	19	11.3206	1.15271	19	12.7294				263	28.4622	6.91748
Q92499	ATP-dependent RNA helicase DDX1 OS=Homo sapiens GN=DDX1 PE=1 SV=2 - [DDX1_HUMAN]	33.4668	35.95	1	21	21	36	1.02369	36	11.7607	0.95242	36	12.5954	1.05548	36	16.0488	1.08129	36	18.9554	0.976212	36	10.6166	1.02094	36	21.188				740	82.3798	7.2251
Q0VD83	Apolipoprotein B receptor OS=Homo sapiens GN=APOBR PE=1 SV=2 - [APOBR_HUMAN]	33.412	16.54	1	13	13	21	1.05509	21	13.8069	0.970992	21	18.7386	1.34838	21	21.3496	1.19677	21	19.4493	0.892806	21	15.2949	1.07226	21	16.6981				1088	114.805	4.39893
P11678	Eosinophil peroxidase OS=Homo sapiens GN=EPX PE=1 SV=2 - [PERE_HUMAN]	33.3788	20	1	10	14	35	1.57495	23	18.2564	1.06183	24	27.5385	1.19115	23	30.8274	0.952112	23	16.1645	1.39664	23	22.0552	1.19035	23	30.3226				715	80.9891	10.2866
O43242	26S proteasome non-ATPase regulatory subunit 3 OS=Homo sapiens GN=PSMD3 PE=1 SV=2 - [PSMD3_HUMAN]	33.314	29.78	1	14	14	28	1.05917	28	6.89688	1.03871	28	12.2649	0.895163	28	22.2624	0.994798	28	19.2403	0.936104	28	12.7161	1.00065	28	28.1518				534	60.9395	8.44092
O75874	Isocitrate dehydrogenase [NADP] cytoplasmic OS=Homo sapiens GN=IDH1 PE=1 SV=2 - [IDHC_HUMAN]	33.3016	51.45	1	20	20	46	1.14098	46	15.7054	1.15258	46	20.0162	1.13682	46	20.4679	1.34753	46	17.4618	1.02214	46	12.1454	1.01972	46	19.1219				414	46.6295	7.00537
P16152	Carbonyl reductase [NADPH] 1 OS=Homo sapiens GN=CBR1 PE=1 SV=3 - [CBR1_HUMAN]	33.2728	50.18	1	9	11	32	0.908458	23	9.18246	1.09559	23	14.6465	1.44462	23	20.3297	1.32978	23	9.40365	1.2896	23	19.8757	1.05391	23	17.1102				277	30.3559	8.32373
P62249	40S ribosomal protein S16 OS=Homo sapiens GN=RPS16 PE=1 SV=2 - [RS16_HUMAN]	33.2725	58.9	1	11	11	27	1.02038	27	11.8325	1.12705	27	29.9914	1.03023	27	17.8052	0.814174	27	24.6422	1.11672	27	11.7333	0.815872	27	51.0382				146	16.435	10.2134
P16402	Histone H1.3 OS=Homo sapiens GN=HIST1H1D PE=1 SV=2 - [H13_HUMAN]	33.0839	32.13	3	1	12	41	0.802743	1		1.12683	1		0.627852	1		0.946883	1		0.954202	1		0.643893	1					221	22.3363	11.019
Q9NY33	Dipeptidyl peptidase 3 OS=Homo sapiens GN=DPP3 PE=1 SV=2 - [DPP3_HUMAN]	33.0583	23.47	1	13	13	25	1.13135	24	8.06197	1.16524	25	15.1908	0.799949	24	26.8628	0.835689	25	20.9536	0.96389	25	9.36921	0.968407	25	20.3888				737	82.5378	5.09717
O95816	BAG family molecular chaperone regulator 2 OS=Homo sapiens GN=BAG2 PE=1 SV=1 - [BAG2_HUMAN]	33.0031	58.29	1	12	12	27	0.622684	26	17.3067	0.813428	26	21.5864	1.73367	27	11.1662	1.56958	27	23.7397	1.07314	27	18.5644	1.1516	27	22.079				211	23.7572	6.69775
P30044	Peroxiredoxin-5, mitochondrial OS=Homo sapiens GN=PRDX5 PE=1 SV=4 - [PRDX5_HUMAN]	33.0007	33.64	1	8	8	48	1.34672	43	23.5258	1.14542	44	31.2704	1.00635	43	25.9719	0.957611	44	18.8951	0.992287	42	13.6878	0.968523	45	51.766				214	22.0725	8.70459
P28062	Proteasome subunit beta type-8 OS=Homo sapiens GN=PSMB8 PE=1 SV=3 - [PSB8_HUMAN]	32.8549	36.23	1	9	9	32	1.02092	32	16.4716	1.08277	32	13.9144	0.945561	32	13.838	0.92537	32	24.1094	1.08813	32	19.6479	1.01967	32	20.7758				276	30.3346	7.43018
P08758	Annexin A5 OS=Homo sapiens GN=ANXA5 PE=1 SV=2 - [ANXA5_HUMAN]	32.7743	52.19	1	15	16	39	0.862559	36	15.6333	0.924312	36	18.1752	1.06294	36	23.0886	1.07757	36	19.514	0.844642	35	28.6075	0.998656	36	26.0026				320	35.9144	5.04639
O15144	Actin-related protein 2/3 complex subunit 2 OS=Homo sapiens GN=ARPC2 PE=1 SV=1 - [ARPC2_HUMAN]	32.7033	49.33	1	16	16	55	0.951046	55	10.6905	1.01648	55	17.6779	0.915704	55	20.0901	1.02061	55	15.8331	0.933087	55	18.8293	0.913465	55	26.1646				300	34.3115	7.35693
O60701	UDP-glucose 6-dehydrogenase OS=Homo sapiens GN=UGDH PE=1 SV=1 - [UGDH_HUMAN]	32.6413	38.66	1	17	17	37	1.0878	37	11.5021	0.864693	37	17.1611	1.55844	37	40.5754	1.5518	37	29.049	0.87547	37	11.937	0.955603	37	42.0378				494	54.9893	7.12256
Q9Y3I0	tRNA-splicing ligase RtcB homolog OS=Homo sapiens GN=RTCB PE=1 SV=1 - [RTCB_HUMAN]	32.6243	42.18	1	16	16	45	1.09119	45	14.4829	1.06367	45	13.74	1.07476	45	21.3606	1.17416	45	18.3538	0.970307	45	15.827	0.945535	45	22.5002				505	55.1749	7.2251
P52597	Heterogeneous nuclear ribonucleoprotein F OS=Homo sapiens GN=HNRNPF PE=1 SV=3 - [HNRPF_HUMAN]	32.6107	42.41	1	11	12	32	1.01031	24	11.454	0.968825	23	12.4371	0.906325	24	12.7861	1.05025	23	20.085	0.92981	24	19.0025	1.01882	23	19.608				415	45.6429	5.57959
Q14525	Keratin, type I cuticular Ha3-II OS=Homo sapiens GN=KRT33B PE=2 SV=3 - [KT33B_HUMAN]	32.3819	23.76	2	4	12	24	1.02102	5	10.5436	4.10001	5	117.507	1.30533	5	27.1799	2.78806	5	35.7413	0.39786	5	53.3588	1.11246	5	21.2536				404	46.1845	4.84326
P14868	Aspartate--tRNA ligase, cytoplasmic OS=Homo sapiens GN=DARS PE=1 SV=2 - [SYDC_HUMAN]	32.2283	33.33	1	15	15	28	1.07321	28	16.535	0.995342	28	13.4064	0.91	28	8.60999	0.884185	28	10.5224	0.926307	28	13.4098	1.05209	28	9.79771				501	57.1	6.55127
Q9UIJ7	GTP:AMP phosphotransferase AK3, mitochondrial OS=Homo sapiens GN=AK3 PE=1 SV=4 - [KAD3_HUMAN]	32.0852	55.51	1	12	12	29	0.897489	29	11.2129	1.00042	29	14.09	1.09829	29	13.2099	1.15512	29	17.7139	1.02963	29	15.0052	1.04426	29	13.7742				227	25.5495	9.15869
Q05682	Caldesmon OS=Homo sapiens GN=CALD1 PE=1 SV=3 - [CALD1_HUMAN]	32.0803	34.05	1	28	28	54	0.78047	54	24.8568	0.830781	54	20.0727	1.67961	54	19.2038	1.80116	54	29.7459	0.801608	54	17.1536	0.916957	54	41.1457				793	93.1754	5.65576
P06703	Protein S100-A6 OS=Homo sapiens GN=S100A6 PE=1 SV=1 - [S10A6_HUMAN]	31.9334	45.56	1	10	10	28	1.02362	28	13.6159	1.14856	28	18.2171	1.01004	28	16.1576	0.986974	28	22.5749	0.923334	28	18.8145	1.03552	28	35.9444				90	10.1733	5.47803
P50454	Serpin H1 OS=Homo sapiens GN=SERPINH1 PE=1 SV=2 - [SERPH_HUMAN]	31.8662	35.65	1	13	13	28	0.958506	28	14.2977	1.24024	28	22.3762	0.541042	28	33.8413	0.713194	28	26.0021	0.997139	28	15.2208	0.987347	28	17.2366				418	46.4112	8.68994
P23528	Cofilin-1 OS=Homo sapiens GN=CFL1 PE=1 SV=3 - [COF1_HUMAN]	31.8628	69.88	1	9	14	53	0.978981	24	24.0542	1.189	24	19.8937	1.01063	24	38.456	1.06006	24	13.8489	1.16281	24	19.3626	0.892804	23	78.5849				166	18.4907	8.08936
P62701	40S ribosomal protein S4, X isoform OS=Homo sapiens GN=RPS4X PE=1 SV=2 - [RS4X_HUMAN]	31.8037	33.84	2	5	9	50	1.04934	30	15.6213	1.11237	30	25.6367	1.0426	30	28.3458	0.914225	30	25.1388	1.13691	30	16.285	1.06757	30	25.2391				263	29.5791	10.1548
P55884	Eukaryotic translation initiation factor 3 subunit B OS=Homo sapiens GN=EIF3B PE=1 SV=3 - [EIF3B_HUMAN]	31.6878	16.83	1	12	12	22	1.0545	22	13.2949	0.933158	22	12.4354	0.902374	22	9.08522	1.02716	22	11.7206	0.906194	22	11.9494	0.816291	22	28.5081				814	92.4238	4.99561
Q16822	Phosphoenolpyruvate carboxykinase [GTP], mitochondrial OS=Homo sapiens GN=PCK2 PE=1 SV=3 - [PCKGM_HUMAN]	31.6421	23.44	1	14	14	24	1.36475	23	24.7147	0.882605	23	11.597	1.48622	23	24.2183	1.21594	23	19.4078	1.56818	24	24.0435	1.07614	24	14.3848				640	70.6846	7.62061
P14866	Heterogeneous nuclear ribonucleoprotein L OS=Homo sapiens GN=HNRNPL PE=1 SV=2 - [HNRPL_HUMAN]	31.5657	27.67	1	12	13	27	0.972487	26	15.9544	0.946794	26	21.8366	0.836947	26	32.6528	1.0979	25	18.7797	0.98265	25	17.4485	1.00862	25	19.3497				589	64.0924	8.22119
P00352	Retinal dehydrogenase 1 OS=Homo sapiens GN=ALDH1A1 PE=1 SV=2 - [AL1A1_HUMAN]	31.4702	29.94	1	12	14	40	0.938485	36	17.0222	0.674845	36	29.804	2.30693	36	43.855	1.9138	36	26.7435	1.04042	36	19.6254	0.753493	36	54.0354				501	54.827	6.72705
P30050	60S ribosomal protein L12 OS=Homo sapiens GN=RPL12 PE=1 SV=1 - [RL12_HUMAN]	31.4453	58.79	1	8	8	25	1.08457	25	21.0934	1.04621	25	15.1203	1.01941	25	27.1795	0.907729	25	33.8643	1.03691	25	23.2657	1.01727	25	24.2669				165	17.8075	9.42236
P30043	Flavin reductase (NADPH) OS=Homo sapiens GN=BLVRB PE=1 SV=3 - [BLVRB_HUMAN]	31.4251	31.55	1	5	5	30	0.904313	30	14.4244	1.01633	30	23.3112	1.27654	30	13.321	1.29394	30	19.2247	1.06114	30	13.5783	1.06668	30	13.2905				206	22.1054	7.6499
P40429	60S ribosomal protein L13a OS=Homo sapiens GN=RPL13A PE=1 SV=2 - [RL13A_HUMAN]	31.4239	38.42	2	9	9	33	1.0945	33	16.1644	1.21638	33	22.5255	0.85938	33	18.9502	0.914615	33	23.2981	1.06554	33	14.2206	0.924453	33	16.7122				203	23.5624	10.9312
P07858	Cathepsin B OS=Homo sapiens GN=CTSB PE=1 SV=3 - [CATB_HUMAN]	31.4073	30.97	1	8	8	36	0.874376	36	19.5817	1.07821	36	28.5064	0.791759	36	46.2679	0.732556	36	39.2401	1.10968	36	30.885	1.17164	36	33.689				339	37.7968	6.30322
Q92522	Histone H1x OS=Homo sapiens GN=H1FX PE=1 SV=1 - [H1X_HUMAN]	31.3832	32.86	1	7	7	14	0.765759	14	15.6157	1.10561	14	15.5206	0.85416	14	11.8751	0.94577	14	12.9968	0.971961	14	13.1246	0.905561	14	20.9652				213	22.4735	10.7554
P02792	Ferritin light chain OS=Homo sapiens GN=FTL PE=1 SV=2 - [FRIL_HUMAN]	31.3477	45.71	1	7	7	24	0.85205	24	12.9807	0.650321	24	17.032	0.514554	24	19.9429	0.478397	24	58.1547	1.27972	24	27.9484	0.696509	24	43.83				175	20.0071	5.78271
Q02878	60S ribosomal protein L6 OS=Homo sapiens GN=RPL6 PE=1 SV=3 - [RL6_HUMAN]	31.2155	30.56	1	12	12	30	1.05177	30	15.5118	1.16324	30	21.8919	0.953425	30	28.8747	0.923384	30	15.0849	1.01195	30	26.711	1.14965	30	79.4773				288	32.7076	10.5796
P34932	Heat shock 70 kDa protein 4 OS=Homo sapiens GN=HSPA4 PE=1 SV=4 - [HSP74_HUMAN]	31.1574	24.76	1	17	18	25	1.14413	24	8.87269	1.00511	24	15.8194	0.886949	24	20.2163	0.937589	24	16.624	0.925332	24	15.9565	0.901077	23	42.4158				840	94.2712	5.18604
P62136	Serine/threonine-protein phosphatase PP1-alpha catalytic subunit OS=Homo sapiens GN=PPP1CA PE=1 SV=1 - [PP1A_HUMAN]	30.953	53.03	1	2	13	31	1.08419	3	0.622233	1.25695	3	8.00437	0.678622	3	13.8731	0.940948	3	1.48015	1.01825	3	18.6134	0.9569	3	17.6002				330	37.4878	6.32861
P41091	Eukaryotic translation initiation factor 2 subunit 3 OS=Homo sapiens GN=EIF2S3 PE=1 SV=3 - [IF2G_HUMAN]	30.9442	35.17	2	13	13	25	1.20917	25	10.9982	1.01658	25	15.7278	0.919409	25	11.2772	1.03225	25	17.2344	0.890234	25	15.9445	1.01624	25	24.2581				472	51.0772	8.39697
Q14697	Neutral alpha-glucosidase AB OS=Homo sapiens GN=GANAB PE=1 SV=3 - [GANAB_HUMAN]	30.9076	22.78	1	18	18	58	1.06453	58	19.0468	0.987723	58	18.0055	1.08423	58	21.7936	1.04556	57	15.9973	1.04183	57	21.9336	1.00887	57	28.7481				944	106.807	6.13818
Q9UBQ0	Vacuolar protein sorting-associated protein 29 OS=Homo sapiens GN=VPS29 PE=1 SV=1 - [VPS29_HUMAN]	30.9042	33.52	1	6	6	20	0.934401	20	8.88041	1.03424	20	29.6872	1.03235	20	17.339	0.999343	20	21.9718	1.04775	20	12.8389	0.933711	20	32.0173				182	20.4927	6.78564
Q9BUJ2	Heterogeneous nuclear ribonucleoprotein U-like protein 1 OS=Homo sapiens GN=HNRNPUL1 PE=1 SV=2 - [HNRL1_HUMAN]	30.8834	16.71	1	12	12	21	0.899886	21	10.9416	0.968523	21	14.535	0.866291	21	15.4052	1.0117	21	18.0619	0.960555	21	17.8229	0.941241	21	9.32681				856	95.6793	6.91748
P23284	Peptidyl-prolyl cis-trans isomerase B OS=Homo sapiens GN=PPIB PE=1 SV=2 - [PPIB_HUMAN]	30.8833	39.81	1	9	9	35	0.905778	35	13.1452	1.10862	35	23.1172	0.921959	35	17.8458	0.912992	35	14.2358	1.06226	35	14.3752	0.940016	35	18.0121				216	23.7275	9.40771
Q01082	Spectrin beta chain, non-erythrocytic 1 OS=Homo sapiens GN=SPTBN1 PE=1 SV=2 - [SPTB2_HUMAN]	30.8789	11.55	1	22	22	31	0.909265	30	6.90057	0.941982	29	14.1186	1.01642	30	26.8294	1.00859	30	15.57	1.01363	30	13.1401	0.954829	31	24.1281				2364	274.439	5.56689
O60493	Sorting nexin-3 OS=Homo sapiens GN=SNX3 PE=1 SV=3 - [SNX3_HUMAN]	30.8477	47.53	1	7	8	18	0.85714	14	11.128	1.05615	14	15.9823	0.904511	14	7.78642	0.913216	14	10.1423	1.03881	14	19.0416	1.06933	14	22.4329				162	18.7508	8.66064
P19367	Hexokinase-1 OS=Homo sapiens GN=HK1 PE=1 SV=3 - [HXK1_HUMAN]	30.8255	17.56	1	14	15	22	0.956097	21	13.1631	1.00595	21	9.41785	1.05003	21	22.685	1.18909	21	12.55	0.901121	21	19.2867	1.0461	20	18.4606				917	102.42	6.80029
O95336	6-phosphogluconolactonase OS=Homo sapiens GN=PGLS PE=1 SV=2 - [6PGL_HUMAN]	30.8054	40.7	1	9	9	23	1.03861	23	11.5996	1.18922	23	14.1625	0.904156	23	22.4975	0.961041	23	16.1176	0.940883	22	9.32813	1.03377	23	26.3824				258	27.5296	6.04932
P20618	Proteasome subunit beta type-1 OS=Homo sapiens GN=PSMB1 PE=1 SV=2 - [PSB1_HUMAN]	30.789	48.13	1	10	10	24	1.04464	24	18.9516	1.06624	24	16.1181	1.09531	24	19.2276	0.9265	24	26.9463	1.10201	24	13.8766	0.983967	24	24.6191				241	26.4724	8.1333
P22392	Nucleoside diphosphate kinase B OS=Homo sapiens GN=NME2 PE=1 SV=1 - [NDKB_HUMAN]	30.7723	74.34	2	6	10	32	0.999738	14	14.9109	1.41114	14	20.6551	0.852654	14	20.7102	0.870014	14	31.8873	1.0537	14	19.8864	0.8819	14	19.8242				152	17.2869	8.41162
Q04637	Eukaryotic translation initiation factor 4 gamma 1 OS=Homo sapiens GN=EIF4G1 PE=1 SV=4 - [IF4G1_HUMAN]	30.7087	12.82	1	19	19	29	1.07733	29	8.09776	0.912111	29	19.1188	0.845281	29	15.1254	0.926396	29	10.6746	0.920938	29	16.815	0.894166	29	28.6803				1599	175.382	5.32568
O75489	NADH dehydrogenase [ubiquinone] iron-sulfur protein 3, mitochondrial OS=Homo sapiens GN=NDUFS3 PE=1 SV=1 - [NDUS3_HUMAN]	30.6203	45.08	1	11	11	17	1.01404	17	15.2752	1.00709	17	18.316	1.31988	17	11.5816	1.08212	17	22.4003	1.07474	17	19.3292	1.00871	17	27.008				264	30.2227	7.50342
Q9UJ70	N-acetyl-D-glucosamine kinase OS=Homo sapiens GN=NAGK PE=1 SV=4 - [NAGK_HUMAN]	30.5969	37.79	1	9	9	23	0.865365	23	13.7248	0.99427	23	28.5643	1.08444	23	17.4168	1.00879	23	15.3072	1.01949	23	11.4186	0.92528	23	24.6845				344	37.3519	6.23975
P06744	Glucose-6-phosphate isomerase OS=Homo sapiens GN=GPI PE=1 SV=4 - [G6PI_HUMAN]	30.5515	32.97	1	15	19	62	0.949478	49	15.1856	1.10703	49	16.0658	1.02407	49	17.3239	1.11743	49	15.0827	0.948827	49	13.2956	0.863272	49	25.2375				558	63.1072	8.32373
P50995	Annexin A11 OS=Homo sapiens GN=ANXA11 PE=1 SV=1 - [ANX11_HUMAN]	30.5054	24.75	1	12	12	19	0.956261	19	10.9107	0.926834	19	12.3514	0.99568	19	16.4731	1.13948	19	8.68117	0.92908	19	10.1138	0.996404	19	22.024				505	54.3551	7.6499
P49189	4-trimethylaminobutyraldehyde dehydrogenase OS=Homo sapiens GN=ALDH9A1 PE=1 SV=3 - [AL9A1_HUMAN]	30.4281	25.71	1	12	12	28	1.07807	28	12.3839	1.02098	28	18.0809	1.21937	28	15.8758	1.25007	28	12.862	0.984414	28	10.3554	1.16356	28	14.4614				494	53.767	5.87158
Q9P0M6	Core histone macro-H2A.2 OS=Homo sapiens GN=H2AFY2 PE=1 SV=3 - [H2AW_HUMAN]	30.3484	26.88	1	7	8	27	0.914856	15	11.3181	1.02185	15	14.4734	1.19515	15	20.1516	1.08457	15	15.5327	0.924984	15	14.3856	0.89703	15	17.4816				372	40.0334	9.68604
Q8WWA0	Intelectin-1 OS=Homo sapiens GN=ITLN1 PE=1 SV=1 - [ITLN1_HUMAN]	30.299	34.82	1	5	10	27	1.34436	14	19.4733	0.757491	14	16.1482	2.5277	14	59.6012	2.02972	14	40.5186	0.892739	14	12.2658	1.16013	14	60.5822				313	34.9393	6.01123
P48637	Glutathione synthetase OS=Homo sapiens GN=GSS PE=1 SV=1 - [GSHB_HUMAN]	30.2294	31.86	1	14	14	27	1.14233	27	15.6835	1.08216	27	15.7315	1.08911	27	11.5102	1.00307	27	13.3229	0.913973	27	9.79522	0.93149	27	15.2737				474	52.3523	5.92236
P23526	Adenosylhomocysteinase OS=Homo sapiens GN=AHCY PE=1 SV=4 - [SAHH_HUMAN]	30.1688	31.48	1	11	12	29	1.24416	26	22.4374	1.06726	26	14.7854	0.757775	25	16.1118	0.882444	26	18.0282	0.936939	26	14.6625	1.02466	24	16.1134				432	47.6852	6.34131
Q15056	Eukaryotic translation initiation factor 4H OS=Homo sapiens GN=EIF4H PE=1 SV=5 - [IF4H_HUMAN]	30.0413	26.21	1	6	6	25	1.01083	25	14.38	0.934718	25	9.29541	1.0573	25	21.4516	1.03559	25	18.9398	0.964183	25	19.5526	0.912635	25	25.0299				248	27.3684	7.2251
P05165	Propionyl-CoA carboxylase alpha chain, mitochondrial OS=Homo sapiens GN=PCCA PE=1 SV=4 - [PCCA_HUMAN]	30.0076	17.03	1	11	11	19	1.0985	19	15.4876	1.01566	19	22.6815	1.46216	19	26.7907	1.17935	19	20.6138	1.0519	19	13.8413	1.12799	19	22.7505				728	80.0081	7.51807
P39687	Acidic leucine-rich nuclear phosphoprotein 32 family member A OS=Homo sapiens GN=ANP32A PE=1 SV=1 - [AN32A_HUMAN]	30.0038	32.13	3	6	10	27	0.999715	14	14.9456	1.01468	14	10.4531	0.883318	14	18.4479	0.834134	14	18.569	0.967313	14	9.5161	0.931137	14	23.3559				249	28.5683	4.09424
P27816	Microtubule-associated protein 4 OS=Homo sapiens GN=MAP4 PE=1 SV=3 - [MAP4_HUMAN]	29.9694	21.44	1	21	21	33	1.06646	33	10.1522	1.01562	33	20.5938	1.01113	33	20.0092	1.1025	33	8.49431	0.904611	33	15.1054	1.07162	33	28.6016				1152	120.93	5.42725
P22695	Cytochrome b-c1 complex subunit 2, mitochondrial OS=Homo sapiens GN=UQCRC2 PE=1 SV=3 - [QCR2_HUMAN]	29.9047	30.46	1	12	12	28	1.11487	28	18.6299	0.947531	28	13.4102	1.52802	28	15.3028	1.17838	28	16.0848	1.0825	28	15.2234	1.07543	28	12.8311				453	48.4129	8.63135
Q9UBY9	Heat shock protein beta-7 OS=Homo sapiens GN=HSPB7 PE=1 SV=1 - [HSPB7_HUMAN]	29.8067	49.41	1	8	8	30	0.735717	27	28.3574	0.939109	29	23.8742	1.55674	30	35.3871	1.55011	30	48.3157	1.30072	30	20.0815	1.3992	30	29.8611				170	18.599	6.52197
O43852	Calumenin OS=Homo sapiens GN=CALU PE=1 SV=2 - [CALU_HUMAN]	29.8062	38.41	1	13	13	32	0.910141	32	12.4928	0.977455	31	10.6587	0.972938	32	27.9869	0.911616	31	15.4776	0.977512	31	16.449	0.776208	32	56.8412				315	37.0835	4.64014
P11766	Alcohol dehydrogenase class-3 OS=Homo sapiens GN=ADH5 PE=1 SV=4 - [ADHX_HUMAN]	29.7042	26.47	1	9	10	31	0.765292	30	12.2122	1.08626	30	10.6448	1.28913	30	24.3579	1.79304	30	14.8235	0.859382	30	11.0625	0.8366	30	22.1919				374	39.6984	7.48877
Q969G5	Protein kinase C delta-binding protein OS=Homo sapiens GN=PRKCDBP PE=1 SV=3 - [PRDBP_HUMAN]	29.6723	31.42	1	8	8	20	0.828084	20	15.7293	0.892102	20	10.1526	1.49178	20	21.7771	1.40942	20	33.4062	0.910149	20	12.0967	1.06846	20	62.3808				261	27.6845	6.43018
Q9UNZ2	NSFL1 cofactor p47 OS=Homo sapiens GN=NSFL1C PE=1 SV=2 - [NSF1C_HUMAN]	29.6688	46.22	1	17	17	27	1.17708	27	16.3502	0.976338	27	10.2602	1.09719	27	16.4183	0.981764	27	10.4992	0.909125	27	16.9248	1.06716	27	33.3447				370	40.5483	5.09717
P30048	Thioredoxin-dependent peroxide reductase, mitochondrial OS=Homo sapiens GN=PRDX3 PE=1 SV=3 - [PRDX3_HUMAN]	29.637	30.86	1	7	7	26	0.991199	25	14.2865	1.08644	25	22.1467	1.05409	23	12.635	1.08312	25	21.2534	1.04282	24	22.5957	0.961854	23	28.5864				256	27.6752	7.78174
P05198	Eukaryotic translation initiation factor 2 subunit 1 OS=Homo sapiens GN=EIF2S1 PE=1 SV=3 - [IF2A_HUMAN]	29.6357	41.9	1	13	13	29	1.20057	29	18.8611	1.01781	29	9.38761	0.986926	29	18.2312	0.946686	29	15.8443	0.918092	29	20.308	1.00493	29	27.454				315	36.0894	5.08447
Q9UJU6	Drebrin-like protein OS=Homo sapiens GN=DBNL PE=1 SV=1 - [DBNL_HUMAN]	29.6338	37.67	1	15	15	23	0.907252	23	7.3595	0.92765	23	15.4132	0.97497	23	14.5966	1.09891	23	11.1025	0.997848	23	16.1289	1.07735	23	11.029				430	48.1776	5.04639
P22234	Multifunctional protein ADE2 OS=Homo sapiens GN=PAICS PE=1 SV=3 - [PUR6_HUMAN]	29.5987	31.06	1	12	12	23	1.01179	22	13.3827	0.905859	23	23.8245	0.723849	22	21.0759	0.805706	23	13.6645	0.934307	22	18.4592	0.896753	22	13.8139				425	47.0491	7.2251
P16989	Y-box-binding protein 3 OS=Homo sapiens GN=YBX3 PE=1 SV=4 - [YBOX3_HUMAN]	29.5985	31.72	1	6	10	25	1.02433	11	23.5264	1.06548	11	14.0059	0.779909	11	22.3213	0.789972	11	14.0616	1.07971	11	9.84791	0.91832	10	21.1949				372	40.066	9.77393
P38919	Eukaryotic initiation factor 4A-III OS=Homo sapiens GN=EIF4A3 PE=1 SV=4 - [IF4A3_HUMAN]	29.584	25.06	1	9	10	28	1.01199	25	15.6953	1.01042	25	23.7853	0.850423	25	24.9002	0.910255	25	15.327	0.991106	25	15.9084	0.858291	25	36.1152				411	46.8412	6.72705
P35268	60S ribosomal protein L22 OS=Homo sapiens GN=RPL22 PE=1 SV=2 - [RL22_HUMAN]	29.5101	40.63	1	4	4	18	1.16229	18	18.9125	1.14531	18	20.2296	1.02271	18	14.6555	0.905841	18	15.0904	1.03414	18	17.6426	0.99354	18	19.7772				128	14.7778	9.18799
Q9UQ35	Serine/arginine repetitive matrix protein 2 OS=Homo sapiens GN=SRRM2 PE=1 SV=2 - [SRRM2_HUMAN]	29.4765	5.67	1	11	11	14	0.957969	14	8.17673	0.888825	14	12.4246	0.895935	14	15.9095	0.883125	14	19.5006	0.927155	14	16.1128	0.94654	14	14.8537				2752	299.438	12.0591
O00159	Unconventional myosin-Ic OS=Homo sapiens GN=MYO1C PE=1 SV=4 - [MYO1C_HUMAN]	29.4679	24.08	1	21	21	27	0.868711	27	16.6793	0.802715	27	24.2161	1.67925	27	16.0373	1.69735	27	28.1905	0.866367	27	22.0206	0.948384	27	15.5379				1063	121.606	9.40771
P26373	60S ribosomal protein L13 OS=Homo sapiens GN=RPL13 PE=1 SV=4 - [RL13_HUMAN]	29.4656	31.75	1	9	9	17	1.09576	17	17.6646	1.17247	17	26.8352	0.963643	17	13.9093	0.876512	17	17.1632	1.13357	17	27.1311	1.04746	17	44.3571				211	24.2465	11.6489
P83731	60S ribosomal protein L24 OS=Homo sapiens GN=RPL24 PE=1 SV=1 - [RL24_HUMAN]	29.4546	34.39	1	7	7	32	1.04851	32	8.04137	1.17575	32	18.9294	0.869527	32	17.8245	0.982089	32	17.7067	1.03432	32	17.3369	1.03891	32	27.6539				157	17.7679	11.2534
P62753	40S ribosomal protein S6 OS=Homo sapiens GN=RPS6 PE=1 SV=1 - [RS6_HUMAN]	29.4406	29.72	1	9	9	24	1.12403	24	15.408	1.0826	24	13.97	0.998039	24	13.0169	0.940217	24	18.5809	0.941689	24	10.0587	1.08321	24	61.7457				249	28.663	10.8433
P00326	Alcohol dehydrogenase 1C OS=Homo sapiens GN=ADH1C PE=1 SV=2 - [ADH1G_HUMAN]	29.4042	23.47	1	2	10	30	1.68452	7	27.979	0.591028	7	4.22098	6.02972	7	17.1699	2.88157	7	39.7724	0.914279	7	6.33858	0.793591	7	8.56942				375	39.8417	8.29443
P61254	60S ribosomal protein L26 OS=Homo sapiens GN=RPL26 PE=1 SV=1 - [RL26_HUMAN]	29.3764	45.52	2	10	10	29	1.01519	29	10.5056	1.07489	29	17.4216	1.00241	29	25.543	0.857516	29	13.3355	1.08041	29	14.8575	0.963983	29	44.3747				145	17.2475	10.5503
Q96AE4	Far upstream element-binding protein 1 OS=Homo sapiens GN=FUBP1 PE=1 SV=3 - [FUBP1_HUMAN]	29.3532	23.91	2	11	15	20	0.941032	16	9.09959	0.96017	16	17.902	0.864947	16	11.5435	1.04088	16	11.5889	0.966312	16	13.9075	0.95413	16	22.5451				644	67.5185	7.60596
P49588	Alanine--tRNA ligase, cytoplasmic OS=Homo sapiens GN=AARS PE=1 SV=2 - [SYAC_HUMAN]	29.3464	15.7	1	14	14	21	1.20238	21	9.37963	0.988151	21	11.5881	0.980409	21	14.9516	1.01165	21	15.355	0.959109	21	9.65776	1.01262	21	24.3922				968	106.743	5.52881
O00151	PDZ and LIM domain protein 1 OS=Homo sapiens GN=PDLIM1 PE=1 SV=4 - [PDLI1_HUMAN]	29.2977	52.89	1	13	13	35	1.00855	35	16.131	0.96617	34	10.4784	1.13407	35	17.3413	1.16125	34	18.1311	1.08746	34	10.0844	0.96474	35	22.5435				329	36.049	7.02002
Q09666	Neuroblast differentiation-associated protein AHNAK OS=Homo sapiens GN=AHNAK PE=1 SV=2 - [AHNK_HUMAN]	29.2931	5.14	1	17	17	22	0.790916	22	6.38499	0.941828	22	7.51944	1.2619	22	15.909	1.18694	22	30.1918	1.00987	22	13.0818	1.10131	22	29.7376				5890	628.699	6.15088
P62277	40S ribosomal protein S13 OS=Homo sapiens GN=RPS13 PE=1 SV=2 - [RS13_HUMAN]	29.0694	36.42	1	6	6	28	1.09359	27	23.8651	1.27241	27	18.3981	0.78687	28	24.4719	0.928793	27	18.1551	1.11176	27	22.9846	0.925455	27	29.0268				151	17.2117	10.5356
O95994	Anterior gradient protein 2 homolog OS=Homo sapiens GN=AGR2 PE=1 SV=1 - [AGR2_HUMAN]	29.0593	55.43	1	6	7	61	1.05867	56	13.4127	0.884351	55	16.7734	1.20613	56	17.5012	1.20877	56	15.7834	1.1574	56	19.3389	1.01622	56	25.331				175	19.9666	8.99756
P11413	Glucose-6-phosphate 1-dehydrogenase OS=Homo sapiens GN=G6PD PE=1 SV=4 - [G6PD_HUMAN]	29.0077	30.68	1	14	14	19	0.996188	19	9.56987	1.1859	19	19.7275	0.72496	18	46.12	0.927476	18	39.7464	1.00143	18	12.2283	1.10111	18	20.1105				515	59.219	6.84424
P62140	Serine/threonine-protein phosphatase PP1-beta catalytic subunit OS=Homo sapiens GN=PPP1CB PE=1 SV=3 - [PP1B_HUMAN]	28.9681	52.6	1	4	13	32	0.838894	7	9.45599	1.07468	7	18.2163	1.21285	7	8.58072	1.22774	7	2.54768	1.07193	7	14.913	1.04382	7	13.8205				327	37.1626	6.18896
P45974	Ubiquitin carboxyl-terminal hydrolase 5 OS=Homo sapiens GN=USP5 PE=1 SV=2 - [UBP5_HUMAN]	28.9029	17.83	1	13	13	20	1.06877	19	12.908	0.89117	19	10.5128	1.13793	19	8.12959	1.08866	20	17.3017	0.906956	19	16.039	1.08595	19	27.7814				858	95.7253	5.03369
Q99623	Prohibitin-2 OS=Homo sapiens GN=PHB2 PE=1 SV=2 - [PHB2_HUMAN]	28.8637	35.45	1	10	10	21	0.828627	21	15.0866	1.06831	21	15.7838	0.745435	21	19.5858	0.952321	21	12.6946	0.981819	21	13.5487	0.959916	21	23.1585				299	33.2759	9.83252
P07205	Phosphoglycerate kinase 2 OS=Homo sapiens GN=PGK2 PE=1 SV=3 - [PGK2_HUMAN]	28.8442	18.71	1	2	7	29	1.32612	2	43.2793	0.993064	2	7.88815	0.999198	2	30.9066	0.993522	2	0.616657	0.982661	2	8.33618	1.15879	1					417	44.7673	8.54346
Q9UHX1	Poly(U)-binding-splicing factor PUF60 OS=Homo sapiens GN=PUF60 PE=1 SV=1 - [PUF60_HUMAN]	28.732	16.99	1	7	7	15	1.10957	15	12.8856	0.96479	15	11.3528	0.914156	15	40.7699	0.91853	15	24.221	1.0181	15	17.7929	0.976581	15	17.4244				559	59.8376	5.2876
Q9H4A4	Aminopeptidase B OS=Homo sapiens GN=RNPEP PE=1 SV=2 - [AMPB_HUMAN]	28.6668	30.62	1	16	16	22	1.0764	22	10.2635	1.02077	22	11.3794	0.996165	22	14.7497	1.04761	22	12.4946	0.874429	22	13.5489	0.945329	22	25.6678				650	72.5495	5.74463
Q96I99	Succinyl-CoA ligase [GDP-forming] subunit beta, mitochondrial OS=Homo sapiens GN=SUCLG2 PE=1 SV=2 - [SUCB2_HUMAN]	28.5891	30.79	1	12	12	31	1.25127	31	14.5545	0.973457	31	21.0814	1.89064	31	23.8671	1.41542	31	18.3069	1.02012	31	12.1314	1.03366	31	16.7033				432	46.4814	6.39209
Q16851	UTP--glucose-1-phosphate uridylyltransferase OS=Homo sapiens GN=UGP2 PE=1 SV=5 - [UGPA_HUMAN]	28.5191	43.31	1	20	20	42	1.02666	42	11.7778	1.0073	42	13.0943	1.36666	42	18.9065	1.39847	42	19.8765	0.919446	42	15.6359	0.96666	42	23.5208				508	56.9047	8.14795
P59998	Actin-related protein 2/3 complex subunit 4 OS=Homo sapiens GN=ARPC4 PE=1 SV=3 - [ARPC4_HUMAN]	28.4969	42.86	1	8	8	25	0.929968	24	17.1056	1.07969	24	15.8095	0.847796	24	16.3086	0.853109	23	26.7301	0.978625	23	42.1473	0.982665	24	17.1197				168	19.6543	8.42627
P11586	C-1-tetrahydrofolate synthase, cytoplasmic OS=Homo sapiens GN=MTHFD1 PE=1 SV=3 - [C1TC_HUMAN]	28.4526	25.35	1	21	21	29	1.22277	29	19.1646	0.823822	29	18.8681	1.11279	29	16.1068	1.17944	29	18.5416	0.887914	29	13.3386	0.871266	29	28.07				935	101.495	7.29834
P20700	Lamin-B1 OS=Homo sapiens GN=LMNB1 PE=1 SV=2 - [LMNB1_HUMAN]	28.391	26.28	1	10	15	19	0.888811	13	12.4366	1.07041	13	21.143	0.71862	13	16.1165	0.891064	13	6.48878	0.929348	12	11.7295	0.804952	13	22.4388				586	66.3676	5.16064
P09104	Gamma-enolase OS=Homo sapiens GN=ENO2 PE=1 SV=3 - [ENOG_HUMAN]	28.3839	42.86	1	11	12	39	0.727486	25	19.769	0.865175	25	15.814	1.50119	25	14.4996	1.26167	25	24.7462	0.971199	25	17.7118	1.00655	25	12.1312				434	47.239	5.03369
P06702	Protein S100-A9 OS=Homo sapiens GN=S100A9 PE=1 SV=1 - [S10A9_HUMAN]	28.3744	68.42	1	7	7	65	0.625119	65	19.7561	1.35184	65	32.6367	0.302638	60	105.516	0.761659	62	26.1353	0.950715	58	30.528	1.0773	58	24.3044				114	13.2335	6.12549
P06727	Apolipoprotein A-IV OS=Homo sapiens GN=APOA4 PE=1 SV=3 - [APOA4_HUMAN]	28.3678	35.35	2	14	14	23	1.01357	23	9.38286	0.911839	23	10.0633	1.16393	23	17.9883	1.28601	23	12.9442	1.38357	23	10.2697	1.15885	23	11.781				396	45.3715	5.37646
Q9BX66	Sorbin and SH3 domain-containing protein 1 OS=Homo sapiens GN=SORBS1 PE=1 SV=3 - [SRBS1_HUMAN]	28.3376	14.09	1	15	16	33	0.78646	31	20.0066	0.8315	31	14.9463	1.74211	32	28.6034	1.78591	31	36.8831	0.786251	32	16.2134	0.978125	32	20.4355				1292	142.426	6.84424
P50395	Rab GDP dissociation inhibitor beta OS=Homo sapiens GN=GDI2 PE=1 SV=2 - [GDIB_HUMAN]	28.2011	51.69	1	13	19	33	1.03315	23	24.1784	1.06803	23	13.6924	0.979348	23	21.6523	1.05752	23	9.88419	0.939218	23	22.0375	0.983906	22	23.9947				445	50.6309	6.46826
P36873	Serine/threonine-protein phosphatase PP1-gamma catalytic subunit OS=Homo sapiens GN=PPP1CC PE=1 SV=1 - [PP1G_HUMAN]	28.1872	51.08	1	2	12	28	1.06564	2	11.8301	1.03486	2	5.63335	0.913209	2	9.48514	0.884878	2	6.6331	1.01856	2	11.1734	0.710979	2	35.4853				323	36.9597	6.53662
Q13813	Spectrin alpha chain, non-erythrocytic 1 OS=Homo sapiens GN=SPTAN1 PE=1 SV=3 - [SPTN1_HUMAN]	28.1785	16.1	1	33	33	38	0.947509	37	8.58831	0.975776	37	18.0161	1.09322	37	15.9749	1.18571	37	17.1722	0.94766	37	16.3482	1.04447	38	22.4174				2472	284.364	5.35107
P18085	ADP-ribosylation factor 4 OS=Homo sapiens GN=ARF4 PE=1 SV=3 - [ARF4_HUMAN]	28.1755	48.89	1	5	8	37	0.950145	16	15.7191	1.08397	16	10.5312	0.578992	15	18.8472	0.752222	16	18.3719	1.00967	16	17.4816	0.906684	15	8.97073				180	20.4977	7.13721
P78385	Keratin, type II cuticular Hb3 OS=Homo sapiens GN=KRT83 PE=1 SV=2 - [KRT83_HUMAN]	28.1276	23.73	4	0	14	26																						493	54.1605	5.64307
Q12931	Heat shock protein 75 kDa, mitochondrial OS=Homo sapiens GN=TRAP1 PE=1 SV=3 - [TRAP1_HUMAN]	28.0874	24.43	1	15	16	26	1.2406	24	24.0457	1.00867	24	15.5953	0.967778	24	26.4763	0.917489	24	21.1294	0.969422	24	9.35061	1.01558	24	16.1939				704	80.0597	8.20654
Q13126	S-methyl-5'-thioadenosine phosphorylase OS=Homo sapiens GN=MTAP PE=1 SV=2 - [MTAP_HUMAN]	28.0555	44.17	1	9	9	22	0.97408	22	25.2171	0.811443	22	21.1307	1.20808	21	17.712	1.03297	21	20.0054	1.00674	20	19.0099	1.05961	21	25.1738				283	31.2158	7.18115
P47897	Glutamine--tRNA ligase OS=Homo sapiens GN=QARS PE=1 SV=1 - [SYQ_HUMAN]	28.0283	20	1	12	12	16	1.13604	16	7.18036	0.947065	16	14.0018	1.10324	16	18.5136	1.03774	16	16.195	0.955248	16	12.7955	1.04071	16	20.3887				775	87.7429	7.15186
P00488	Coagulation factor XIII A chain OS=Homo sapiens GN=F13A1 PE=1 SV=4 - [F13A_HUMAN]	28.0103	25.55	1	15	15	29	0.744809	29	14.8429	0.850764	29	11.9576	1.00357	29	16.0956	1.19465	29	18.594	0.828819	29	22.796	1.06537	29	25.246				732	83.2146	6.0874
P13861	cAMP-dependent protein kinase type II-alpha regulatory subunit OS=Homo sapiens GN=PRKAR2A PE=1 SV=2 - [KAP2_HUMAN]	27.9538	42.82	1	13	14	23	1.05748	21	9.37591	0.93531	21	18.6774	1.2587	21	11.3567	1.12335	21	17.8156	0.968999	22	10.5565	1.00847	21	27.6873				404	45.49	5.07178
P10153	Non-secretory ribonuclease OS=Homo sapiens GN=RNASE2 PE=1 SV=2 - [RNAS2_HUMAN]	27.8851	19.88	1	3	3	24	0.996606	24	17.8903	1.03234	24	19.7353	1.12081	24	32.3329	1.00443	24	23.8247	1.54557	24	46.2672	1.19432	24	37.3017				161	18.3421	8.73389
P13797	Plastin-3 OS=Homo sapiens GN=PLS3 PE=1 SV=4 - [PLST_HUMAN]	27.8632	21.27	1	7	12	22	1.00797	10	11.1929	1.09095	10	14.0869	0.701986	10	26.0118	0.744065	10	9.29997	0.920487	10	17.9809	0.924621	10	17.9259				630	70.7662	5.60498
P60866	40S ribosomal protein S20 OS=Homo sapiens GN=RPS20 PE=1 SV=1 - [RS20_HUMAN]	27.8229	29.41	1	5	5	22	1.05497	22	14.5194	1.14275	22	13.5004	0.907416	22	17.8828	0.849229	22	19.8887	1.03398	22	11.6246	1.05381	22	32.0723				119	13.3643	9.93506
Q8NBS9	Thioredoxin domain-containing protein 5 OS=Homo sapiens GN=TXNDC5 PE=1 SV=2 - [TXND5_HUMAN]	27.7794	43.29	1	14	14	25	1.06109	24	14.1041	1.10251	25	13.2478	1.13602	24	27.9435	1.27776	24	13.6382	1.04416	24	12.1787	1.00834	25	33.8457				432	47.5987	5.97314
P29536	Leiomodin-1 OS=Homo sapiens GN=LMOD1 PE=1 SV=3 - [LMOD1_HUMAN]	27.7359	18	1	11	11	17	0.726845	17	7.98417	0.809159	17	5.96088	1.94295	17	20.6755	2.29569	17	34.8676	0.745291	17	11.499	1.05164	17	24.8221				600	66.9889	9.33447
P08865	40S ribosomal protein SA OS=Homo sapiens GN=RPSA PE=1 SV=4 - [RSSA_HUMAN]	27.7146	40.68	1	10	10	42	1.02677	40	24.5381	1.08594	39	27.7027	1.09348	39	28.7193	0.903779	38	23.5569	1.13413	37	18.9337	1.02474	37	34.363				295	32.8334	4.86865
Q00341	Vigilin OS=Homo sapiens GN=HDLBP PE=1 SV=2 - [VIGLN_HUMAN]	27.7002	17.59	1	19	19	29	1.07913	29	17.4732	0.922811	29	13.9782	1.17924	29	23.8225	1.18299	29	17.354	0.946825	29	14.5294	0.990303	29	14.9175				1268	141.368	6.87354
Q02818	Nucleobindin-1 OS=Homo sapiens GN=NUCB1 PE=1 SV=4 - [NUCB1_HUMAN]	27.653	35.79	1	15	15	26	0.969275	25	11.2397	1.06477	25	24.2264	1.07264	25	17.7735	0.964258	25	16.1204	1.01513	25	9.63054	1.10936	25	20.3999				461	53.8463	5.24951
O00154	Cytosolic acyl coenzyme A thioester hydrolase OS=Homo sapiens GN=ACOT7 PE=1 SV=3 - [BACH_HUMAN]	27.6123	26.58	2	8	8	15	1.19066	15	12.4538	1.04829	14	19.08	1.07832	15	13.7985	0.935595	14	10.1358	1.00143	15	12.0944	1.00563	14	18.544				380	41.7693	8.54346
O43790	Keratin, type II cuticular Hb6 OS=Homo sapiens GN=KRT86 PE=1 SV=1 - [KRT86_HUMAN]	27.5862	25.51	3	1	14	26	1.16844	1		10.9708	1		1.2884	1		2.2621	1		0.461823	1		1.16884	1					486	53.4663	5.65576
P39023	60S ribosomal protein L3 OS=Homo sapiens GN=RPL3 PE=1 SV=2 - [RL3_HUMAN]	27.3433	39.7	1	15	15	47	1.13195	47	11.4818	1.19276	47	22.8948	0.989846	47	21.9197	1.04156	46	15.9526	0.996584	46	18.6548	0.998985	47	19.9886				403	46.0798	10.1841
P14314	Glucosidase 2 subunit beta OS=Homo sapiens GN=PRKCSH PE=1 SV=2 - [GLU2B_HUMAN]	27.2696	19.13	1	11	11	22	1.03626	22	16.3865	1.04169	22	8.56502	0.923314	22	27.0331	0.935804	22	13.8152	0.947498	22	17.82	1.02962	22	50.7222				528	59.3878	4.41162
P49419	Alpha-aminoadipic semialdehyde dehydrogenase OS=Homo sapiens GN=ALDH7A1 PE=1 SV=5 - [AL7A1_HUMAN]	27.2658	29.68	1	13	13	19	1.20956	19	15.6126	1.17012	19	14.2966	1.17315	19	19.2712	1.19433	19	15.9826	1.01707	19	11.2783	1.05116	19	31.1049				539	58.4501	7.98682
P62820	Ras-related protein Rab-1A OS=Homo sapiens GN=RAB1A PE=1 SV=3 - [RAB1A_HUMAN]	27.2387	69.76	2	4	12	23	0.784243	5	11.9157	1.14983	5	7.85697	0.829198	5	11.5396	1.08171	5	12.0869	0.927677	5	3.69959	1.02179	5	110.654				205	22.6634	6.21436
Q14651	Plastin-1 OS=Homo sapiens GN=PLS1 PE=1 SV=2 - [PLSI_HUMAN]	27.2381	29.25	1	13	15	27	1.32081	22	25.0404	0.987883	22	19.3557	1.34844	22	12.9306	1.23042	22	17.8911	1.30187	22	17.2147	0.990121	22	25.2814				629	70.2093	5.41455
Q04917	14-3-3 protein eta OS=Homo sapiens GN=YWHAH PE=1 SV=4 - [1433F_HUMAN]	27.2096	43.5	1	7	12	35	0.912405	11	6.09863	1.06554	11	11.1553	0.893489	11	29.9468	0.990422	11	13.522	1.02575	11	20.8309	1.05405	11	8.3078				246	28.201	4.84326
O75439	Mitochondrial-processing peptidase subunit beta OS=Homo sapiens GN=PMPCB PE=1 SV=2 - [MPPB_HUMAN]	27.1522	22.7	1	9	9	20	1.09212	20	13.1045	0.988225	20	12.4924	0.966719	20	17.0418	0.928724	20	10.7206	1.04453	20	7.43076	1.10589	20	13.6951				489	54.3315	6.82959
P53999	Activated RNA polymerase II transcriptional coactivator p15 OS=Homo sapiens GN=SUB1 PE=1 SV=3 - [TCP4_HUMAN]	27.1275	27.56	1	5	5	20	1.06164	20	14.5611	1.25325	20	19.7983	0.908608	20	20.5883	0.832341	20	11.9607	1.02665	20	17.1309	1.07689	20	31.3551				127	14.3864	9.59814
P05455	Lupus La protein OS=Homo sapiens GN=SSB PE=1 SV=2 - [LA_HUMAN]	27.1005	35.05	4	14	14	28	1.10845	28	11.8873	1.17083	28	12.6222	0.75915	28	21.6652	0.863145	28	13.038	0.8913	28	13.4038	0.810245	27	21.832				408	46.8082	7.12256
P36871	Phosphoglucomutase-1 OS=Homo sapiens GN=PGM1 PE=1 SV=3 - [PGM1_HUMAN]	26.9481	33.99	1	17	17	35	0.929539	35	13.4655	1.04234	35	15.3971	1.29143	35	20.476	1.26628	35	14.9455	0.89002	35	12.7371	1.07751	35	24.0894				562	61.4105	6.75635
Q08380	Galectin-3-binding protein OS=Homo sapiens GN=LGALS3BP PE=1 SV=1 - [LG3BP_HUMAN]	26.9019	11.97	1	7	7	19	0.970147	19	13.1181	0.994658	19	11.6231	0.711044	19	18.0272	0.716796	19	32.5487	0.949708	19	23.7813	0.972245	19	25.8276				585	65.2893	5.2749
Q8WUM4	Programmed cell death 6-interacting protein OS=Homo sapiens GN=PDCD6IP PE=1 SV=1 - [PDC6I_HUMAN]	26.7453	22.7	1	16	17	22	1.04965	21	8.59468	0.854395	21	14.2457	1.48663	21	20.2983	1.53693	21	19.5446	0.923737	21	9.9945	0.88087	21	31.7027				868	95.9631	6.52197
P16278	Beta-galactosidase OS=Homo sapiens GN=GLB1 PE=1 SV=2 - [BGAL_HUMAN]	26.6827	9.31	1	5	5	14	1.16957	13	14.7069	1.10372	14	18.2599	1.04959	13	22.3363	0.873439	14	18.6252	1.02892	14	10.7534	1.03543	13	7.59901				677	76.0266	6.56592
P63241	Eukaryotic translation initiation factor 5A-1 OS=Homo sapiens GN=EIF5A PE=1 SV=2 - [IF5A1_HUMAN]	26.6057	55.84	3	7	7	31	1.01946	30	7.81112	1.13443	29	19.077	1.05624	30	34.9208	0.940648	29	14.5013	1.1326	28	17.0825	0.950714	30	27.87				154	16.8214	5.23682
Q06323	Proteasome activator complex subunit 1 OS=Homo sapiens GN=PSME1 PE=1 SV=1 - [PSME1_HUMAN]	26.5696	35.74	1	8	8	25	1.0927	25	18.9608	0.913348	25	19.0816	0.866949	25	22.2435	1.00836	24	18.6778	0.98759	24	12.7251	0.919306	25	23.0144				249	28.705	6.02393
Q96PK6	RNA-binding protein 14 OS=Homo sapiens GN=RBM14 PE=1 SV=2 - [RBM14_HUMAN]	26.569	22.87	1	12	12	16	0.966726	16	9.02982	0.861933	16	13.6619	0.884785	16	17.4749	1.16748	16	14.0671	0.912436	16	15.0407	0.906758	16	10.1232				669	69.4489	9.67139
P62263	40S ribosomal protein S14 OS=Homo sapiens GN=RPS14 PE=1 SV=3 - [RS14_HUMAN]	26.557	40.4	1	7	7	29	1.07647	29	19.5451	0.989749	29	23.7829	0.978008	29	18.929	0.78991	29	27.6028	1.08506	29	23.727	1.15448	29	36.7657				151	16.2625	10.0522
P13929	Beta-enolase OS=Homo sapiens GN=ENO3 PE=1 SV=5 - [ENOB_HUMAN]	26.4841	10.83	1	1	3	17	0.973392	1		0.881276	1		1.35663	1		1.01416	1		1.06972	1		1.01432	1					434	46.9573	7.7085
P26641	Elongation factor 1-gamma OS=Homo sapiens GN=EEF1G PE=1 SV=3 - [EF1G_HUMAN]	26.446	23.34	1	9	9	19	1.08239	19	11.3517	1.18413	19	13.2874	0.773089	19	22.0345	1.02738	19	18.5147	0.947134	19	14.4467	0.899694	18	59.3564				437	50.0871	6.66846
Q86V81	THO complex subunit 4 OS=Homo sapiens GN=ALYREF PE=1 SV=3 - [THOC4_HUMAN]	26.421	28.02	1	6	6	22	0.93719	22	26.6419	1.1369	22	31.1443	0.896169	22	12.9498	0.933302	22	25.2042	1.0303	22	15.2489	0.883347	22	30.8877				257	26.8716	11.1509
P63220	40S ribosomal protein S21 OS=Homo sapiens GN=RPS21 PE=1 SV=1 - [RS21_HUMAN]	26.4048	45.78	1	5	5	20	1.06034	20	12.181	1.21268	20	29.5931	0.864258	20	15.5755	0.903682	20	13.4103	1.08446	20	12.7616	1.02487	20	29.5021				83	9.10557	8.49951
P55786	Puromycin-sensitive aminopeptidase OS=Homo sapiens GN=NPEPPS PE=1 SV=2 - [PSA_HUMAN]	26.39	21.65	2	16	16	25	1.02401	25	12.4187	0.963051	25	17.2135	1.09795	25	15.3908	1.11086	25	18.3459	0.878161	25	10.1152	1.00127	25	19.5382				919	103.211	5.71924
P08559	Pyruvate dehydrogenase E1 component subunit alpha, somatic form, mitochondrial OS=Homo sapiens GN=PDHA1 PE=1 SV=3 - [ODPA_HUMAN]	26.3375	23.85	2	8	8	15	1.03348	15	15.6803	1.11262	15	20.8078	1.14647	15	27.6313	1.09937	15	13.2655	0.976874	15	11.2707	1.15184	15	21.1135				390	43.2676	8.06006
P02765	Alpha-2-HS-glycoprotein OS=Homo sapiens GN=AHSG PE=1 SV=1 - [FETUA_HUMAN]	26.2664	18.26	1	7	7	19	0.702419	19	15.5625	0.942332	19	8.71628	0.764101	19	31.33	0.935668	19	14.7738	0.932532	19	11.1921	0.874676	19	17.5635				367	39.2997	5.71924
P07996	Thrombospondin-1 OS=Homo sapiens GN=THBS1 PE=1 SV=2 - [TSP1_HUMAN]	26.2464	11.11	2	5	12	24	0.389273	8	51.5029	0.515581	8	16.4367	0.309137	8	111.292	0.226835	8	66.9005	1.02396	8	35.6149	0.975222	7	34.8354				1170	129.3	4.94482
Q9UNM6	26S proteasome non-ATPase regulatory subunit 13 OS=Homo sapiens GN=PSMD13 PE=1 SV=2 - [PSD13_HUMAN]	26.1901	39.36	1	13	13	23	1.00184	23	7.44423	0.975024	23	27.3472	0.901899	23	21.4052	0.981728	23	9.48615	0.937407	22	18.8722	0.909876	23	26.6063				376	42.9181	5.80811
P15531	Nucleoside diphosphate kinase A OS=Homo sapiens GN=NME1 PE=1 SV=1 - [NDKA_HUMAN]	26.1449	53.95	1	3	7	25	1.04448	7	6.06147	1.42319	7	18.1322	0.687172	7	36.3762	0.782484	7	16.1039	1.06172	7	25.6828	0.78374	7	13.2875				152	17.1377	6.18896
P42224	Signal transducer and activator of transcription 1-alpha/beta OS=Homo sapiens GN=STAT1 PE=1 SV=2 - [STAT1_HUMAN]	26.1144	21.07	1	13	13	24	0.852325	24	15.2087	0.938547	24	11.71	0.625134	23	38.2231	0.814266	24	18.2631	0.965294	23	14.5204	1.03854	22	20.7124				750	87.2795	6.04932
P29590	Protein PML OS=Homo sapiens GN=PML PE=1 SV=3 - [PML_HUMAN]	26.1103	14.29	1	11	11	16	0.797	16	11.7163	0.826563	16	13.0062	0.721319	16	24.696	0.794	16	13.8813	0.872419	16	13.8028	1.08108	16	21.3414				882	97.4889	6.21436
P30041	Peroxiredoxin-6 OS=Homo sapiens GN=PRDX6 PE=1 SV=3 - [PRDX6_HUMAN]	26.1052	54.46	1	14	14	37	0.969444	36	16.3075	0.986457	37	21.7077	1.2117	36	17.145	1.1591	36	21.169	0.89311	36	27.8104	0.952133	35	50.0333				224	25.0192	6.37939
P62829	60S ribosomal protein L23 OS=Homo sapiens GN=RPL23 PE=1 SV=1 - [RL23_HUMAN]	26.0106	71.43	1	10	10	41	1.05293	41	14.7895	1.18301	41	21.9134	0.936294	41	14.4132	0.91684	41	19.7365	1.13696	41	20.3648	0.981835	41	32.86				140	14.8561	10.5063
P07919	Cytochrome b-c1 complex subunit 6, mitochondrial OS=Homo sapiens GN=UQCRH PE=1 SV=2 - [QCR6_HUMAN]	25.962	46.15	1	4	4	16	1.18427	16	12.4364	1.23065	16	27.6412	0.886371	16	24.3781	0.834097	16	41.8485	1.22337	16	17.6937	1.79892	16	32.333				91	10.7319	4.43701
P31942	Heterogeneous nuclear ribonucleoprotein H3 OS=Homo sapiens GN=HNRNPH3 PE=1 SV=2 - [HNRH3_HUMAN]	25.9535	25.14	1	6	7	16	0.987293	14	5.70333	1.14469	14	15.7274	0.953984	14	12.0684	1.13017	14	18.2117	1.01746	14	12.6451	0.921031	14	13.4703				346	36.9031	6.87354
Q16762	Thiosulfate sulfurtransferase OS=Homo sapiens GN=TST PE=1 SV=4 - [THTR_HUMAN]	25.9482	45.79	1	14	14	33	1.13432	33	13.7956	0.887598	33	17.2107	1.49033	33	28.9332	1.18794	33	17.4775	1.0451	33	12.0331	0.939216	33	39.2565				297	33.4078	7.25439
P01860	Ig gamma-3 chain C region OS=Homo sapiens GN=IGHG3 PE=1 SV=2 - [IGHG3_HUMAN]	25.9429	25.99	3	2	8	17	0.756373	2	16.213	0.769248	2	9.41662	0.870679	2	38.3272	0.875755	2	8.40048	1.25247	2	13.0159	1.15449	2	15.2821				377	41.2604	7.89893
P14923	Junction plakoglobin OS=Homo sapiens GN=JUP PE=1 SV=3 - [PLAK_HUMAN]	25.8394	23.36	1	9	12	20	1.03782	13	19.5669	0.940607	13	18.9459	1.31596	13	27.2145	1.15942	13	27.5125	1.04342	13	16.0378	1.36218	13	28.482				745	81.6927	6.13818
O14558	Heat shock protein beta-6 OS=Homo sapiens GN=HSPB6 PE=1 SV=2 - [HSPB6_HUMAN]	25.807	45.63	1	7	7	29	0.677746	27	30.7816	0.800789	29	13.8957	1.83708	29	26.6975	1.68046	28	40.5344	1.10639	28	19.3738	1.26263	29	23.6541				160	17.125	6.40479
Q15393	Splicing factor 3B subunit 3 OS=Homo sapiens GN=SF3B3 PE=1 SV=4 - [SF3B3_HUMAN]	25.7638	16.6	1	17	17	20	1.00983	20	14.5628	0.961337	20	17.4874	0.742532	20	18.2902	0.988664	20	19.0812	0.902456	20	8.28526	1.08248	20	13.7858				1217	135.492	5.26221
Q15746	Myosin light chain kinase, smooth muscle OS=Homo sapiens GN=MYLK PE=1 SV=4 - [MYLK_HUMAN]	25.7345	8.88	1	14	14	39	0.660278	36	34.9026	0.799782	38	14.7301	2.27379	38	35.739	1.90983	39	63.3291	0.857936	39	26.4368	1.04964	39	36.752				1914	210.583	6.15088
P30626	Sorcin OS=Homo sapiens GN=SRI PE=1 SV=1 - [SORCN_HUMAN]	25.6756	36.36	1	9	9	25	1.09436	25	18.3307	0.95303	25	17.8868	1.16727	25	16.9751	1.22159	25	18.099	1.10701	25	13.6937	1.15929	25	15.889				198	21.6624	5.59229
P21399	Cytoplasmic aconitate hydratase OS=Homo sapiens GN=ACO1 PE=1 SV=3 - [ACOC_HUMAN]	25.6745	17.77	1	13	13	19	1.01572	19	13.2728	0.95847	19	20.7398	1.22151	19	20.164	1.15227	19	24.4919	0.997181	19	10.5801	1.04737	19	21.3298				889	98.3366	6.68311
Q16531	DNA damage-binding protein 1 OS=Homo sapiens GN=DDB1 PE=1 SV=1 - [DDB1_HUMAN]	25.6465	19.65	1	18	18	30	1.13665	30	14.1026	1.0058	30	12.883	0.953345	30	24.9579	0.991055	30	11.9622	0.973971	30	11.0256	0.96354	30	16.6902				1140	126.887	5.26221
P00568	Adenylate kinase isoenzyme 1 OS=Homo sapiens GN=AK1 PE=1 SV=3 - [KAD1_HUMAN]	25.598	59.28	2	9	9	20	0.826498	20	17.8558	0.891895	20	18.5372	1.52685	20	24.8641	1.61626	20	23.0317	0.882733	20	6.828	0.978663	20	25.3094				194	21.6213	8.63135
P00441	Superoxide dismutase [Cu-Zn] OS=Homo sapiens GN=SOD1 PE=1 SV=2 - [SODC_HUMAN]	25.5787	77.27	1	10	10	25	0.880974	25	14.7558	0.91655	25	15.1515	1.1019	25	18.7697	1.21877	25	17.5303	1.00686	25	11.0599	1.14693	25	70.9606				154	15.9259	6.12549
P42330	Aldo-keto reductase family 1 member C3 OS=Homo sapiens GN=AKR1C3 PE=1 SV=4 - [AK1C3_HUMAN]	25.5781	36.22	2	5	10	14	1.0104	8	7.69911	0.953441	8	6.93298	1.45145	8	13.6449	1.3141	8	22.9394	1.27107	8	25.3453	1.03713	8	25.6321				323	36.8298	7.94287
P23246	Splicing factor, proline- and glutamine-rich OS=Homo sapiens GN=SFPQ PE=1 SV=2 - [SFPQ_HUMAN]	25.5733	27.58	1	17	18	49	0.897389	40	18.8724	0.988246	39	25.9248	0.804336	39	40.804	1.01807	39	21.4625	0.976334	38	21.2075	1.03818	40	32.0184				707	76.1016	9.43701
P52565	Rho GDP-dissociation inhibitor 1 OS=Homo sapiens GN=ARHGDIA PE=1 SV=3 - [GDIR1_HUMAN]	25.5466	27.94	1	7	7	33	0.824281	33	13.2134	1.14199	33	19.5885	0.900693	33	21.2224	1.00294	33	22.3992	1.02641	33	13.7044	0.923126	33	35.729				204	23.1927	5.10986
P05387	60S acidic ribosomal protein P2 OS=Homo sapiens GN=RPLP2 PE=1 SV=1 - [RLA2_HUMAN]	25.5463	31.3	1	5	5	20	1.07484	20	11.9824	1.10734	20	14.6676	0.982067	20	19.2751	0.924247	20	15.0976	1.09428	20	13.1597	1.05622	20	24.6343				115	11.6578	4.53857
P0C0L5	Complement C4-B OS=Homo sapiens GN=C4B PE=1 SV=2 - [CO4B_HUMAN]	25.5388	11.98	1	1	19	24	0.865357	2	12.0593	0.942902	2	7.20053	1.26663	2	14.9618	1.23197	2	13.5658	0.979973	2	6.65522	0.757587	2	36.797				1744	192.631	7.26904
P20810	Calpastatin OS=Homo sapiens GN=CAST PE=1 SV=4 - [ICAL_HUMAN]	25.522	19.49	1	12	12	21	1.09946	21	11.1788	1.02767	21	18.7245	1.15152	21	14.1025	1.14917	21	29.5059	0.932924	21	20.2693	0.880853	21	44.7562				708	76.5263	5.07178
P51149	Ras-related protein Rab-7a OS=Homo sapiens GN=RAB7A PE=1 SV=1 - [RAB7A_HUMAN]	25.5153	67.15	1	11	11	25	0.958048	25	8.55962	1.1188	25	11.8332	0.838885	25	20.2134	0.934209	25	12.8049	1.04862	25	12.1346	0.969296	25	14.3025				207	23.4748	6.69775
Q15366	Poly(rC)-binding protein 2 OS=Homo sapiens GN=PCBP2 PE=1 SV=1 - [PCBP2_HUMAN]	25.4215	35.07	2	4	10	28	0.973763	9	6.66285	0.991424	9	23.4388	0.740094	9	29.7413	0.915606	9	6.59518	0.980392	9	12.8595	1.1457	9	29.3664				365	38.5556	6.78564
P58107	Epiplakin OS=Homo sapiens GN=EPPK1 PE=1 SV=2 - [EPIPL_HUMAN]	25.4174	14.01	1	10	14	20	1.10729	14	18.4648	0.911153	14	13.198	1.36935	14	24.4761	1.34816	14	26.833	0.963737	14	14.4956	0.999981	14	18.3664				5090	555.279	5.60498
P21291	Cysteine and glycine-rich protein 1 OS=Homo sapiens GN=CSRP1 PE=1 SV=3 - [CSRP1_HUMAN]	25.4102	73.06	1	14	14	92	0.746846	91	27.3022	0.862053	91	19.2361	1.73419	92	37.9175	1.53341	92	39.4664	1.01894	92	14.0278	1.04596	92	27.4487				193	20.5538	8.57275
Q9HBL0	Tensin-1 OS=Homo sapiens GN=TNS1 PE=1 SV=2 - [TENS1_HUMAN]	25.3571	10.66	2	11	13	20	0.800736	16	29.4753	0.82361	16	21.7905	1.72105	16	35.0659	1.75901	16	20.8349	0.852423	16	17.5056	0.902505	16	25.6616				1735	185.586	7.75244
O43491	Band 4.1-like protein 2 OS=Homo sapiens GN=EPB41L2 PE=1 SV=1 - [E41L2_HUMAN]	25.3306	18.61	2	15	16	25	1.06153	24	14.8478	1.05817	24	16.9846	0.956962	24	20.7688	0.906036	24	19.3475	0.953505	24	15.2194	1.07195	24	25.2862				1005	112.519	5.43994
O00764	Pyridoxal kinase OS=Homo sapiens GN=PDXK PE=1 SV=1 - [PDXK_HUMAN]	25.2916	20.83	1	6	6	14	0.940495	14	17.9746	1.04698	14	22.1579	0.822263	14	12.5936	0.795794	14	12.5788	1.00152	14	13.5433	0.995172	14	22.7404				312	35.0799	6.12549
O00148	ATP-dependent RNA helicase DDX39A OS=Homo sapiens GN=DDX39A PE=1 SV=2 - [DX39A_HUMAN]	25.2806	30.91	1	2	11	25	0.971526	2	5.26211	0.866197	2	2.61182	1.17274	2	24.9546	1.2232	2	27.8322	0.980331	2	10.5221	1.08278	2	3.98077				427	49.098	5.68115
Q9UMY4	Sorting nexin-12 OS=Homo sapiens GN=SNX12 PE=1 SV=3 - [SNX12_HUMAN]	25.2632	44.77	1	7	8	17	1.10445	13	13.1068	1.04691	13	14.6774	1.12091	13	9.45994	0.948151	13	12.3811	1.05061	13	9.82505	0.957037	13	23.0156				172	19.7181	7.86963
Q96FW1	Ubiquitin thioesterase OTUB1 OS=Homo sapiens GN=OTUB1 PE=1 SV=2 - [OTUB1_HUMAN]	25.1915	36.9	1	8	8	24	0.998799	24	11.7225	0.985412	24	16.9711	0.950436	24	12.5576	1.06967	24	12.071	0.936795	24	16.9255	0.981424	24	20.1283				271	31.2644	4.94482
P07305	Histone H1.0 OS=Homo sapiens GN=H1F0 PE=1 SV=3 - [H10_HUMAN]	25.1272	20.62	1	4	4	20	0.862213	20	13.1455	0.993251	20	15.897	1.01666	20	29.606	1.2221	20	15.8558	0.875173	20	10.9505	0.821149	20	17.8499				194	20.8502	10.8433
Q9H0U4	Ras-related protein Rab-1B OS=Homo sapiens GN=RAB1B PE=1 SV=1 - [RAB1B_HUMAN]	25.115	75.12	3	4	12	22	0.806305	4	10.7141	1.21726	4	17.2021	0.708162	4	26.6657	1.25752	4	7.66248	0.791357	4	13.7733	1.21888	4	43.0405				201	22.1572	5.73193
P02649	Apolipoprotein E OS=Homo sapiens GN=APOE PE=1 SV=1 - [APOE_HUMAN]	25.0303	36.91	2	11	11	16	0.826884	16	15.8792	0.815026	16	9.42873	0.700997	16	19.1137	0.594209	16	11.8536	0.950614	16	7.63791	1.04393	16	24.4506				317	36.1318	5.73193
P38159	RNA-binding motif protein, X chromosome OS=Homo sapiens GN=RBMX PE=1 SV=3 - [RBMX_HUMAN]	24.9777	37.85	3	4	15	49	1.01076	23	11.1752	1.10793	23	21.9195	0.728089	23	32.8267	0.832728	23	18.2775	1.11687	23	20.2703	0.845643	23	20.654				391	42.3063	10.0522
O75083	WD repeat-containing protein 1 OS=Homo sapiens GN=WDR1 PE=1 SV=4 - [WDR1_HUMAN]	24.8564	34.82	1	17	17	43	0.891574	43	14.6078	1.02116	43	22.3184	1.08803	43	12.4837	1.36772	43	24.3629	0.859093	43	13.6442	1.02238	43	28.0519				606	66.1519	6.65381
P35221	Catenin alpha-1 OS=Homo sapiens GN=CTNNA1 PE=1 SV=1 - [CTNA1_HUMAN]	24.7609	17.66	2	15	15	21	1.14414	21	13.2677	1.00521	21	18.4778	1.06722	21	18.4263	1.10081	21	18.8393	1.0047	21	19.6214	0.816356	21	40.2181				906	100.009	6.29053
P15241_CONT	Keratin, type II microfibrillar, component 7C OS=Ovis aries PE=1 SV=1 - [CONT_K2M2_SHEEP]	24.6991	27.7	3	2	14	30	0.821756	5	47.975	3.056	4	45.2261	1.02557	5	106.724	1.67846	4	6.39324	0.593194	4	14.1778	0.773717	5	13.6657				491	53.6473	5.56689
Q9UL46	Proteasome activator complex subunit 2 OS=Homo sapiens GN=PSME2 PE=1 SV=4 - [PSME2_HUMAN]	24.6654	28.03	1	7	7	26	1.18747	25	19.2957	0.898964	25	12.5417	0.84472	25	24.9367	0.923098	25	16.1359	0.995184	25	18.7059	0.979999	25	26.5901				239	27.3843	5.73193
P11217	Glycogen phosphorylase, muscle form OS=Homo sapiens GN=PYGM PE=1 SV=6 - [PYGM_HUMAN]	24.6531	17.7	1	4	13	25	0.699164	5	39.1334	0.712635	5	17.0968	1.58685	5	22.9707	1.63595	5	12.4039	0.930981	5	7.2805	1.22937	5	14.6065				842	97.0306	7.03467
P46781	40S ribosomal protein S9 OS=Homo sapiens GN=RPS9 PE=1 SV=3 - [RS9_HUMAN]	24.5702	37.63	1	11	11	35	1.06563	35	14.6362	1.27676	35	20.8777	0.81812	35	19.5396	0.68781	35	29.0462	1.08888	35	14.9276	0.81059	32	33.561				194	22.5776	10.6528
P09622	Dihydrolipoyl dehydrogenase, mitochondrial OS=Homo sapiens GN=DLD PE=1 SV=2 - [DLDH_HUMAN]	24.5584	29.27	1	9	9	20	1.02373	19	9.74853	0.83668	19	24.9703	1.24695	19	24.4516	1.14908	19	19.206	1.0912	19	14.6069	1.03838	19	22.8926				509	54.143	7.85498
P04424	Argininosuccinate lyase OS=Homo sapiens GN=ASL PE=1 SV=4 - [ARLY_HUMAN]	24.4955	25.86	1	13	13	20	1.18057	20	7.79517	1.08664	20	21.0609	1.23141	20	12.8078	1.22606	20	12.7355	0.94919	20	14.9563	0.979634	20	22.041				464	51.6253	6.48096
P22061	Protein-L-isoaspartate(D-aspartate) O-methyltransferase OS=Homo sapiens GN=PCMT1 PE=1 SV=4 - [PIMT_HUMAN]	24.469	36.12	1	8	8	27	0.9074	27	13.65	1.0471	26	11.1404	1.17561	26	20.9405	1.23286	26	12.5225	0.921414	26	10.8238	0.852025	26	23.8725				227	24.6206	7.21045
Q9HDC9	Adipocyte plasma membrane-associated protein OS=Homo sapiens GN=APMAP PE=1 SV=2 - [APMAP_HUMAN]	24.3159	30.29	1	10	10	18	0.945596	18	9.82789	1.10656	18	18.1878	0.688573	18	20.2321	0.781672	18	23.6822	0.908363	18	19.737	0.929872	18	25.384				416	46.4509	6.16357
P28066	Proteasome subunit alpha type-5 OS=Homo sapiens GN=PSMA5 PE=1 SV=3 - [PSA5_HUMAN]	24.302	65.56	1	13	13	25	1.01335	25	15.9906	1.05828	25	14.9982	0.921102	25	22.4471	0.96528	25	18.6035	1.08923	25	13.4676	1.08189	25	37.8203				241	26.3942	4.79248
P62851	40S ribosomal protein S25 OS=Homo sapiens GN=RPS25 PE=1 SV=1 - [RS25_HUMAN]	24.295	34.4	1	6	6	22	1.13748	22	12.0325	1.20827	22	19.6684	0.967644	22	18.0767	0.811375	22	15.2089	1.1571	22	16.6527	0.751656	22	54.8488				125	13.7337	10.1108
P28482	Mitogen-activated protein kinase 1 OS=Homo sapiens GN=MAPK1 PE=1 SV=3 - [MK01_HUMAN]	24.2665	23.06	3	6	8	25	0.920221	12	9.35915	0.986911	12	20.7895	1.13128	12	8.71573	1.06274	12	22.3602	1.0158	12	15.5588	0.980926	12	22.2887				360	41.3632	6.97607
P43243	Matrin-3 OS=Homo sapiens GN=MATR3 PE=1 SV=2 - [MATR3_HUMAN]	24.2516	19.24	1	15	15	22	1.02007	21	13.8731	0.865301	21	11.6573	0.94762	21	19.2713	0.982273	21	26.9689	0.937596	21	23.4499	0.938596	21	27.5286				847	94.5648	6.25244
Q96E39	RNA binding motif protein, X-linked-like-1 OS=Homo sapiens GN=RBMXL1 PE=1 SV=1 - [RMXL1_HUMAN]	24.2208	36.67	2	4	15	33	0.751842	7	17.7145	1.07571	7	11.7532	0.809566	7	6.77364	1.04777	7	7.10887	0.956935	7	18.863	0.731618	7	40.4209				390	42.1162	9.89111
P0C0L4	Complement C4-A OS=Homo sapiens GN=C4A PE=1 SV=2 - [CO4A_HUMAN]	24.197	11.7	1	1	19	23	0.840865	1		1.05868	1		0.852413	1		1.12001	1		0.936556	1		1.03868	1					1744	192.664	7.07861
P16401	Histone H1.5 OS=Homo sapiens GN=HIST1H1B PE=1 SV=3 - [H15_HUMAN]	24.1468	30.09	1	6	9	27	0.727292	20	16.2633	1.14969	20	16.4525	0.399632	20	54.683	0.855167	20	24.6049	0.997874	20	14.8483	0.883014	20	41.5462				226	22.5665	10.9165
Q9NSD9	Phenylalanine--tRNA ligase beta subunit OS=Homo sapiens GN=FARSB PE=1 SV=3 - [SYFB_HUMAN]	24.1098	25.3	1	13	13	25	1.31637	25	15.071	0.969064	25	8.94281	0.984633	25	14.0469	0.996148	25	10.3923	0.979394	25	20.1442	0.963227	25	25.2963				589	66.0735	6.84424
P35998	26S protease regulatory subunit 7 OS=Homo sapiens GN=PSMC2 PE=1 SV=3 - [PRS7_HUMAN]	24.1011	29.1	1	12	12	18	0.993487	18	12.3992	0.924273	18	15.0267	0.861745	18	11.6719	0.901456	18	15.3973	0.990729	18	24.2425	0.875381	18	26.0979				433	48.6031	5.94775
Q99714	3-hydroxyacyl-CoA dehydrogenase type-2 OS=Homo sapiens GN=HSD17B10 PE=1 SV=3 - [HCD2_HUMAN]	24.0876	33.33	1	7	7	22	1.09262	22	15.3527	1.09057	22	26.2579	0.901825	22	20.4932	0.851909	22	18.086	1.08754	22	6.5945	1.07315	22	25.197				261	26.9061	7.78174
Q92945	Far upstream element-binding protein 2 OS=Homo sapiens GN=KHSRP PE=1 SV=4 - [FUBP2_HUMAN]	24.0834	23.77	2	12	14	26	0.929067	24	16.2161	0.939626	24	16.5234	0.874082	24	34.9363	0.918826	24	22.8078	0.963041	24	8.23689	0.995458	24	19.9044				711	73.07	7.29834
Q6IBS0	Twinfilin-2 OS=Homo sapiens GN=TWF2 PE=1 SV=2 - [TWF2_HUMAN]	24.017	27.51	3	7	8	15	0.948926	14	13.0689	0.987317	14	17.4041	0.983083	14	29.754	0.9524	14	22.1403	1.00173	14	23.8709	1.00835	14	21.6724				349	39.5233	6.84424
O94875	Sorbin and SH3 domain-containing protein 2 OS=Homo sapiens GN=SORBS2 PE=1 SV=3 - [SRBS2_HUMAN]	24.0077	12.27	1	8	9	16	0.855287	15	25.2089	0.856262	15	12.0499	1.42792	15	29.9738	1.26603	15	21.5894	0.86451	15	22.5878	1.02023	15	17.9578				1100	124.03	8.30908
Q14914	Prostaglandin reductase 1 OS=Homo sapiens GN=PTGR1 PE=1 SV=2 - [PTGR1_HUMAN]	23.9887	32.83	1	7	7	18	0.969047	18	13.4615	0.976917	18	14.0964	1.37947	18	20.2565	1.2125	18	11.0785	1.24336	18	7.8489	0.970854	17	14.4029				329	35.8467	8.29443
Q9Y281	Cofilin-2 OS=Homo sapiens GN=CFL2 PE=1 SV=1 - [COF2_HUMAN]	23.9736	62.05	1	6	11	38	0.64728	9	31.2842	0.889421	9	17.9038	1.82422	9	22.7279	1.78058	9	42.5189	0.990896	9	18.9049	1.42939	9	48.7369				166	18.7249	7.88428
Q15293	Reticulocalbin-1 OS=Homo sapiens GN=RCN1 PE=1 SV=1 - [RCN1_HUMAN]	23.8729	42.6	1	12	12	29	0.926074	29	10.8263	1.05605	29	12.5217	0.785598	28	21.2985	0.879621	29	22.3702	0.996779	28	15.1142	0.955181	28	34.1423				331	38.8662	4.99561
P26196	Probable ATP-dependent RNA helicase DDX6 OS=Homo sapiens GN=DDX6 PE=1 SV=2 - [DDX6_HUMAN]	23.7446	22.36	1	10	10	14	1.12131	14	10.449	1.09228	14	8.42651	1.02718	14	18.3191	1.07609	14	20.4661	0.916479	14	10.6045	0.949962	14	12.8229				483	54.3823	8.66064
Q15365	Poly(rC)-binding protein 1 OS=Homo sapiens GN=PCBP1 PE=1 SV=2 - [PCBP1_HUMAN]	23.7245	39.89	2	5	10	29	0.909594	12	15.1196	1.13156	12	25.0176	0.731886	11	24.0276	1.00315	12	14.6173	1.01919	11	12.2835	1.07869	11	45.7506				356	37.4739	7.09326
Q13561	Dynactin subunit 2 OS=Homo sapiens GN=DCTN2 PE=1 SV=4 - [DCTN2_HUMAN]	23.7243	24.69	4	10	10	17	0.831532	17	11.0069	0.89834	17	7.9163	1.21902	17	16.8375	1.30502	16	14.2665	0.965338	16	18.3993	0.979381	17	20.5443				401	44.2039	5.21143
P09661	U2 small nuclear ribonucleoprotein A' OS=Homo sapiens GN=SNRPA1 PE=1 SV=2 - [RU2A_HUMAN]	23.6797	30.2	1	9	9	15	1.05927	15	5.69506	1.11373	15	13.1401	0.855191	15	21.4101	0.880784	15	18.6336	1.0402	15	9.88854	0.946176	15	42.559				255	28.3981	8.6167
P53597	Succinyl-CoA ligase [ADP/GDP-forming] subunit alpha, mitochondrial OS=Homo sapiens GN=SUCLG1 PE=1 SV=4 - [SUCA_HUMAN]	23.6649	22.54	1	7	7	21	1.10528	21	17.017	1.1384	21	19.4869	1.32975	21	30.1692	1.43805	21	12.8424	1.01072	21	8.43532	1.0624	21	31.6147				346	36.2268	8.79248
P62995	Transformer-2 protein homolog beta OS=Homo sapiens GN=TRA2B PE=1 SV=1 - [TRA2B_HUMAN]	23.6237	22.92	1	5	6	21	0.947868	19	15.5285	1.13396	19	20.1666	0.807707	19	23.0084	0.908589	19	27.5157	1.14531	19	13.5943	0.932956	19	28.6203				288	33.6456	11.2534
Q01518	Adenylyl cyclase-associated protein 1 OS=Homo sapiens GN=CAP1 PE=1 SV=5 - [CAP1_HUMAN]	23.6047	28.84	1	15	15	38	0.97682	38	15.8231	1.11907	38	18.3236	0.97426	38	17.0362	1.19335	38	18.6222	0.876264	38	16.4579	0.986331	38	23.6298				475	51.8687	8.06006
P14678	Small nuclear ribonucleoprotein-associated proteins B and B' OS=Homo sapiens GN=SNRPB PE=1 SV=2 - [RSMB_HUMAN]	23.5908	17.92	2	5	5	24	0.952509	24	11.9275	1.07112	24	26.4138	0.933253	24	22.8085	0.9609	24	30.4594	0.93716	24	22.2932	1.08642	24	27.9081				240	24.5937	11.1948
P27635	60S ribosomal protein L10 OS=Homo sapiens GN=RPL10 PE=1 SV=4 - [RL10_HUMAN]	23.5727	50.47	2	12	12	38	1.09229	37	11.2137	1.20768	38	23.9687	0.913771	36	26.6274	0.875906	35	30.686	1.13263	35	27.0107	0.958408	36	36.137				214	24.5879	10.0815
Q9BS26	Endoplasmic reticulum resident protein 44 OS=Homo sapiens GN=ERP44 PE=1 SV=1 - [ERP44_HUMAN]	23.5341	33.74	1	12	12	22	1.08382	22	9.1716	0.963851	22	18.2656	0.945355	22	12.7748	0.920131	22	25.9319	1.04043	22	14.0778	1.04752	22	33.5536				406	46.9414	5.26221
Q13347	Eukaryotic translation initiation factor 3 subunit I OS=Homo sapiens GN=EIF3I PE=1 SV=1 - [EIF3I_HUMAN]	23.4649	39.69	1	12	12	25	1.08022	25	13.796	1.04611	25	15.1404	0.910341	25	19.4462	0.96003	25	13.9977	1.05083	25	15.1823	1.08168	25	28.1307				325	36.4786	5.64307
P61221	ATP-binding cassette sub-family E member 1 OS=Homo sapiens GN=ABCE1 PE=1 SV=1 - [ABCE1_HUMAN]	23.4609	16.86	1	9	9	16	1.00429	16	7.00074	0.987964	16	8.5033	0.813623	16	26.4892	0.879706	16	12.0673	0.995825	16	16.7303	0.910177	16	27.1936				599	67.271	8.33838
Q8NFW8	N-acylneuraminate cytidylyltransferase OS=Homo sapiens GN=CMAS PE=1 SV=2 - [NEUA_HUMAN]	23.3977	22.35	1	10	10	17	1.34587	17	16.304	1.09521	17	11.1309	1.37162	17	16.1471	1.11794	17	11.8032	0.965442	17	16.5197	0.988596	17	10.1471				434	48.3487	7.92822
Q9UHL4	Dipeptidyl peptidase 2 OS=Homo sapiens GN=DPP7 PE=1 SV=3 - [DPP2_HUMAN]	23.3933	19.51	1	8	8	17	1.1113	17	12.2793	1.09242	17	9.58666	1.20071	17	10.9896	1.02062	17	24.2289	1.1324	17	22.2111	0.977984	16	16.3915				492	54.3072	6.31592
P78417	Glutathione S-transferase omega-1 OS=Homo sapiens GN=GSTO1 PE=1 SV=2 - [GSTO1_HUMAN]	23.391	30.29	1	8	8	19	0.988028	19	9.45027	1.12396	19	8.3595	0.903626	19	12.4133	0.987396	19	12.5314	0.995754	19	4.40953	0.888525	19	19.0111				241	27.548	6.59521
P62316	Small nuclear ribonucleoprotein Sm D2 OS=Homo sapiens GN=SNRPD2 PE=1 SV=1 - [SMD2_HUMAN]	23.3417	57.63	1	8	8	18	1.0663	18	18.5023	1.08632	18	14.1552	0.736179	18	29.7146	0.856493	17	7.19363	1.12211	17	16.1938	1.04498	18	18.8128				118	13.5182	9.90576
P48047	ATP synthase subunit O, mitochondrial OS=Homo sapiens GN=ATP5O PE=1 SV=1 - [ATPO_HUMAN]	23.2814	38.03	2	8	8	15	0.970249	15	17.4145	0.970287	15	10.473	1.56646	15	18.3501	1.44982	15	16.0087	1.02331	15	8.40074	0.942291	15	32.9542				213	23.2627	9.96436
Q9H773	dCTP pyrophosphatase 1 OS=Homo sapiens GN=DCTPP1 PE=1 SV=1 - [DCTP1_HUMAN]	23.2179	38.24	1	9	9	16	1.61938	16	16.5904	1.36995	16	17.2473	0.933355	16	21.0317	0.804983	16	20.5324	0.955119	16	13.7649	1.09584	16	18.035				170	18.6694	5.03369
P14543	Nidogen-1 OS=Homo sapiens GN=NID1 PE=1 SV=3 - [NID1_HUMAN]	23.1826	13.47	1	14	14	15	0.787452	15	14.8767	1.01983	15	16.6367	1.35643	15	17.3769	1.34752	15	43.0545	1.01021	15	15.3145	1.28726	15	11.4673				1247	136.291	5.2876
P02676_CONT	(Bos taurus) similar to Fibrinogen beta chain precursor - [CONT_P02676]	23.1709	8.48	2	1	5	10	0.879805	1		1.11811	1		0.531685	1		0.779624	1		1.33577	1		1.19558	1					495	56.4047	8.22119
P36957	Dihydrolipoyllysine-residue succinyltransferase component of 2-oxoglutarate dehydrogenase complex, mitochondrial OS=Homo sapiens GN=DLST PE=1 SV=4 - [ODO2_HUMAN]	23.1418	25.61	1	9	9	20	1.1927	20	21.7426	0.931348	20	9.97675	1.38866	20	10.9831	1.2443	20	16.7488	1.05577	20	8.86757	1.08087	20	21.4676				453	48.7245	8.95361
Q00610	Clathrin heavy chain 1 OS=Homo sapiens GN=CLTC PE=1 SV=5 - [CLH1_HUMAN]	23.1123	21.55	2	26	26	35	0.94198	35	20.9238	0.965682	35	17.3987	0.962711	35	26.2553	1.00268	35	17.1407	1.04948	35	17.1653	1.01133	35	18.619				1675	191.493	5.69385
P07585	Decorin OS=Homo sapiens GN=DCN PE=1 SV=1 - [PGS2_HUMAN]	23.0766	39.83	1	15	16	35	0.722146	30	18.6116	0.851837	30	12.8307	1.81245	30	28.7798	1.67088	30	34.5129	0.881785	30	18.9111	0.808667	30	39.841				359	39.7218	8.54346
P12532	Creatine kinase U-type, mitochondrial OS=Homo sapiens GN=CKMT1A PE=1 SV=1 - [KCRU_HUMAN]	23.0586	23.98	1	7	8	17	1.16054	15	17.6083	1.12385	15	18.9474	1.38383	15	16.5424	1.31391	15	12.8272	1.00032	15	14.2247	1.01322	15	33.2336				417	47.0072	8.33838
Q9BRA2	Thioredoxin domain-containing protein 17 OS=Homo sapiens GN=TXNDC17 PE=1 SV=1 - [TXD17_HUMAN]	23.0397	30.08	1	3	3	14	0.986012	14	16.8146	1.01998	14	15.9475	1.00342	14	14.6474	1.01993	14	11.0994	1.07854	14	17.3709	1.28494	14	21.8372				123	13.9318	5.51611
P20774	Mimecan OS=Homo sapiens GN=OGN PE=1 SV=1 - [MIME_HUMAN]	23.0307	28.86	1	8	8	28	0.656878	28	19.3093	0.745464	28	19.3698	2.02507	28	18.4539	1.73808	28	25.9339	0.905922	28	22.8832	0.85434	28	15.6525				298	33.9009	5.63037
Q01105	Protein SET OS=Homo sapiens GN=SET PE=1 SV=3 - [SET_HUMAN]	23.004	40.69	2	11	11	34	1.02769	34	19.6858	0.991199	34	20.8484	0.891073	34	25.707	0.827179	34	17.3357	0.984425	34	20.8378	1.09852	34	36.4224				290	33.4687	4.32275
Q16352	Alpha-internexin OS=Homo sapiens GN=INA PE=1 SV=2 - [AINX_HUMAN]	22.9625	22.85	4	9	11	38	0.769453	10	21.3942	0.830091	10	15.1135	2.2835	10	26.3747	1.79054	10	23.8464	0.876138	10	4.67181	1.00009	10	17.6745				499	55.3574	5.40186
Q00059	Transcription factor A, mitochondrial OS=Homo sapiens GN=TFAM PE=1 SV=1 - [TFAM_HUMAN]	22.9439	29.67	1	9	9	15	1.07054	15	5.6627	1.07397	15	14.07	0.992752	15	10.5759	0.970585	15	9.24389	0.978743	15	5.73877	1.05774	15	26.4813				246	29.0782	9.71533
P61019	Ras-related protein Rab-2A OS=Homo sapiens GN=RAB2A PE=1 SV=1 - [RAB2A_HUMAN]	22.9156	56.6	2	9	9	15	1.00473	15	12.8373	0.959691	15	21.9583	0.800514	15	30.3034	0.934782	15	20.6253	0.965361	15	21.872	1.0122	15	14.2487				212	23.5308	6.53662
P34897	Serine hydroxymethyltransferase, mitochondrial OS=Homo sapiens GN=SHMT2 PE=1 SV=3 - [GLYM_HUMAN]	22.8014	31.55	1	14	15	28	1.1127	25	15.2188	1.18478	25	20.3174	0.809225	25	22.9311	0.833605	25	21.9603	1.06068	25	14.8669	0.994609	25	19.4961				504	55.9577	8.52881
P54819	Adenylate kinase 2, mitochondrial OS=Homo sapiens GN=AK2 PE=1 SV=2 - [KAD2_HUMAN]	22.7731	46.44	1	10	10	23	1.04335	23	8.58646	1.31146	23	24.5663	0.968569	23	11.5734	0.998922	23	12.212	1.11763	23	18.1866	1.04756	23	26.1527				239	26.4608	7.81104
Q92688	Acidic leucine-rich nuclear phosphoprotein 32 family member B OS=Homo sapiens GN=ANP32B PE=1 SV=1 - [AN32B_HUMAN]	22.7662	28.69	2	4	8	27	1.10128	17	17.755	1.2298	17	19.6587	0.764653	17	27.9392	0.772643	17	25.4482	0.993601	17	23.7153	1.08169	17	19.2825				251	28.7703	4.05615
P42704	Leucine-rich PPR motif-containing protein, mitochondrial OS=Homo sapiens GN=LRPPRC PE=1 SV=3 - [LPPRC_HUMAN]	22.6888	15.78	1	20	20	27	1.38608	27	19.1218	1.0398	27	14.4535	1.29268	27	10.0103	1.14659	27	11.7514	0.959404	27	13.346	0.794911	27	25.264				1394	157.805	6.12549
Q9Y4L1	Hypoxia up-regulated protein 1 OS=Homo sapiens GN=HYOU1 PE=1 SV=1 - [HYOU1_HUMAN]	22.676	16.72	2	14	14	24	1.05802	23	12.4945	1.01561	24	22.3507	0.990814	23	19.7891	0.995624	23	23.2238	1.04943	23	15.6396	1.02674	23	22.322				999	111.266	5.22412
P51148	Ras-related protein Rab-5C OS=Homo sapiens GN=RAB5C PE=1 SV=2 - [RAB5C_HUMAN]	22.6747	60.19	1	6	9	22	0.945283	13	4.15197	1.19061	13	27.4295	1.0589	14	24.0139	0.934058	13	26.905	1.06872	13	15.1582	0.948232	14	17.8535				216	23.4678	8.41162
P02794	Ferritin heavy chain OS=Homo sapiens GN=FTH1 PE=1 SV=2 - [FRIH_HUMAN]	22.6591	59.02	1	9	9	32	0.986058	32	13.0906	0.861707	32	29.3629	0.594025	32	27.4259	0.814875	32	28.2567	1.00393	32	22.4846	0.89434	32	39.4808				183	21.2123	5.5542
P07148	Fatty acid-binding protein, liver OS=Homo sapiens GN=FABP1 PE=1 SV=1 - [FABPL_HUMAN]	22.588	83.46	1	10	10	57	1.64884	51	46.0462	0.955783	55	21.436	2.30601	51	43.8717	1.58847	56	28.3177	1.13482	57	19.3851	0.954892	57	26.5596				127	14.1994	7.18115
P31146	Coronin-1A OS=Homo sapiens GN=CORO1A PE=1 SV=4 - [COR1A_HUMAN]	22.5431	30.8	1	14	15	22	0.772669	21	11.7926	1.03183	21	7.99719	0.632471	21	22.6061	0.984124	21	21.6021	0.927654	21	12.077	0.982212	20	28.22				461	50.9938	6.68311
Q15907	Ras-related protein Rab-11B OS=Homo sapiens GN=RAB11B PE=1 SV=4 - [RB11B_HUMAN]	22.4463	53.21	2	9	10	17	0.790215	16	13.7996	1.0034	16	23.266	0.729371	16	22.7154	0.823707	16	13.7413	1.03839	16	14.0491	0.947599	15	21.1904				218	24.4735	5.93506
P21980	Protein-glutamine gamma-glutamyltransferase 2 OS=Homo sapiens GN=TGM2 PE=1 SV=2 - [TGM2_HUMAN]	22.4308	26.35	1	15	15	27	0.853327	27	20.9052	0.872073	27	23.7651	0.783895	27	28.265	0.921631	27	20.8035	1.0055	27	13.8405	1.04124	27	34.0099				687	77.2797	5.22412
Q14204	Cytoplasmic dynein 1 heavy chain 1 OS=Homo sapiens GN=DYNC1H1 PE=1 SV=5 - [DYHC1_HUMAN]	22.3971	4.52	1	18	18	24	1.02929	24	10.5115	0.931689	24	15.2652	0.988275	24	16.8407	1.23115	24	20.2236	0.938131	24	15.1497	0.951032	24	11.9771				4646	532.072	6.40479
P56537	Eukaryotic translation initiation factor 6 OS=Homo sapiens GN=EIF6 PE=1 SV=1 - [IF6_HUMAN]	22.3075	37.55	1	6	6	14	0.954194	14	14.9514	1.21408	14	39.542	0.717925	14	27.4553	0.904457	14	23.8405	0.960724	14	13.0868	1.24811	14	25.0128				245	26.5822	4.67822
O15371	Eukaryotic translation initiation factor 3 subunit D OS=Homo sapiens GN=EIF3D PE=1 SV=1 - [EIF3D_HUMAN]	22.3012	20.26	1	11	11	16	1.06445	16	16.539	0.924565	16	16.462	0.854353	16	17.2308	0.940619	16	24.8931	0.925876	16	13.0929	1.02721	16	36.0986				548	63.9324	6.04932
O60547	GDP-mannose 4,6 dehydratase OS=Homo sapiens GN=GMDS PE=1 SV=1 - [GMDS_HUMAN]	22.2701	60.22	1	20	20	34	1.34363	34	24.3446	1.08941	34	24.4995	1.04179	34	23.4107	1.12749	34	17.0993	1.00259	34	9.97843	1.06121	34	21.9194				372	41.9233	7.31299
O75347	Tubulin-specific chaperone A OS=Homo sapiens GN=TBCA PE=1 SV=3 - [TBCA_HUMAN]	22.2555	41.67	1	6	6	14	1.06457	14	13.9967	1.01376	14	32.5888	1.07951	14	19.5668	0.960877	14	17.5153	1.05437	14	12.8342	1.02012	14	13.6176				108	12.8467	5.2876
P30085	UMP-CMP kinase OS=Homo sapiens GN=CMPK1 PE=1 SV=3 - [KCY_HUMAN]	22.2058	48.47	1	9	9	18	1.03244	18	20.0913	1.01701	18	12.5335	1.14657	18	15.0199	1.11108	18	12.3495	1.07504	18	15.4617	0.955927	18	19.4287				196	22.2083	5.56689
P27797	Calreticulin OS=Homo sapiens GN=CALR PE=1 SV=1 - [CALR_HUMAN]	22.1738	36.93	1	15	15	37	1.10776	37	12.7822	1.14321	37	19.2229	0.871604	37	23.8965	0.879214	36	22.3178	1.08683	36	19.5183	1.04817	36	34.5791				417	48.1118	4.43701
O14818	Proteasome subunit alpha type-7 OS=Homo sapiens GN=PSMA7 PE=1 SV=1 - [PSA7_HUMAN]	22.1656	45.56	2	11	11	25	1.06489	25	15.4952	1.01827	25	23.2573	0.923518	25	17.831	0.910402	25	16.023	1.03634	25	13.7856	1.04775	25	21.6525				248	27.8696	8.45557
P61020	Ras-related protein Rab-5B OS=Homo sapiens GN=RAB5B PE=1 SV=1 - [RAB5B_HUMAN]	22.1406	42.33	1	4	7	15	0.967761	7	13.8659	0.98209	7	17.6815	1.62274	7	10.9012	1.22899	7	28.9142	1.07766	7	27.6804	0.923832	7	7.54178				215	23.6919	8.1333
P61088	Ubiquitin-conjugating enzyme E2 N OS=Homo sapiens GN=UBE2N PE=1 SV=1 - [UBE2N_HUMAN]	22.1159	57.89	2	9	9	29	1.1288	29	22.4169	1.23901	29	21.5492	1.13889	29	21.311	1.1251	29	18.4436	0.933455	29	17.7061	0.990261	29	21.055				152	17.127	6.56592
Q96C86	m7GpppX diphosphatase OS=Homo sapiens GN=DCPS PE=1 SV=2 - [DCPS_HUMAN]	22.1146	30.56	1	7	7	18	1.065	18	18.7367	0.987271	18	10.4922	1.23421	18	16.8408	1.11301	18	21.1043	0.955032	18	19.6172	1.174	18	20.5103				337	38.585	6.37939
P13798	Acylamino-acid-releasing enzyme OS=Homo sapiens GN=APEH PE=1 SV=4 - [ACPH_HUMAN]	22.1123	21.04	1	14	14	23	1.18634	23	17.5522	1.03738	23	15.6142	0.939394	23	17.6	0.930837	23	15.824	0.882482	23	9.91512	0.931559	23	21.4692				732	81.1726	5.47803
P62333	26S protease regulatory subunit 10B OS=Homo sapiens GN=PSMC6 PE=1 SV=1 - [PRS10_HUMAN]	22.046	29.56	1	11	11	19	1.05781	18	13.5691	0.834761	18	14.2216	0.890926	18	10.2409	0.961263	18	10.5939	0.936734	18	4.66654	0.995308	18	13.3094				389	44.1451	7.48877
Q9Y2Q3	Glutathione S-transferase kappa 1 OS=Homo sapiens GN=GSTK1 PE=1 SV=3 - [GSTK1_HUMAN]	22.017	42.92	1	9	9	34	0.865206	34	16.7612	1.20038	34	16.6476	0.961376	34	23.7952	0.94044	34	20.5082	1.08978	34	11.9471	0.974177	34	19.704				226	25.4803	8.41162
P18077	60S ribosomal protein L35a OS=Homo sapiens GN=RPL35A PE=1 SV=2 - [RL35A_HUMAN]	22.0016	40	1	10	10	30	1.18978	29	25.2233	1.3843	30	22.4039	0.840662	29	13.8207	0.858209	29	13.1917	1.21587	29	12.7282	1.05097	29	28.6932				110	12.5298	11.063
Q08257	Quinone oxidoreductase OS=Homo sapiens GN=CRYZ PE=1 SV=1 - [QOR_HUMAN]	21.9632	44.07	1	11	11	20	0.980264	20	12.0115	0.994802	20	16.1234	1.13687	20	20.8649	1.17191	20	11.1068	1.15442	20	10.9835	1.12091	20	27.4262				329	35.1845	8.44092
P11172	Uridine 5'-monophosphate synthase OS=Homo sapiens GN=UMPS PE=1 SV=1 - [UMPS_HUMAN]	21.9487	18.96	1	8	8	10	1.12943	10	8.20336	0.950135	10	13.4958	1.01255	10	16.2146	0.883389	10	20.9285	0.944681	10	19.2049	0.930663	10	9.3576				480	52.1886	7.23975
O00193	Small acidic protein OS=Homo sapiens GN=SMAP PE=1 SV=1 - [SMAP_HUMAN]	21.9401	30.05	1	4	4	16	1.04986	16	5.74549	1.1697	16	13.0216	0.860643	16	20.1468	0.896925	16	26.1587	1.00697	16	13.7492	0.981794	16	17.9545				183	20.3202	4.71631
Q96I24	Far upstream element-binding protein 3 OS=Homo sapiens GN=FUBP3 PE=1 SV=2 - [FUBP3_HUMAN]	21.9141	17.13	1	8	10	12	0.947731	10	5.21929	0.910421	10	7.53883	0.902713	10	11.7702	0.985956	10	12.8327	1.01406	10	9.23515	1.06501	10	11.9888				572	61.6022	8.38232
Q9BQE5	Apolipoprotein L2 OS=Homo sapiens GN=APOL2 PE=1 SV=1 - [APOL2_HUMAN]	21.8691	12.17	1	4	4	9	0.673847	9	13.8816	0.860559	9	19.0779	0.755415	9	26.1754	1.02002	9	7.81736	0.943659	9	15.4169	1.02626	9	11.1633				337	37.0694	6.7417
Q15063	Periostin OS=Homo sapiens GN=POSTN PE=1 SV=2 - [POSTN_HUMAN]	21.782	16.51	2	10	10	17	0.832935	17	14.9712	0.788826	17	11.2384	0.667345	17	19.6981	0.5578	17	15.527	0.933764	16	8.32658	1.11145	17	16.4625				836	93.2553	7.53271
Q3LXA3	Bifunctional ATP-dependent dihydroxyacetone kinase/FAD-AMP lyase (cyclizing) OS=Homo sapiens GN=DAK PE=1 SV=2 - [DHAK_HUMAN]	21.7466	24.52	1	11	11	21	1.03726	21	12.02	1.22068	21	21.3185	0.873775	21	17.3099	0.939431	20	24.3347	2.4725	20	43.1475	0.986191	21	18.4986				575	58.91	7.48877
P31150	Rab GDP dissociation inhibitor alpha OS=Homo sapiens GN=GDI1 PE=1 SV=2 - [GDIA_HUMAN]	21.7443	49.22	1	11	17	38	0.907687	28	10.0001	1.01546	28	10.9704	1.30927	28	14.9046	1.32965	28	15.2907	0.946843	28	12.1137	0.907184	28	23.3051				447	50.5501	5.13525
Q99613	Eukaryotic translation initiation factor 3 subunit C OS=Homo sapiens GN=EIF3C PE=1 SV=1 - [EIF3C_HUMAN]	21.6717	23.88	2	21	21	26	1.04672	26	12.4313	0.892414	26	10.6461	0.960615	26	16.6065	0.985331	26	14.3688	0.917034	26	13.2425	1.01886	26	28.3132				913	105.278	5.68115
P29350	Tyrosine-protein phosphatase non-receptor type 6 OS=Homo sapiens GN=PTPN6 PE=1 SV=1 - [PTN6_HUMAN]	21.6477	22.02	1	11	11	19	0.911608	19	18.7209	0.998746	19	8.21623	0.911245	19	20.5959	1.05316	19	19.7397	0.946438	18	17.7862	0.98741	19	6.47846				595	67.5191	7.78174
P39060	Collagen alpha-1(XVIII) chain OS=Homo sapiens GN=COL18A1 PE=1 SV=5 - [COIA1_HUMAN]	21.6406	8.49	1	10	10	13	0.843493	13	12.228	1.06481	13	17.4284	0.941024	13	15.0478	0.869947	13	11.5299	1.19293	13	13.2949	1.17412	13	13.5372				1754	178.077	6.01123
Q9UBQ7	Glyoxylate reductase/hydroxypyruvate reductase OS=Homo sapiens GN=GRHPR PE=1 SV=1 - [GRHPR_HUMAN]	21.6381	31.71	1	9	9	17	0.813444	17	11.0988	0.888875	17	14.1967	1.21457	17	16.0079	1.19068	17	17.1795	0.975289	17	18.0342	0.857987	17	39.8761				328	35.6457	7.38623
P63173	60S ribosomal protein L38 OS=Homo sapiens GN=RPL38 PE=1 SV=2 - [RL38_HUMAN]	21.5977	48.57	1	4	4	24	1.08701	24	6.61837	1.24425	24	22.1045	0.918784	24	15.3735	0.803493	23	13.9519	1.20113	23	18.0682	0.832037	23	84.2169				70	8.21273	10.0962
P61326	Protein mago nashi homolog OS=Homo sapiens GN=MAGOH PE=1 SV=1 - [MGN_HUMAN]	21.5835	53.42	2	7	7	17	1.09618	17	12.3674	1.25035	17	20.7717	0.824573	17	22.3477	0.926997	17	24.1952	1.10585	17	20.0124	0.578984	17	32.0184				146	17.1528	6.11279
P07339	Cathepsin D OS=Homo sapiens GN=CTSD PE=1 SV=1 - [CATD_HUMAN]	21.5707	43.93	1	14	14	34	1.00943	34	16.4556	1.1194	34	12.5949	0.918225	34	25.6567	0.787408	34	21.5786	1.20239	34	13.0011	0.905857	33	17.8216				412	44.5236	6.53662
P50213	Isocitrate dehydrogenase [NAD] subunit alpha, mitochondrial OS=Homo sapiens GN=IDH3A PE=1 SV=1 - [IDH3A_HUMAN]	21.5156	24.59	1	9	9	19	1.09174	19	7.2383	0.978895	19	12.4933	1.37928	19	23.0501	1.17748	19	18.7285	1.0256	19	12.711	1.12458	19	36.2207				366	39.5661	6.91748
Q86TX2	Acyl-coenzyme A thioesterase 1 OS=Homo sapiens GN=ACOT1 PE=1 SV=1 - [ACOT1_HUMAN]	21.5064	34.92	2	12	12	16	0.90886	16	13.0913	1.01242	16	19.1109	1.37363	16	17.7547	1.27519	16	17.7918	1.03703	16	21.1259	1.10278	16	15.3663				421	46.2481	7.34229
P50502	Hsc70-interacting protein OS=Homo sapiens GN=ST13 PE=1 SV=2 - [F10A1_HUMAN]	21.4798	25.47	3	8	8	28	0.966392	28	14.3627	0.965313	28	12.2564	1.11652	28	14.9134	1.21979	28	16.1067	0.95716	28	24.2895	1.09185	28	20.257				369	41.3055	5.2749
P14550	Alcohol dehydrogenase [NADP(+)] OS=Homo sapiens GN=AKR1A1 PE=1 SV=3 - [AK1A1_HUMAN]	21.448	57.54	1	15	15	33	0.949856	33	14.3656	1.02233	33	14.5958	1.06902	33	24.6328	1.15538	33	12.2941	1.12724	33	15.6753	0.889003	33	20.9638				325	36.5499	6.78564
O15511	Actin-related protein 2/3 complex subunit 5 OS=Homo sapiens GN=ARPC5 PE=1 SV=3 - [ARPC5_HUMAN]	21.3493	38.41	1	6	6	16	1.00822	16	12.2644	1.20827	16	18.3808	0.870711	16	17.3155	0.904229	16	8.69392	1.02732	16	12.4958	1.03579	16	33.9619				151	16.3103	5.66846
P38606	V-type proton ATPase catalytic subunit A OS=Homo sapiens GN=ATP6V1A PE=1 SV=2 - [VATA_HUMAN]	21.3323	17.99	1	10	10	12	1.04526	12	15.6959	0.949659	12	10.8816	1.06145	12	8.50928	1.0789	12	9.64948	0.878738	12	13.8877	1.03028	12	16.3291				617	68.2605	5.51611
P62917	60S ribosomal protein L8 OS=Homo sapiens GN=RPL8 PE=1 SV=2 - [RL8_HUMAN]	21.3293	38.52	1	13	13	33	1.07529	33	17.397	1.23683	33	17.0542	0.961103	33	24.1639	0.902181	33	23.1551	1.06447	33	31.5239	1.09206	33	64.1804				257	28.0073	11.0337
Q9H3K6	BolA-like protein 2 OS=Homo sapiens GN=BOLA2 PE=1 SV=1 - [BOLA2_HUMAN]	21.2547	59.3	1	4	4	12	1.18452	12	24.3442	1.46053	12	14.2811	0.730433	12	23.0682	0.800964	12	22.4645	1.19516	12	6.16993	1.14403	12	18.4573				86	10.1102	6.52197
P25325	3-mercaptopyruvate sulfurtransferase OS=Homo sapiens GN=MPST PE=1 SV=3 - [THTM_HUMAN]	21.1683	39.39	1	9	9	25	0.866992	25	12.5967	1.00429	25	14.9711	1.06345	25	15.3599	1.08444	25	21.9282	1.02258	25	10.9323	1.00548	25	15.9419				297	33.1576	6.59521
P23946	Chymase OS=Homo sapiens GN=CMA1 PE=1 SV=1 - [CMA1_HUMAN]	21.153	29.15	1	5	5	15	0.669808	15	40.364	0.847804	15	6.85574	1.08658	15	22.0594	0.958526	15	11.5835	0.960269	15	16.5194	0.858635	15	23.141				247	27.3072	9.29053
Q13630	GDP-L-fucose synthase OS=Homo sapiens GN=TSTA3 PE=1 SV=1 - [FCL_HUMAN]	21.1487	32.09	1	6	6	19	1.0628	19	9.31507	0.960845	19	8.97035	1.05179	19	20.8936	1.0037	19	11.4184	1.0388	19	9.4247	0.882928	19	22.1368				321	35.87	6.59521
P36542	ATP synthase subunit gamma, mitochondrial OS=Homo sapiens GN=ATP5C1 PE=1 SV=1 - [ATPG_HUMAN]	21.1216	32.21	1	9	9	36	1.02206	36	17.6297	0.962381	35	17.8505	1.34964	36	15.6316	1.30502	36	15.5873	1.06416	36	13.6337	1.13234	36	20.049				298	32.9753	9.21729
P62191	26S protease regulatory subunit 4 OS=Homo sapiens GN=PSMC1 PE=1 SV=1 - [PRS4_HUMAN]	21.1071	27.05	1	8	9	16	1.07532	13	20.0691	0.882239	13	13.9361	0.915006	13	12.7857	1.00519	13	15.5141	0.885321	13	13.7493	0.836466	13	24.1997				440	49.1537	6.21436
P54577	Tyrosine--tRNA ligase, cytoplasmic OS=Homo sapiens GN=YARS PE=1 SV=4 - [SYYC_HUMAN]	21.0823	12.5	1	7	7	12	0.963508	12	8.38858	1.05651	12	9.4288	0.884458	12	35.6333	0.976407	12	14.2302	0.966132	12	5.88552	0.922624	12	16.2262				528	59.1061	7.04932
Q9BT78	COP9 signalosome complex subunit 4 OS=Homo sapiens GN=COPS4 PE=1 SV=1 - [CSN4_HUMAN]	21.0273	25.62	1	8	8	13	0.994123	13	5.83109	0.935465	13	7.63478	1.14382	13	9.61257	1.1618	13	12.6273	1.01096	13	7.10091	1.07289	13	20.8294				406	46.2397	5.8335
P15924	Desmoplakin OS=Homo sapiens GN=DSP PE=1 SV=3 - [DESP_HUMAN]	21.0199	6.13	1	14	14	16	0.92202	16	18.5408	1.07419	16	20.8878	1.11873	16	18.3954	1.23201	16	17.4138	0.985922	16	17.5205	1.70469	16	54.7281				2871	331.569	6.81494
O15372	Eukaryotic translation initiation factor 3 subunit H OS=Homo sapiens GN=EIF3H PE=1 SV=1 - [EIF3H_HUMAN]	20.9828	40.63	1	11	11	14	1.02257	14	10.6727	0.985678	14	17.3829	1.00217	14	19.536	1.07267	14	13.4898	0.978011	14	16.3724	0.92108	14	18.8318				352	39.9051	6.53662
P30520	Adenylosuccinate synthetase isozyme 2 OS=Homo sapiens GN=ADSS PE=1 SV=3 - [PURA2_HUMAN]	20.9801	24.56	2	8	8	13	1.15592	13	13.9212	1.08314	13	13.3242	1.08731	13	31.4512	1.0572	13	15.3709	1.11122	13	11.8383	0.928492	13	18.958				456	50.0658	6.55127
Q9Y315	Putative deoxyribose-phosphate aldolase OS=Homo sapiens GN=DERA PE=1 SV=2 - [DEOC_HUMAN]	20.9748	38.99	1	10	10	16	1.03954	15	4.4011	1.16238	15	12.8694	0.995221	15	16.4599	1.07717	15	11.0847	1.09181	15	15.1399	1.02024	15	15.6902				318	35.2085	8.93896
Q05707	Collagen alpha-1(XIV) chain OS=Homo sapiens GN=COL14A1 PE=1 SV=3 - [COEA1_HUMAN]	20.9166	10.86	2	16	16	21	0.852039	20	16.6708	0.947616	19	19.0166	1.38025	20	16.8622	1.31943	20	20.4899	1.14399	20	15.988	0.768241	20	12.1849				1796	193.394	5.30029
Q8N163	Cell cycle and apoptosis regulator protein 2 OS=Homo sapiens GN=CCAR2 PE=1 SV=2 - [CCAR2_HUMAN]	20.9055	17.12	1	14	14	20	0.945524	20	8.52222	1.03506	20	12.1984	0.942305	20	18.6012	1.06289	20	28.0523	0.91669	20	11.3037	0.943227	20	13.3243				923	102.838	5.22412
P02763	Alpha-1-acid glycoprotein 1 OS=Homo sapiens GN=ORM1 PE=1 SV=1 - [A1AG1_HUMAN]	20.8978	35.82	1	5	7	24	0.703536	19	29.1535	1.03874	19	39.6481	0.731007	19	35.8048	0.996209	19	17.7162	0.945514	19	24.0392	0.57317	19	49.8007				201	23.4968	5.021
Q9UBT2	SUMO-activating enzyme subunit 2 OS=Homo sapiens GN=UBA2 PE=1 SV=2 - [SAE2_HUMAN]	20.8916	20.16	1	10	10	17	1.13864	17	12.5899	0.968508	17	13.0356	0.936919	17	15.9015	0.920157	17	11.5686	0.943077	17	17.7505	1.02544	17	8.90941				640	71.1792	5.2876
Q9UFN0	Protein NipSnap homolog 3A OS=Homo sapiens GN=NIPSNAP3A PE=1 SV=2 - [NPS3A_HUMAN]	20.8783	38.46	2	8	8	15	0.880441	15	18.2383	1.02474	15	24.8244	1.09885	15	27.4668	1.06906	15	14.6595	1.00648	15	14.6609	1.07946	14	36.4071				247	28.4485	9.15869
P15121	Aldose reductase OS=Homo sapiens GN=AKR1B1 PE=1 SV=3 - [ALDR_HUMAN]	20.8737	33.86	1	10	10	20	0.941112	20	11.5228	1.01239	20	8.56409	1.37257	20	18.2891	1.3238	20	9.91054	0.914754	20	9.56532	0.922038	20	29.1116				316	35.8305	6.97607
P13010	X-ray repair cross-complementing protein 5 OS=Homo sapiens GN=XRCC5 PE=1 SV=3 - [XRCC5_HUMAN]	20.7723	35.25	1	21	21	43	0.970936	42	11.4155	0.925719	42	20.4715	0.838705	43	17.234	1.00885	42	16.2503	0.912951	42	16.1672	0.826096	42	29.7007				732	82.6523	5.80811
Q9P258	Protein RCC2 OS=Homo sapiens GN=RCC2 PE=1 SV=2 - [RCC2_HUMAN]	20.7294	27.97	1	12	12	16	0.95405	16	9.66451	1.15869	16	17.8433	0.678607	16	46.6948	0.713079	16	24.3339	1.02904	16	12.1076	1.01025	16	20.0344				522	56.0492	8.77783
P49748	Very long-chain specific acyl-CoA dehydrogenase, mitochondrial OS=Homo sapiens GN=ACADVL PE=1 SV=1 - [ACADV_HUMAN]	20.7273	27.18	1	15	15	22	1.00434	22	20.6143	1.07802	22	22.8866	1.34114	22	11.6194	1.37362	22	14.6416	0.956897	22	16.369	0.947033	22	20.1697				655	70.3454	8.74854
P48444	Coatomer subunit delta OS=Homo sapiens GN=ARCN1 PE=1 SV=1 - [COPD_HUMAN]	20.6479	26.61	1	13	13	21	1.00961	21	11.8494	1.05727	21	13.9154	0.910036	21	14.5589	1.06697	21	23.7724	0.95547	21	18.0716	0.834669	21	18.0095				511	57.1741	6.21436
P00739	Haptoglobin-related protein OS=Homo sapiens GN=HPR PE=1 SV=2 - [HPTR_HUMAN]	20.6428	22.41	1	1	8	23	0.870891	1		0.983675	1		0.849127	1		0.811264	1		1.19429	1		0.949866	1					348	39.0047	7.09326
P05161	Ubiquitin-like protein ISG15 OS=Homo sapiens GN=ISG15 PE=1 SV=5 - [ISG15_HUMAN]	20.6174	23.64	1	4	4	9	0.785582	9	10.4592	1.15143	9	10.0193	0.559988	9	23.4004	0.707908	9	39.2148	1.00922	9	8.07273	1.10657	9	6.72627				165	17.8763	7.44482
Q5SSJ5	Heterochromatin protein 1-binding protein 3 OS=Homo sapiens GN=HP1BP3 PE=1 SV=1 - [HP1B3_HUMAN]	20.5869	15.37	1	9	9	21	0.769406	20	11.9344	0.953788	20	11.2413	1.00437	21	13.7783	1.16746	21	13.3932	0.863709	21	9.61556	0.885966	20	16.205				553	61.1693	9.67139
O75828	Carbonyl reductase [NADPH] 3 OS=Homo sapiens GN=CBR3 PE=1 SV=3 - [CBR3_HUMAN]	20.5842	18.77	1	2	4	11	0.709325	2	12.6217	0.927013	2	0.719178	0.948511	2	38.7203	1.10258	2	5.97994	0.877428	2	2.10115	1.24533	2	25.0518				277	30.8307	6.17627
P52209	6-phosphogluconate dehydrogenase, decarboxylating OS=Homo sapiens GN=PGD PE=1 SV=3 - [6PGD_HUMAN]	20.5591	28.16	1	12	12	24	0.943402	24	12.1697	1.12593	24	17.2521	0.65797	24	17.2099	0.972186	24	19.6409	0.986584	24	18.462	0.947026	24	19.8549				483	53.106	7.2251
Q14624	Inter-alpha-trypsin inhibitor heavy chain H4 OS=Homo sapiens GN=ITIH4 PE=1 SV=4 - [ITIH4_HUMAN]	20.483	16.24	1	14	14	26	0.636847	26	37.0173	1.05618	26	18.218	0.733995	26	34.5063	0.945629	26	21.413	0.91937	26	5.72658	0.859193	26	27.8172				930	103.293	6.97607
P61086	Ubiquitin-conjugating enzyme E2 K OS=Homo sapiens GN=UBE2K PE=1 SV=3 - [UBE2K_HUMAN]	20.389	38	1	8	8	12	1.03968	12	10.092	1.21755	12	10.0389	1.02309	12	10.1548	1.24281	12	14.8434	1.00961	12	12.9036	1.15375	12	12.092				200	22.3926	5.43994
P62899	60S ribosomal protein L31 OS=Homo sapiens GN=RPL31 PE=1 SV=1 - [RL31_HUMAN]	20.3765	29.6	1	7	7	18	1.07723	18	20.438	1.25295	18	23.4856	0.931	18	21.7708	0.885537	18	19.224	1.11114	18	8.3693	1.04592	18	35.0955				125	14.4539	10.5356
P02743	Serum amyloid P-component OS=Homo sapiens GN=APCS PE=1 SV=2 - [SAMP_HUMAN]	20.3668	23.77	1	7	7	14	0.835191	14	15.9938	0.813897	14	14.7637	1.27654	14	14.8356	1.28193	14	13.7579	0.933231	14	9.36505	0.96883	14	31.5665				223	25.3711	6.53662
P15088	Mast cell carboxypeptidase A OS=Homo sapiens GN=CPA3 PE=1 SV=2 - [CBPA3_HUMAN]	20.2962	15.11	1	7	7	15	0.60139	15	20.5698	0.91826	15	8.45192	1.23561	15	20.9214	1.23668	15	14.5055	0.833851	15	8.21929	0.655925	15	13.2605				417	48.6388	8.99756
P25691_CONT	Keratin, type II microfibrillar, component 5 OS=Ovis aries PE=1 SV=1 - [CONT_K2M3_SHEEP]	20.241	25.3	3	3	13	23	1.13066	3	27.2552	10.0247	3	28.3415	1.4678	2	24.6787	1.97847	2	7.01145	0.58762	2	28.6474	0.878988	2	35.1164				502	55.2205	6.45557
P62314	Small nuclear ribonucleoprotein Sm D1 OS=Homo sapiens GN=SNRPD1 PE=1 SV=1 - [SMD1_HUMAN]	20.1952	20.17	1	3	3	10	0.877921	10	22.1652	0.976905	10	13.7659	0.929913	10	26.5802	0.771215	10	23.3622	1.23466	10	19.1941	1.05642	10	9.92029				119	13.2734	11.561
Q8WX93	Palladin OS=Homo sapiens GN=PALLD PE=1 SV=3 - [PALLD_HUMAN]	20.1813	12.65	1	15	15	22	0.809253	22	9.80854	0.892174	22	16.0036	1.83022	22	25.7122	1.78234	22	27.2848	0.921363	22	16.443	1.01163	22	25.2732				1383	150.47	7.09326
P15636_CONT	Protease I precursor Lysyl endopeptidase Achromobacter lyticus. - [CONT_P15636]	20.0992	13.78	1	7	7	32	0.841312	32	16.1556	1.02826	32	25.4755	1.01668	32	22.6199	2.28604	32	38.7025	0.540124	32	41.7213	0.474118	30	54.8818				653	68.0834	7.23975
Q9Y696	Chloride intracellular channel protein 4 OS=Homo sapiens GN=CLIC4 PE=1 SV=4 - [CLIC4_HUMAN]	20.0821	52.57	1	11	12	23	0.821515	22	16.167	0.980408	22	17.3226	1.12036	22	14.1907	1.19487	22	16.287	0.934391	22	7.85737	1.00336	22	48.1489				253	28.7537	5.59229
P17980	26S protease regulatory subunit 6A OS=Homo sapiens GN=PSMC3 PE=1 SV=3 - [PRS6A_HUMAN]	20.0613	41.69	1	15	15	22	1.07718	21	8.70021	0.906607	21	17.7094	0.904817	20	12.9712	0.935609	22	14.2822	0.945857	21	9.65925	0.938182	21	13.6393				439	49.1725	5.23682
Q16629	Serine/arginine-rich splicing factor 7 OS=Homo sapiens GN=SRSF7 PE=1 SV=1 - [SRSF7_HUMAN]	19.9898	28.57	1	7	7	19	1.00582	19	20.7084	1.0346	19	14.1795	0.779572	19	27.0786	0.849537	19	26.3707	1.03716	19	17.6784	1.0661	19	21.157				238	27.35	11.8247
Q9Y305	Acyl-coenzyme A thioesterase 9, mitochondrial OS=Homo sapiens GN=ACOT9 PE=1 SV=2 - [ACOT9_HUMAN]	19.9562	33.49	1	13	13	18	1.07004	17	10.0145	1.1389	17	12.2324	0.986934	17	9.1558	0.973402	17	22.888	0.993699	17	10.85	1.10752	17	20.1178				439	49.8695	8.60205
P49720	Proteasome subunit beta type-3 OS=Homo sapiens GN=PSMB3 PE=1 SV=2 - [PSB3_HUMAN]	19.8745	30.24	1	6	6	21	1.18212	21	18.7377	1.2211	21	19.3161	0.94702	21	20.7709	0.955251	21	15.3588	1.0059	21	20.2619	1.17617	21	11.8607				205	22.9335	6.55127
Q86VP6	Cullin-associated NEDD8-dissociated protein 1 OS=Homo sapiens GN=CAND1 PE=1 SV=2 - [CAND1_HUMAN]	19.8398	11.22	1	12	12	21	1.01879	21	15.3112	0.978035	21	17.7863	0.942922	21	26.8643	0.988543	21	15.4329	0.912055	21	15.1902	0.858403	21	14.9324				1230	136.289	5.78271
P84095	Rho-related GTP-binding protein RhoG OS=Homo sapiens GN=RHOG PE=1 SV=1 - [RHOG_HUMAN]	19.7147	33.51	3	5	6	11	0.868093	8	10.3329	1.06527	8	15.1433	0.819785	8	26.9034	1.21248	8	14.9082	0.966632	8	15.9943	0.955949	8	13.3062				191	21.2949	8.11865
P31948	Stress-induced-phosphoprotein 1 OS=Homo sapiens GN=STIP1 PE=1 SV=1 - [STIP1_HUMAN]	19.6649	20.44	1	12	12	21	1.15575	21	16.7173	0.965554	21	13.2931	0.920468	21	11.6112	1.10774	21	16.9565	0.819875	21	11.483	0.894064	21	23.764				543	62.5994	6.80029
Q96TA1	Niban-like protein 1 OS=Homo sapiens GN=FAM129B PE=1 SV=3 - [NIBL1_HUMAN]	19.6507	18.9	1	13	13	18	0.943422	17	12.0447	0.965433	17	7.27347	0.824835	17	24.6883	0.947482	17	22.2216	1.00168	16	12.0562	1.02268	17	26.6808				746	84.0847	6.18896
Q28194_CONT	Thrombospondin-1 (Fragment) OS=Bos taurus PE=2 SV=1 - [CONT_Q28194_BOVIN]	19.6227	36.24	1	1	8	18	0.530713	2	1.70313	0.661311	2	29.0576	0.554366	2	1.30989	0.430877	2	0.682108	1.18317	2	31.2181	1.02237	2	11.6189				229	25.0001	7.97217
P49207	60S ribosomal protein L34 OS=Homo sapiens GN=RPL34 PE=1 SV=3 - [RL34_HUMAN]	19.5964	39.32	1	8	8	24	1.11539	24	12.6702	1.34402	24	18.3349	0.797353	24	17.6858	0.879692	24	14.8045	1.11609	24	16.0108	1.33124	24	26.5242				117	13.2845	11.4731
O95373	Importin-7 OS=Homo sapiens GN=IPO7 PE=1 SV=1 - [IPO7_HUMAN]	19.5038	8	1	7	7	9	1.17757	9	12.5153	0.910158	9	9.47284	0.783	9	22.7331	0.784228	9	10.442	0.924867	9	12.6389	1.00316	9	13.9249				1038	119.44	4.81787
Q9UKM9	RNA-binding protein Raly OS=Homo sapiens GN=RALY PE=1 SV=1 - [RALY_HUMAN]	19.4972	35.95	1	10	10	24	1.18191	24	11.6061	1.17119	24	17.2095	0.841605	24	21.0354	0.988025	24	14.9473	0.969954	24	19.9442	1.10742	23	20.5454				306	32.4436	9.17334
Q9NZB2	Constitutive coactivator of PPAR-gamma-like protein 1 OS=Homo sapiens GN=FAM120A PE=1 SV=2 - [F120A_HUMAN]	19.4278	18.34	1	16	16	19	0.945723	19	14.7473	0.961158	19	11.8179	0.897927	19	20.7362	1.16919	19	16.522	0.982622	19	11.8658	1.11134	19	19.7941				1118	121.811	8.88037
P49593	Protein phosphatase 1F OS=Homo sapiens GN=PPM1F PE=1 SV=3 - [PPM1F_HUMAN]	19.4098	14.76	1	6	6	11	0.928653	11	9.96278	0.9967	11	18.2763	1.02192	11	18.3978	1.04427	11	16.9559	0.936906	11	10.2401	1.10427	11	15.3641				454	49.8001	5.09717
Q9H4M9	EH domain-containing protein 1 OS=Homo sapiens GN=EHD1 PE=1 SV=2 - [EHD1_HUMAN]	19.3864	31.09	2	12	14	25	0.800123	19	24.3252	0.937809	19	12.8021	1.43221	19	28.3048	1.33662	19	22.692	1.01738	19	15.7261	0.895897	19	43.13				534	60.5887	6.82959
Q16401	26S proteasome non-ATPase regulatory subunit 5 OS=Homo sapiens GN=PSMD5 PE=1 SV=3 - [PSMD5_HUMAN]	19.3645	16.87	1	7	7	11	0.983628	11	10.7464	0.95767	11	5.29949	1.05302	11	16.0429	1.05342	11	7.70613	0.930272	11	11.4593	0.97632	11	15.0638				504	56.1604	5.47803
O76013	Keratin, type I cuticular Ha6 OS=Homo sapiens GN=KRT36 PE=1 SV=1 - [KRT36_HUMAN]	19.326	11.56	1	2	6	15	1.03537	3	24.1811	8.3023	3	293.124	1.47386	3	35.8866	2.00187	3	105.875	0.4206	3	184.923	0.85674	3	2.77707				467	52.214	4.94482
Q13642	Four and a half LIM domains protein 1 OS=Homo sapiens GN=FHL1 PE=1 SV=4 - [FHL1_HUMAN]	19.309	39.01	1	11	11	36	0.626229	36	30.9365	0.77776	35	22.1221	2.05826	36	33.0251	1.71375	36	33.0698	0.992617	36	20.5634	1.1546	36	23.8131				323	36.2386	8.96826
Q9HC35	Echinoderm microtubule-associated protein-like 4 OS=Homo sapiens GN=EML4 PE=1 SV=3 - [EMAL4_HUMAN]	19.2924	14.88	1	13	13	19	1.03467	19	11.2862	0.888527	19	20.5129	1.02831	19	18.6351	1.08893	19	19.3151	0.958458	19	6.9246	1.01927	19	13.1265				981	108.848	6.40479
P99999	Cytochrome c OS=Homo sapiens GN=CYCS PE=1 SV=2 - [CYC_HUMAN]	19.2812	43.81	1	4	4	17	1.20318	17	23.5252	1.29727	17	26.825	0.918466	17	22.2194	0.733085	17	17.3757	1.31621	17	12.7158	0.99249	17	23.5967				105	11.7411	9.56885
O95372	Acyl-protein thioesterase 2 OS=Homo sapiens GN=LYPLA2 PE=1 SV=1 - [LYPA2_HUMAN]	19.1401	21.21	1	5	5	10	0.939571	10	11.7969	1.07861	10	15.749	0.933691	10	22.5651	0.999089	10	9.43919	1.06549	10	8.99514	1.11556	10	18.1806				231	24.7207	7.2251
P54727	UV excision repair protein RAD23 homolog B OS=Homo sapiens GN=RAD23B PE=1 SV=1 - [RD23B_HUMAN]	19.1023	13.94	1	4	6	11	0.955638	8	9.81722	0.955973	8	13.0322	0.937537	8	19.8072	1.00753	8	6.37455	0.944203	8	12.7928	1.00934	8	14.993				409	43.1446	4.84326
P51161	Gastrotropin OS=Homo sapiens GN=FABP6 PE=1 SV=2 - [FABP6_HUMAN]	19.0938	56.25	1	7	7	21	1.02618	20	16.6243	0.93821	20	12.1396	1.23825	21	22.7117	1.06924	20	26.1826	13.5075	20	41.747	1.01547	20	25.568				128	14.3621	6.80029
Q9BR76	Coronin-1B OS=Homo sapiens GN=CORO1B PE=1 SV=1 - [COR1B_HUMAN]	19.0461	25.77	1	10	10	24	1.08895	24	6.92781	1.19688	24	16.2103	1.02646	24	19.2822	1.23462	24	16.8789	0.931197	24	11.116	1.12273	24	40.5319				489	54.2003	5.88428
P25786	Proteasome subunit alpha type-1 OS=Homo sapiens GN=PSMA1 PE=1 SV=1 - [PSA1_HUMAN]	19.0259	27	1	8	8	29	1.03728	29	15.4365	1.07473	29	11.0296	1.0013	29	26.0078	1.06309	29	18.5596	1.0099	29	10.38	1.04401	29	14.3107				263	29.5369	6.60986
P05141	ADP/ATP translocase 2 OS=Homo sapiens GN=SLC25A5 PE=1 SV=7 - [ADT2_HUMAN]	19.0153	34.9	2	3	10	15	1.10846	6	15.7798	1.44881	6	12.5636	0.717379	6	16.4353	0.904178	6	7.06953	0.936374	6	4.02815	0.906071	6	8.07234				298	32.8312	9.68604
P19827	Inter-alpha-trypsin inhibitor heavy chain H1 OS=Homo sapiens GN=ITIH1 PE=1 SV=3 - [ITIH1_HUMAN]	18.9948	17.89	2	12	12	19	0.782579	19	12.3212	0.888322	19	8.70689	0.798985	19	26.5803	0.688532	19	36.2426	1.11919	19	10.9124	1.03902	19	44.6343				911	101.326	6.78564
P12429	Annexin A3 OS=Homo sapiens GN=ANXA3 PE=1 SV=3 - [ANXA3_HUMAN]	18.9443	37.46	1	13	13	18	0.739981	18	11.7689	1.04786	18	11.2289	0.539833	18	32.8729	0.886802	18	15.5242	0.911808	18	11.3915	0.911116	18	31.1428				323	36.3527	5.92236
O75390	Citrate synthase, mitochondrial OS=Homo sapiens GN=CS PE=1 SV=2 - [CISY_HUMAN]	18.935	34.55	1	14	14	25	1.11394	24	10.6067	1.0581	25	10.9269	1.2012	25	25.7121	1.18297	25	13.4537	1.01152	25	15.7569	1.0435	25	27.2069				466	51.6795	8.32373
Q96QK1	Vacuolar protein sorting-associated protein 35 OS=Homo sapiens GN=VPS35 PE=1 SV=2 - [VPS35_HUMAN]	18.9226	12.81	1	9	9	16	1.02767	16	12.8125	0.988831	16	10.9268	0.958522	16	18.0784	1.09488	16	8.74315	0.96426	16	12.1403	0.893932	16	15.9415				796	91.6489	5.49072
P27695	DNA-(apurinic or apyrimidinic site) lyase OS=Homo sapiens GN=APEX1 PE=1 SV=2 - [APEX1_HUMAN]	18.8165	38.99	1	8	8	24	1.13193	24	15.9329	1.03555	24	22.0725	0.828379	24	11.565	0.916363	24	25.4519	0.962811	24	13.897	0.90779	24	24.6329				318	35.5322	8.11865
Q07960	Rho GTPase-activating protein 1 OS=Homo sapiens GN=ARHGAP1 PE=1 SV=1 - [RHG01_HUMAN]	18.8113	15.26	1	5	5	14	0.8435	14	20.7939	0.942964	14	18.2681	0.911536	14	17.4257	0.958166	14	21.7366	1.1313	14	18.7842	0.907549	14	22.2501				439	50.4042	6.29053
O94832	Unconventional myosin-Id OS=Homo sapiens GN=MYO1D PE=1 SV=2 - [MYO1D_HUMAN]	18.8064	28.53	1	24	24	27	1.20401	27	17.833	0.945251	27	9.10282	1.46226	27	22.2672	1.40538	27	22.3519	0.905456	27	21.7551	0.897563	27	26.3292				1006	116.129	9.39307
Q9NR45	Sialic acid synthase OS=Homo sapiens GN=NANS PE=1 SV=2 - [SIAS_HUMAN]	18.7938	36.49	1	10	10	27	1.068	27	21.6876	0.903794	27	23.8458	1.30717	27	25.4583	1.1314	27	22.6198	1.03775	27	12.9701	0.910511	27	39.2651				359	40.2815	6.7417
P10768	S-formylglutathione hydrolase OS=Homo sapiens GN=ESD PE=1 SV=2 - [ESTD_HUMAN]	18.79	37.94	1	8	8	27	0.955265	27	11.8115	1.10557	27	13.555	1.24925	27	22.5417	1.32819	27	16.6606	0.960966	27	15.3528	0.879477	27	20.8447				282	31.4425	7.02002
P06737	Glycogen phosphorylase, liver form OS=Homo sapiens GN=PYGL PE=1 SV=4 - [PYGL_HUMAN]	18.7074	15.11	1	7	13	17	0.875155	9	5.8458	1.0405	9	4.30057	0.779404	9	18.8516	0.989043	9	15.3599	0.862496	9	18.7732	0.826382	9	26.5785				847	97.087	7.1665
P55209	Nucleosome assembly protein 1-like 1 OS=Homo sapiens GN=NAP1L1 PE=1 SV=1 - [NP1L1_HUMAN]	18.6977	14.32	1	3	4	10	1.0189	7	20.8736	0.978246	7	22.8809	0.844555	7	20.4004	0.899046	7	10.9726	0.889593	7	30.9271	1.07258	7	15.2765				391	45.3459	4.4624
Q9GZT3	SRA stem-loop-interacting RNA-binding protein, mitochondrial OS=Homo sapiens GN=SLIRP PE=1 SV=1 - [SLIRP_HUMAN]	18.6896	53.21	1	6	6	15	1.31223	15	14.1376	1.10704	15	15.8287	1.18858	15	20.5966	0.844496	15	18.2724	1.26051	15	26.4003	1.04856	15	23.1981				109	12.3414	10.2427
P51858	Hepatoma-derived growth factor OS=Homo sapiens GN=HDGF PE=1 SV=1 - [HDGF_HUMAN]	18.6584	42.08	1	9	10	30	1.12628	28	20.6581	1.13823	28	22.5414	0.893514	28	29.955	0.874815	28	15.8299	1.00043	28	10.4689	0.891349	28	34.9554				240	26.7719	4.729
O60240	Perilipin-1 OS=Homo sapiens GN=PLIN1 PE=1 SV=2 - [PLIN1_HUMAN]	18.6381	26.63	1	9	9	12	0.801986	12	23.5555	1.20691	12	39.3264	0.58959	12	29.6259	1.21608	12	10.8134	0.590331	12	32.7132	1.44519	12	13.2842				522	55.9558	6.41748
P04632	Calpain small subunit 1 OS=Homo sapiens GN=CAPNS1 PE=1 SV=1 - [CPNS1_HUMAN]	18.6339	52.99	2	12	12	29	1.06584	28	13.3395	1.027	28	26.7568	1.2995	28	14.9263	1.14841	28	15.072	1.05492	28	18.6434	0.966066	28	12.7492				268	28.2977	5.19873
P15153	Ras-related C3 botulinum toxin substrate 2 OS=Homo sapiens GN=RAC2 PE=1 SV=1 - [RAC2_HUMAN]	18.624	28.65	3	2	6	11	0.744885	2	36.557	0.966157	2	7.67839	0.547467	2	89.9505	0.96114	2	28.8521	0.757011	2	6.95492	1.19416	2	21.381				192	21.4151	7.60596
P51571	Translocon-associated protein subunit delta OS=Homo sapiens GN=SSR4 PE=1 SV=1 - [SSRD_HUMAN]	18.5942	36.42	1	5	5	8	0.962446	8	13.0805	1.07838	8	17.6637	0.751185	8	17.1659	0.687114	8	6.57143	1.19458	8	14.2845	1.09744	8	18.2784				173	18.9866	6.15088
Q9UMS4	Pre-mRNA-processing factor 19 OS=Homo sapiens GN=PRPF19 PE=1 SV=1 - [PRP19_HUMAN]	18.5904	21.43	1	9	9	14	1.0202	14	16.5616	1.00331	14	12.0024	0.771698	14	21.1905	1.03688	14	5.77141	0.93309	14	10.5651	0.953377	14	15.7744				504	55.1463	6.60986
Q96RQ9	L-amino-acid oxidase OS=Homo sapiens GN=IL4I1 PE=1 SV=1 - [OXLA_HUMAN]	18.5794	18.52	1	9	9	21	0.681134	21	15.5322	0.962242	21	13.5813	0.547411	21	23.8139	0.587458	21	20.5101	1.06436	21	17.7756	1.02783	21	16.3399				567	62.8417	8.67529
Q96K17	Transcription factor BTF3 homolog 4 OS=Homo sapiens GN=BTF3L4 PE=1 SV=1 - [BT3L4_HUMAN]	18.5667	31.01	1	5	6	12	0.975207	11	7.71918	1.08426	11	9.22377	0.962204	11	13.8608	0.922707	11	15.3636	1.10738	11	19.4072	0.829786	10	29.2739				158	17.26	6.354
O75534	Cold shock domain-containing protein E1 OS=Homo sapiens GN=CSDE1 PE=1 SV=2 - [CSDE1_HUMAN]	18.5236	14.66	1	10	10	12	0.99437	12	8.46691	0.893837	12	13.9912	1.06204	12	4.22689	1.12322	12	17.0885	0.980528	12	8.6079	1.00973	12	16.0787				798	88.8289	6.25244
Q9Y6C2	EMILIN-1 OS=Homo sapiens GN=EMILIN1 PE=1 SV=2 - [EMIL1_HUMAN]	18.5159	17.52	1	14	14	18	0.794431	18	12.8758	0.917043	18	15.6779	1.02355	18	25.0056	0.802389	18	21.0826	1.13061	18	10.9384	1.06396	18	24.1384				1016	106.601	5.14795
Q9Y6E2	Basic leucine zipper and W2 domain-containing protein 2 OS=Homo sapiens GN=BZW2 PE=1 SV=1 - [BZW2_HUMAN]	18.4922	16.23	1	7	7	12	1.26616	12	12.2268	0.892852	12	8.39667	0.792566	12	20.8808	0.901117	12	8.35858	0.875397	12	6.71506	1.09731	12	13.4723				419	48.132	6.68311
Q06203	Amidophosphoribosyltransferase OS=Homo sapiens GN=PPAT PE=1 SV=1 - [PUR1_HUMAN]	18.4751	8.32	1	5	5	7	1.02312	7	3.17175	0.851818	7	5.52177	0.770779	7	16.521	0.746526	7	10.2004	0.84182	7	8.7291	0.960785	7	27.3162				517	57.3624	6.75635
P16949	Stathmin OS=Homo sapiens GN=STMN1 PE=1 SV=3 - [STMN1_HUMAN]	18.4607	38.26	3	6	6	12	1.0732	12	13.0523	1.27813	12	15.2309	0.740579	12	17.1317	0.925147	12	13.0279	0.970256	12	18.9717	0.848005	12	41.6237				149	17.292	5.97314
P54886	Delta-1-pyrroline-5-carboxylate synthase OS=Homo sapiens GN=ALDH18A1 PE=1 SV=2 - [P5CS_HUMAN]	18.4464	13.08	1	9	9	11	1.12386	11	5.97264	0.866926	11	9.6982	0.914289	11	13.963	0.887534	11	8.81467	1.06476	11	16.41	1.09598	11	13.586				795	87.2475	7.12256
P22087	rRNA 2'-O-methyltransferase fibrillarin OS=Homo sapiens GN=FBL PE=1 SV=2 - [FBRL_HUMAN]	18.4195	30.22	1	11	11	21	0.999415	21	6.71093	1.12854	21	19.7593	0.70902	21	27.1505	0.851987	21	12.1747	0.978961	21	8.94509	1.0583	21	32.416				321	33.7634	10.1841
Q9UBR2	Cathepsin Z OS=Homo sapiens GN=CTSZ PE=1 SV=1 - [CATZ_HUMAN]	18.419	13.2	1	4	4	11	1.03577	11	13.0764	1.12588	11	17.6127	1.03111	11	20.7754	1.00255	11	12.3043	1.04781	11	10.208	1.0001	11	24.3264				303	33.8462	7.10791
Q8N335	Glycerol-3-phosphate dehydrogenase 1-like protein OS=Homo sapiens GN=GPD1L PE=1 SV=1 - [GPD1L_HUMAN]	18.4168	38.75	1	10	12	14	1.01365	11	7.63427	1.01528	11	8.68233	1.48855	11	23.7933	1.48498	11	10.2341	1.06673	11	12.1101	1.02371	11	19.7469				351	38.3939	7.02002
P51659	Peroxisomal multifunctional enzyme type 2 OS=Homo sapiens GN=HSD17B4 PE=1 SV=3 - [DHB4_HUMAN]	18.3751	21.74	1	11	11	16	1.23939	16	12.119	0.995156	16	23.1161	0.984908	16	6.63549	0.954787	16	19.1069	1.10376	16	13.9174	1.01597	16	25.6472				736	79.6363	8.83643
P51570	Galactokinase OS=Homo sapiens GN=GALK1 PE=1 SV=1 - [GALK1_HUMAN]	18.3264	24.74	1	9	9	10	0.984638	10	13.4538	0.964774	10	10.4484	0.966395	10	9.24245	0.925865	10	14.8089	1.03231	10	9.16566	0.99165	10	15.5402				392	42.2456	6.45557
P55036	26S proteasome non-ATPase regulatory subunit 4 OS=Homo sapiens GN=PSMD4 PE=1 SV=1 - [PSMD4_HUMAN]	18.2998	30.24	2	9	9	15	0.953095	15	10.0166	1.06011	15	10.2305	0.835705	15	15.6778	0.98621	15	13.3761	0.959032	15	12.5613	1.0718	15	23.5173				377	40.7112	4.79248
P12955	Xaa-Pro dipeptidase OS=Homo sapiens GN=PEPD PE=1 SV=3 - [PEPD_HUMAN]	18.2913	23.73	1	10	10	10	1.067	10	5.89673	1.1135	10	9.04391	0.912023	10	16.4164	0.902892	10	8.86495	1.37682	10	16.3026	1.08717	10	8.59578				493	54.5129	5.99854
P47813	Eukaryotic translation initiation factor 1A, X-chromosomal OS=Homo sapiens GN=EIF1AX PE=1 SV=2 - [IF1AX_HUMAN]	18.2555	35.42	1	1	6	12	1.01314	1		1.12274	1		0.365235	1		0.209021	1		1.66457	1		1.00513	1					144	16.4502	5.23682
O14602	Eukaryotic translation initiation factor 1A, Y-chromosomal OS=Homo sapiens GN=EIF1AY PE=1 SV=4 - [IF1AY_HUMAN]	18.2555	35.42	1	1	6	12	1.99437	1		2.23054	1		0.633875	1		0.812944	1		1.7016	1		2.2058	1					144	16.4323	5.23682
Q6P5R6	60S ribosomal protein L22-like 1 OS=Homo sapiens GN=RPL22L1 PE=1 SV=2 - [RL22L_HUMAN]	18.2349	35.25	1	3	3	8	0.696856	7	4.08416	0.932615	8	28.4272	0.312092	6	33.9642	0.553023	7	19.1716	1.14064	7	6.29388	1.12733	6	16.7562				122	14.5976	9.37842
O00232	26S proteasome non-ATPase regulatory subunit 12 OS=Homo sapiens GN=PSMD12 PE=1 SV=3 - [PSD12_HUMAN]	18.2304	25.22	1	11	11	14	1.06111	14	13.0634	0.911759	14	11.4635	0.965268	14	28.4121	0.900073	14	19.6361	0.898295	14	14.7227	0.920518	14	14.5329				456	52.8706	7.6499
Q7Z4W1	L-xylulose reductase OS=Homo sapiens GN=DCXR PE=1 SV=2 - [DCXR_HUMAN]	18.2074	47.54	1	9	9	14	1.16314	14	10.8766	1.33526	14	9.57657	1.02102	14	26.2199	1.00966	14	15.2586	1.1451	14	15.3185	1.09009	14	21.4274				244	25.8966	8.104
Q12905	Interleukin enhancer-binding factor 2 OS=Homo sapiens GN=ILF2 PE=1 SV=2 - [ILF2_HUMAN]	18.1307	31.03	1	9	9	21	1.04659	21	12.0804	1.17497	21	17.5855	0.841871	21	36.0135	0.964643	21	16.4013	0.915744	21	21.4295	0.877199	21	66.0413				390	43.0352	5.26221
P18621	60S ribosomal protein L17 OS=Homo sapiens GN=RPL17 PE=1 SV=3 - [RL17_HUMAN]	18.0525	40.76	1	7	7	40	0.982597	40	11.736	1.21806	40	12.4632	0.987614	40	16.0236	0.996079	40	15.217	1.11249	40	14.7441	0.866712	40	40.0815				184	21.3833	10.1694
Q9NTX5	Ethylmalonyl-CoA decarboxylase OS=Homo sapiens GN=ECHDC1 PE=1 SV=2 - [ECHD1_HUMAN]	18.0289	31.6	1	8	8	13	0.99086	13	17.5465	1.08088	13	10.3696	1.36508	13	14.7307	1.21438	13	14.0104	0.94785	13	11.3088	0.946514	13	23.8153				307	33.6765	8.20654
P12081	Histidine--tRNA ligase, cytoplasmic OS=Homo sapiens GN=HARS PE=1 SV=2 - [SYHC_HUMAN]	17.9957	29.27	3	13	13	19	0.992014	19	12.516	1.03553	19	14.563	0.944164	19	17.0822	1.00656	19	14.2133	0.932047	19	16.4225	1.0891	19	14.0487				509	57.3742	5.88428
Q86UX7	Fermitin family homolog 3 OS=Homo sapiens GN=FERMT3 PE=1 SV=1 - [URP2_HUMAN]	17.9857	19.64	1	11	11	13	0.6982	13	17.7473	1.09368	13	18.1166	0.785426	13	29.0314	1.08163	13	9.55527	0.811556	13	14.2645	1.0304	13	43.2246				667	75.905	6.97607
P07602	Prosaposin OS=Homo sapiens GN=PSAP PE=1 SV=2 - [SAP_HUMAN]	17.8816	18.7	1	9	9	30	0.98924	30	10.8251	1.13049	30	22.1699	0.637342	30	50.9634	0.653819	30	41.7834	1.14639	30	12.7603	0.735072	29	31.1923				524	58.0739	5.17334
P42765	3-ketoacyl-CoA thiolase, mitochondrial OS=Homo sapiens GN=ACAA2 PE=1 SV=2 - [THIM_HUMAN]	17.863	45.34	1	13	13	26	1.11144	26	15.6513	0.871001	26	13.613	1.45084	26	13.6467	1.28523	26	23.1183	1.01016	26	9.65769	0.950641	26	17.0194				397	41.8976	8.08936
Q15717	ELAV-like protein 1 OS=Homo sapiens GN=ELAVL1 PE=1 SV=2 - [ELAV1_HUMAN]	17.8608	41.1	1	11	11	17	1.00837	17	10.6394	1.13959	17	22.2507	0.863197	17	18.916	0.948635	17	25.4497	1.00385	17	15.9116	0.936327	17	23.1346				326	36.0692	9.17334
P08579	U2 small nuclear ribonucleoprotein B'' OS=Homo sapiens GN=SNRPB2 PE=1 SV=1 - [RU2B_HUMAN]	17.8152	23.11	1	3	5	11	1.07876	8	6.9406	1.14035	8	12.5193	0.84389	8	20.7801	0.883708	8	15.3327	1.03637	8	7.40274	1.01451	8	3.34817				225	25.4701	9.71533
P18283	Glutathione peroxidase 2 OS=Homo sapiens GN=GPX2 PE=1 SV=3 - [GPX2_HUMAN]	17.8022	40.53	1	9	9	17	1.27784	17	12.7776	1.13763	17	8.78252	0.857641	17	25.4397	0.757407	17	29.8056	0.921114	17	16.5376	1.02923	17	18.9289				190	21.9411	7.78174
P17655	Calpain-2 catalytic subunit OS=Homo sapiens GN=CAPN2 PE=1 SV=6 - [CAN2_HUMAN]	17.8018	25.71	1	14	14	19	1.00679	19	13.1945	1.01206	19	20.4051	1.2028	19	15.0255	1.20654	19	17.7323	1.0072	19	12.7311	0.913289	19	26.4829				700	79.9448	4.98291
Q8IUE6	Histone H2A type 2-B OS=Homo sapiens GN=HIST2H2AB PE=1 SV=3 - [H2A2B_HUMAN]	17.7971	25.38	1	1	5	14	0.986298	3	9.11988	1.21374	3	1.91998	0.849894	3	2.283	0.801776	3	10.1993	1.31937	3	4.02267	0.972633	3	20.0003				130	13.9868	10.8872
Q9Y262	Eukaryotic translation initiation factor 3 subunit L OS=Homo sapiens GN=EIF3L PE=1 SV=1 - [EIF3L_HUMAN]	17.7511	20.92	1	12	12	15	1.07926	15	8.90317	0.96248	15	8.78643	0.943166	15	16.0905	1.08075	15	12.3771	0.890354	15	11.989	0.96249	15	30.3646				564	66.6844	6.34131
P11177	Pyruvate dehydrogenase E1 component subunit beta, mitochondrial OS=Homo sapiens GN=PDHB PE=1 SV=3 - [ODPB_HUMAN]	17.748	32.03	1	9	9	23	1.21748	23	14.5897	1.16465	22	14.2885	1.36802	23	12.7051	1.23454	23	14.7275	0.984793	23	11.4703	0.99347	23	16.4395				359	39.208	6.65381
P68400	Casein kinase II subunit alpha OS=Homo sapiens GN=CSNK2A1 PE=1 SV=1 - [CSK21_HUMAN]	17.7047	37.85	2	11	11	18	1.08272	18	6.12031	1.05087	18	11.8667	1.04974	18	24.3867	1.05607	18	9.74412	0.997173	18	6.3191	0.817841	18	66.6347				391	45.1148	7.73779
Q99729	Heterogeneous nuclear ribonucleoprotein A/B OS=Homo sapiens GN=HNRNPAB PE=1 SV=2 - [ROAA_HUMAN]	17.6994	18.98	1	6	7	19	1.11958	16	12.4896	1.19928	16	29.0233	0.912399	16	26.7381	1.10442	16	25.9591	1.03691	16	17.998	0.874645	16	35.6182				332	36.2024	8.20654
Q16881	Thioredoxin reductase 1, cytoplasmic OS=Homo sapiens GN=TXNRD1 PE=1 SV=3 - [TRXR1_HUMAN]	17.6426	12.17	1	7	7	12	0.922987	12	7.85723	1.02244	12	9.28941	1.00543	12	14.3343	1.1845	12	7.0128	0.910594	12	17.03	1.004	12	34.9062				649	70.8622	7.38623
P00450	Ceruloplasmin OS=Homo sapiens GN=CP PE=1 SV=1 - [CERU_HUMAN]	17.6387	15.59	1	12	12	18	0.735154	18	15.2075	0.79131	18	19.336	0.837213	18	29.7012	0.968432	18	22.6372	0.99714	18	8.97574	0.964381	18	25.3368				1065	122.128	5.71924
P18754	Regulator of chromosome condensation OS=Homo sapiens GN=RCC1 PE=1 SV=1 - [RCC1_HUMAN]	17.6342	16.86	2	6	6	10	1.0529	10	11.9159	1.06726	10	11.2186	0.909817	10	24.3613	0.963271	10	22.1391	0.961885	10	15.8047	0.977557	10	22.3827				421	44.9406	7.51807
P40939	Trifunctional enzyme subunit alpha, mitochondrial OS=Homo sapiens GN=HADHA PE=1 SV=2 - [ECHA_HUMAN]	17.6056	16.91	1	9	9	15	0.960014	15	10.4505	1.01984	15	13.0205	1.1614	15	13.433	1.17733	15	15.2048	1.05294	15	5.58825	1.04461	15	18.1657				763	82.9469	9.0415
P25311	Zinc-alpha-2-glycoprotein OS=Homo sapiens GN=AZGP1 PE=1 SV=2 - [ZA2G_HUMAN]	17.5779	34.23	1	9	9	18	0.844304	18	12.2995	1.01269	17	14.2877	0.987722	18	23.3226	1.03904	17	13.0599	0.977523	17	8.39726	1.06513	18	27.342				298	34.2371	6.04932
P51452	Dual specificity protein phosphatase 3 OS=Homo sapiens GN=DUSP3 PE=1 SV=1 - [DUS3_HUMAN]	17.5674	43.24	1	6	6	11	0.857537	11	21.3323	1.0337	11	14.9904	1.48753	11	21.6558	1.55106	11	23.856	1.01567	11	15.4611	1.11759	11	10.265				185	20.4653	7.79639
Q9ULA0	Aspartyl aminopeptidase OS=Homo sapiens GN=DNPEP PE=1 SV=1 - [DNPEP_HUMAN]	17.5575	26.32	1	10	10	13	0.967752	13	12.6447	1.0258	13	15.4729	0.958117	13	14.4714	0.996619	13	10.0251	0.972772	13	7.54752	1.08215	13	14.4762				475	52.3949	7.41553
P04179	Superoxide dismutase [Mn], mitochondrial OS=Homo sapiens GN=SOD2 PE=1 SV=2 - [SODM_HUMAN]	17.5415	29.73	1	7	7	24	0.867346	23	14.7033	1.03602	23	23.2904	0.657802	23	31.7061	0.785831	23	24.9704	0.929202	23	17.8811	0.968361	22	23.9213				222	24.7066	8.25049
Q13418	Integrin-linked protein kinase OS=Homo sapiens GN=ILK PE=1 SV=2 - [ILK_HUMAN]	17.5331	33.41	1	13	13	24	0.804187	24	14.7969	0.906653	24	8.61365	1.58674	24	17.369	1.70934	24	29.4281	0.805219	24	13.8636	1.05796	24	24.2975				452	51.3859	8.07471
P07203	Glutathione peroxidase 1 OS=Homo sapiens GN=GPX1 PE=1 SV=4 - [GPX1_HUMAN]	17.5273	45.81	1	7	7	18	0.957399	18	12.0551	1.16705	18	16.851	0.862725	18	23.1301	0.878935	18	15.8073	0.909833	17	9.16113	0.97793	18	32.8095				203	22.0751	6.55127
Q03154	Aminoacylase-1 OS=Homo sapiens GN=ACY1 PE=1 SV=1 - [ACY1_HUMAN]	17.5171	30.64	1	10	10	17	1.40551	17	19.6939	1.06204	17	14.3565	1.11625	17	8.96887	0.726408	17	43.9931	1.22078	17	18.3578	0.966358	17	20.91				408	45.856	6.17627
P28331	NADH-ubiquinone oxidoreductase 75 kDa subunit, mitochondrial OS=Homo sapiens GN=NDUFS1 PE=1 SV=3 - [NDUS1_HUMAN]	17.5098	20.77	1	12	12	16	1.0574	15	9.37624	0.896603	16	20.6516	1.48942	15	23.6175	1.33436	16	12.5246	0.942778	16	13.4693	1.15528	16	19.2085				727	79.4165	6.22705
P11908	Ribose-phosphate pyrophosphokinase 2 OS=Homo sapiens GN=PRPS2 PE=1 SV=2 - [PRPS2_HUMAN]	17.4765	28.62	1	3	8	18	1.42891	6	14.0136	1.44294	6	8.44057	0.830481	6	30.8849	0.867302	6	2.36845	1.14558	6	32.3103	0.881935	6	13.8524				318	34.747	6.60986
Q9UI15	Transgelin-3 OS=Homo sapiens GN=TAGLN3 PE=1 SV=2 - [TAGL3_HUMAN]	17.4145	30.65	1	4	6	23	0.798987	4	33.729	0.853599	4	22.7092	2.04	4	25.9216	1.60878	4	8.25894	0.898198	4	5.27999	1.04962	4	2.65301				199	22.4581	7.32764
P10599	Thioredoxin OS=Homo sapiens GN=TXN PE=1 SV=3 - [THIO_HUMAN]	17.3842	55.24	1	5	5	22	1.07394	21	16.3811	1.17442	21	18.8232	0.945163	21	18.2435	0.98082	21	16.615	1.06211	21	8.68563	0.841634	21	19.0378				105	11.7297	4.91943
Q8N1G4	Leucine-rich repeat-containing protein 47 OS=Homo sapiens GN=LRRC47 PE=1 SV=1 - [LRC47_HUMAN]	17.3491	24.7	1	14	14	16	1.02254	16	5.64093	0.956688	16	16.4672	1.02372	16	8.72129	1.12265	16	14.5213	0.860741	16	20.3245	0.900405	16	33.693				583	63.4337	8.27979
Q8NBJ7	Sulfatase-modifying factor 2 OS=Homo sapiens GN=SUMF2 PE=1 SV=2 - [SUMF2_HUMAN]	17.3484	28.24	1	8	8	11	0.979088	10	14.741	0.985005	11	14.177	1.09059	11	16.4056	0.958711	11	30.2156	1.05698	11	18.0719	1.06274	11	36.338				301	33.8218	8.00146
P20674	Cytochrome c oxidase subunit 5A, mitochondrial OS=Homo sapiens GN=COX5A PE=1 SV=2 - [COX5A_HUMAN]	17.3348	36.67	1	6	7	17	1.10763	15	16.9327	0.979508	15	15.5236	1.39703	15	15.3796	1.12848	15	20.9696	1.07564	15	13.9586	1.15362	15	21.6758				150	16.7517	6.78564
Q92747	Actin-related protein 2/3 complex subunit 1A OS=Homo sapiens GN=ARPC1A PE=1 SV=2 - [ARC1A_HUMAN]	17.3021	34.59	1	9	10	17	0.995027	16	9.4462	0.969518	16	13.4732	1.31067	16	9.51352	1.42744	16	14.5385	0.954686	16	4.73403	1.11226	16	17.4118				370	41.5427	8.17725
P62913	60S ribosomal protein L11 OS=Homo sapiens GN=RPL11 PE=1 SV=2 - [RL11_HUMAN]	17.2854	48.31	1	9	9	29	1.07723	29	14.1091	1.20162	29	22.2182	0.986008	29	24.8283	0.998685	29	16.6387	1.04592	29	20.5624	1.1061	29	22.9112				178	20.2396	9.59814
Q10567	AP-1 complex subunit beta-1 OS=Homo sapiens GN=AP1B1 PE=1 SV=2 - [AP1B1_HUMAN]	17.2219	10.64	1	3	8	13	0.934741	5	13.1527	1.01648	5	13.9387	0.751032	5	20.7173	0.987099	5	22.8214	0.923547	5	8.92479	1.04299	5	11.2227				949	104.57	5.05908
P62906	60S ribosomal protein L10a OS=Homo sapiens GN=RPL10A PE=1 SV=2 - [RL10A_HUMAN]	17.1694	36.41	1	8	8	25	1.06773	25	12.7408	1.2207	25	21.435	0.867082	25	26.2114	0.905701	25	19.1046	1.08544	25	14.9459	1.01712	25	24.8461				217	24.8155	9.93506
P18464	HLA class I histocompatibility antigen, B-51 alpha chain OS=Homo sapiens GN=HLA-B PE=1 SV=1 - [1B51_HUMAN]	17.163	17.13	26	0	5	10																						362	40.5411	6.39209
P62826	GTP-binding nuclear protein Ran OS=Homo sapiens GN=RAN PE=1 SV=3 - [RAN_HUMAN]	17.1618	31.02	1	8	8	20	1.05301	20	17.5924	1.17467	20	22.9949	0.810634	20	13.0933	0.862713	20	18.7931	0.955479	20	17.4288	0.992862	20	33.9072				216	24.4076	7.48877
Q01081	Splicing factor U2AF 35 kDa subunit OS=Homo sapiens GN=U2AF1 PE=1 SV=3 - [U2AF1_HUMAN]	17.1466	33.33	2	6	6	10	0.997707	10	9.16327	1.12249	10	20.7226	0.840023	10	18.165	0.851886	10	19.8222	0.998764	10	6.83309	0.921088	10	22.7267				240	27.8545	8.80713
Q14974	Importin subunit beta-1 OS=Homo sapiens GN=KPNB1 PE=1 SV=2 - [IMB1_HUMAN]	17.1317	18.95	1	12	12	16	1.01849	16	9.85253	1.00526	16	11.9567	0.929047	16	22.5398	1.00939	16	22.3233	0.937851	16	16.4561	0.944051	15	19.03				876	97.108	4.77979
P50579	Methionine aminopeptidase 2 OS=Homo sapiens GN=METAP2 PE=1 SV=1 - [MAP2_HUMAN]	17.0091	12.76	1	5	5	9	1.04682	9	18.4924	0.973927	9	15.4617	0.959566	9	28.6799	0.940646	9	23.4065	0.964154	9	11.6733	0.876881	9	36.91				478	52.8581	5.8208
O00231	26S proteasome non-ATPase regulatory subunit 11 OS=Homo sapiens GN=PSMD11 PE=1 SV=3 - [PSD11_HUMAN]	16.9746	25.12	1	10	10	16	1.0499	16	6.31267	0.95495	16	3.36289	1.01082	16	16.206	1.0233	16	9.27532	0.92537	16	13.5719	0.939348	16	18.6746				422	47.434	6.48096
P07686	Beta-hexosaminidase subunit beta OS=Homo sapiens GN=HEXB PE=1 SV=3 - [HEXB_HUMAN]	16.9737	26.98	1	11	12	19	1.01872	17	14.5287	1.13392	17	12.9453	0.82044	17	27.7888	0.900548	17	11.7414	1.02455	17	7.68716	0.78238	17	18.924				556	63.0712	6.75635
P21964	Catechol O-methyltransferase OS=Homo sapiens GN=COMT PE=1 SV=2 - [COMT_HUMAN]	16.9614	47.23	1	10	10	22	1.00612	21	17.4143	0.921329	21	21.8101	0.72615	20	30.0739	0.735657	21	24.5867	1.03018	20	21.2273	0.929166	20	25.0079				271	30.0176	5.46533
P63010	AP-2 complex subunit beta OS=Homo sapiens GN=AP2B1 PE=1 SV=1 - [AP2B1_HUMAN]	16.9415	18.14	1	8	13	16	1.00469	8	15.778	1.08161	8	18.6801	0.874005	8	48.8243	1.01516	8	16.5654	1.00705	8	7.81214	0.913319	8	20.2244				937	104.486	5.37646
Q02218	2-oxoglutarate dehydrogenase, mitochondrial OS=Homo sapiens GN=OGDH PE=1 SV=3 - [ODO1_HUMAN]	16.9322	16.13	2	13	13	17	1.02129	17	14.6962	0.901704	17	15.1379	1.28078	17	21.6151	1.41291	17	14.0165	0.94143	17	14.2699	1.01291	17	25.0756				1023	115.861	6.85889
P23368	NAD-dependent malic enzyme, mitochondrial OS=Homo sapiens GN=ME2 PE=1 SV=1 - [MAOM_HUMAN]	16.9126	19.01	1	9	10	14	0.98498	12	12.6052	1.06147	12	23.8992	1.10754	12	18.6701	1.30367	12	14.5117	0.978998	12	4.42118	1.07975	12	6.18116				584	65.4018	7.60596
O95433	Activator of 90 kDa heat shock protein ATPase homolog 1 OS=Homo sapiens GN=AHSA1 PE=1 SV=1 - [AHSA1_HUMAN]	16.873	34.32	1	10	10	17	1.18723	17	12.5844	1.06557	17	8.48879	0.901181	17	12.8823	0.952389	17	18.6247	0.921449	17	10.3906	1.08981	17	20.9304				338	38.2503	5.52881
P02750	Leucine-rich alpha-2-glycoprotein OS=Homo sapiens GN=LRG1 PE=1 SV=2 - [A2GL_HUMAN]	16.863	20.17	1	6	6	13	0.824911	13	9.93058	0.895386	13	9.33605	0.964821	13	15.2943	0.985979	13	26.3096	0.867213	13	20.6209	1.25252	13	12.106				347	38.1541	6.94678
P60763	Ras-related C3 botulinum toxin substrate 3 OS=Homo sapiens GN=RAC3 PE=1 SV=1 - [RAC3_HUMAN]	16.841	21.35	4	1	5	13	0.999521	4	20.2962	1.13569	4	7.7734	0.788853	4	9.41374	0.923472	4	4.37038	0.979344	4	12.5058	0.922599	4	14.6556				192	21.3651	8.14795
P20339	Ras-related protein Rab-5A OS=Homo sapiens GN=RAB5A PE=1 SV=2 - [RAB5A_HUMAN]	16.8246	41.4	1	4	7	13	1.05976	5	21.7443	1.1595	5	6.78466	0.993467	5	33.5591	0.990098	5	14.9011	1.08204	5	17.8844	0.943414	5	21.0604				215	23.6438	8.14795
P09496	Clathrin light chain A OS=Homo sapiens GN=CLTA PE=1 SV=1 - [CLCA_HUMAN]	16.7469	16.53	1	5	5	12	1.01397	12	10.8315	1.12763	12	13.0845	0.9302	12	9.19995	0.877998	12	13.8623	1.09222	12	10.636	1.28386	12	20.211				248	27.06	4.51318
Q00796	Sorbitol dehydrogenase OS=Homo sapiens GN=SORD PE=1 SV=4 - [DHSO_HUMAN]	16.7454	28.57	1	9	9	16	0.915403	16	7.98736	1.02241	16	18.3956	0.660625	16	18.0483	0.784941	16	18.1206	1.08371	16	16.3739	1.0005	16	29.4929				357	38.2998	7.97217
Q9BRJ6	Uncharacterized protein C7orf50 OS=Homo sapiens GN=C7orf50 PE=1 SV=1 - [CG050_HUMAN]	16.7054	34.54	1	4	4	8	0.994451	8	11.6081	1.03364	8	14.689	0.729381	8	11.4637	0.673231	8	20.0771	1.13348	8	21.0752	0.927015	8	2.01405				194	22.0698	9.64209
Q9UHV9	Prefoldin subunit 2 OS=Homo sapiens GN=PFDN2 PE=1 SV=1 - [PFD2_HUMAN]	16.6871	32.47	1	4	4	9	1.02886	9	12.5939	1.03025	9	19.5159	0.89053	9	22.7898	0.8599	9	10.7024	1.00902	9	14.1384	1.00826	9	14.0777				154	16.6376	6.58057
O75494	Serine/arginine-rich splicing factor 10 OS=Homo sapiens GN=SRSF10 PE=1 SV=1 - [SRS10_HUMAN]	16.6788	17.56	2	7	7	16	0.95784	16	16.402	1.14504	16	12.9701	0.946251	16	33.7127	0.862312	16	20.2929	1.07899	16	29.1631	0.964474	16	32.9798				262	31.2818	11.2681
Q9Y3B7	39S ribosomal protein L11, mitochondrial OS=Homo sapiens GN=MRPL11 PE=1 SV=1 - [RM11_HUMAN]	16.6573	42.19	1	8	8	16	1.17891	16	8.63604	1.16796	16	14.2491	1.03066	16	15.261	0.964556	16	13.363	1.03	16	14.6101	0.948433	16	28.038				192	20.6704	9.90576
P25789	Proteasome subunit alpha type-4 OS=Homo sapiens GN=PSMA4 PE=1 SV=1 - [PSA4_HUMAN]	16.6528	34.87	1	8	8	18	1.09864	18	11.5601	1.0462	18	10.4301	0.896232	18	10.2197	0.785563	18	21.4207	1.03558	18	15.3855	1.10106	18	24.7106				261	29.4652	7.72314
Q15067	Peroxisomal acyl-coenzyme A oxidase 1 OS=Homo sapiens GN=ACOX1 PE=1 SV=3 - [ACOX1_HUMAN]	16.6506	21.36	1	10	10	17	0.99911	17	21.2731	0.907304	17	24.8455	1.40365	17	17.5798	1.17759	17	25.1478	1.14317	17	14.5791	0.997061	17	14.9565				660	74.3762	8.1626
Q96DG6	Carboxymethylenebutenolidase homolog OS=Homo sapiens GN=CMBL PE=1 SV=1 - [CMBL_HUMAN]	16.6351	29.8	1	8	8	14	0.968386	14	8.40185	0.98209	14	10.7165	1.71938	14	14.5056	1.57473	14	12.5297	1.30358	14	8.18449	1.01808	14	14.611				245	28.0302	7.18115
P49913	Cathelicidin antimicrobial peptide OS=Homo sapiens GN=CAMP PE=1 SV=1 - [CAMP_HUMAN]	16.5843	28.24	1	5	5	9	0.467503	9	8.19285	1.10195	9	22.5342	0.188059	9	32.8598	0.533352	9	18.7	0.928193	9	7.56614	1.03475	9	12.3493				170	19.2892	9.40771
P61353	60S ribosomal protein L27 OS=Homo sapiens GN=RPL27 PE=1 SV=2 - [RL27_HUMAN]	16.5735	38.24	1	7	7	35	1.09595	35	8.82789	1.26094	35	21.4682	0.855291	35	24.1867	0.830084	35	16.3595	1.07602	35	21.831	1.21315	35	26.902				136	15.7877	10.5649
Q9P2R7	Succinyl-CoA ligase [ADP-forming] subunit beta, mitochondrial OS=Homo sapiens GN=SUCLA2 PE=1 SV=3 - [SUCB1_HUMAN]	16.5629	17.93	1	7	7	11	0.878358	11	2.84547	0.958267	11	3.87145	1.12333	11	14.2139	1.21231	11	3.84366	0.892907	11	5.34622	1.01016	11	7.04132				463	50.2852	7.41553
P01859	Ig gamma-2 chain C region OS=Homo sapiens GN=IGHG2 PE=1 SV=2 - [IGHG2_HUMAN]	16.5622	22.39	1	2	7	16	0.855077	6	18.4601	1.1105	6	21.5436	1.02725	6	34.9077	1.25037	6	13.9997	0.934852	6	17.4729	1.13365	6	28.399				326	35.8778	7.59131
Q14166	Tubulin--tyrosine ligase-like protein 12 OS=Homo sapiens GN=TTLL12 PE=1 SV=2 - [TTL12_HUMAN]	16.5465	17.39	1	7	7	10	1.04555	10	13.2237	0.921529	10	10.4236	0.954756	10	21.3325	1.0555	10	13.2748	0.986396	10	8.24155	1.07894	10	15.3999				644	74.356	5.52881
P10301	Ras-related protein R-Ras OS=Homo sapiens GN=RRAS PE=1 SV=1 - [RRAS_HUMAN]	16.5326	40.37	2	8	8	18	0.746857	18	24.5943	0.87194	18	13.1493	1.84863	18	34.3799	1.71624	18	13.4861	0.872946	18	13.2733	0.823481	18	19.1157				218	23.4659	6.93213
O00303	Eukaryotic translation initiation factor 3 subunit F OS=Homo sapiens GN=EIF3F PE=1 SV=1 - [EIF3F_HUMAN]	16.4978	29.41	1	7	7	18	1.0714	18	6.67825	1.07058	18	14.2332	0.991009	18	15.3203	0.945463	18	12.1163	1.07452	18	17.8521	0.93842	18	18.6111				357	37.5402	5.45264
Q9Y3A5	Ribosome maturation protein SBDS OS=Homo sapiens GN=SBDS PE=1 SV=4 - [SBDS_HUMAN]	16.4833	37.6	1	10	10	14	0.956277	14	11.0466	1.023	14	17.5746	1.02687	14	19.0239	1.21326	14	12.5243	0.959309	14	17.2794	0.923947	14	29.1566				250	28.7453	8.74854
Q9H910	Hematological and neurological expressed 1-like protein OS=Homo sapiens GN=HN1L PE=1 SV=1 - [HN1L_HUMAN]	16.4819	56.32	1	9	9	18	1.13315	18	13.7311	1.11535	18	10.561	0.981497	18	18.1617	1.01336	18	9.83316	0.9722	18	18.8015	1.09713	18	15.4763				190	20.051	9.26123
P62081	40S ribosomal protein S7 OS=Homo sapiens GN=RPS7 PE=1 SV=1 - [RS7_HUMAN]	16.4816	50.52	1	9	9	29	1.02391	29	17.0698	1.1161	29	16.6044	0.966482	29	20.6041	0.815777	29	17.0245	1.14856	29	19.1595	1.05186	29	41.2999				194	22.1133	10.0962
Q9ULV4	Coronin-1C OS=Homo sapiens GN=CORO1C PE=1 SV=1 - [COR1C_HUMAN]	16.4018	25.74	2	12	12	19	0.863654	19	11.7678	1.04871	19	11.8329	1.38639	19	24.7363	1.41163	19	14.2402	0.937433	19	16.8224	0.959376	19	35.7302				474	53.2151	7.07861
P23142	Fibulin-1 OS=Homo sapiens GN=FBLN1 PE=1 SV=4 - [FBLN1_HUMAN]	16.395	14.94	2	8	8	12	0.911217	12	20.4867	0.952798	12	13.0723	0.782228	12	24.8458	0.818387	12	12.3853	1.00996	12	15.5146	1.10389	12	5.87672				703	77.1624	5.22412
Q9BSH5	Haloacid dehalogenase-like hydrolase domain-containing protein 3 OS=Homo sapiens GN=HDHD3 PE=1 SV=1 - [HDHD3_HUMAN]	16.3911	29.88	1	5	5	9	1.06458	9	16.5668	1.037	9	7.90825	1.10452	9	18.102	0.952876	9	25.2817	1.15165	9	5.49822	1.12901	9	13.0159				251	27.9824	6.7124
P46779	60S ribosomal protein L28 OS=Homo sapiens GN=RPL28 PE=1 SV=3 - [RL28_HUMAN]	16.3699	43.8	1	7	7	21	1.17075	21	17.2446	1.31882	21	26.9513	0.890737	21	14.914	0.912912	21	15.7471	1.13433	21	10.0919	1.03814	21	34.2977				137	15.7377	12.0151
A8MWD9	Putative small nuclear ribonucleoprotein G-like protein 15 OS=Homo sapiens GN=SNRPGP15 PE=5 SV=2 - [RUXGL_HUMAN]	16.3643	26.32	2	3	3	9	1.08974	9	18.221	1.36562	9	20.1217	0.77703	9	19.3301	0.830563	9	16.9098	1.1836	9	38.8734	0.941125	9	27.0024				76	8.53845	8.83643
P57721	Poly(rC)-binding protein 3 OS=Homo sapiens GN=PCBP3 PE=2 SV=2 - [PCBP3_HUMAN]	16.3559	22.1	2	2	7	18	1.09152	3	4.02671	1.02294	3	0.146981	1.19654	3	9.69628	0.85307	3	0.801941	1.07013	3	0.420976	0.991593	3	1.39815				371	39.4403	8.07471
Q9Y383	Putative RNA-binding protein Luc7-like 2 OS=Homo sapiens GN=LUC7L2 PE=1 SV=2 - [LC7L2_HUMAN]	16.3547	21.43	2	8	8	14	1.02648	14	11.9304	0.967229	14	9.27574	0.866305	14	16.1915	0.91258	14	12.8819	0.881244	14	5.09252	1.05876	14	13.8897				392	46.4856	10.0083
P00918	Carbonic anhydrase 2 OS=Homo sapiens GN=CA2 PE=1 SV=2 - [CAH2_HUMAN]	16.3516	39.23	1	9	9	22	1.16742	22	29.2791	0.899184	22	17.1241	3.91379	22	64.1104	2.19025	22	39.7653	0.911175	22	11.16	1.016	22	21.7464				260	29.2279	7.40088
P40199	Carcinoembryonic antigen-related cell adhesion molecule 6 OS=Homo sapiens GN=CEACAM6 PE=1 SV=3 - [CEAM6_HUMAN]	16.3254	15.99	1	3	4	11	1.1696	8	6.12919	0.891106	8	25.8174	0.493524	8	60.555	0.336554	8	52.3406	0.94944	8	9.57126	1.15279	8	34.5937				344	37.1717	5.8208
P07954	Fumarate hydratase, mitochondrial OS=Homo sapiens GN=FH PE=1 SV=3 - [FUMH_HUMAN]	16.3253	31.18	1	11	11	20	1.19504	19	17.8343	1.10079	20	15.5984	1.48759	19	23.0221	1.19975	19	14.4255	1.02918	19	10.9891	0.954551	19	18.6743				510	54.6022	8.76318
Q00577	Transcriptional activator protein Pur-alpha OS=Homo sapiens GN=PURA PE=1 SV=2 - [PURA_HUMAN]	16.324	24.84	1	7	8	22	0.874225	17	18.768	0.921702	18	15.8352	1.3273	18	16.643	1.36199	19	11.1839	0.918939	19	13.1275	1.14685	19	14.5634				322	34.8894	6.44287
Q9UGI8	Testin OS=Homo sapiens GN=TES PE=1 SV=1 - [TES_HUMAN]	16.2982	27.55	1	10	10	20	0.778336	20	10.2093	0.851775	20	22.0798	1.28915	20	15.4799	1.31453	20	17.2178	0.942352	20	8.02105	1.12029	20	23.6226				421	47.9639	7.6792
O00273	DNA fragmentation factor subunit alpha OS=Homo sapiens GN=DFFA PE=1 SV=1 - [DFFA_HUMAN]	16.2813	24.47	1	7	7	12	0.878911	12	10.8681	0.996815	12	13.6827	0.980885	12	20.8699	1.02021	12	10.5313	0.945798	12	13.9294	1.07052	12	19.0011				331	36.4995	4.79248
P12110	Collagen alpha-2(VI) chain OS=Homo sapiens GN=COL6A2 PE=1 SV=4 - [CO6A2_HUMAN]	16.2521	14.13	1	14	14	23	0.697185	23	15.3178	0.894308	23	20.6655	1.55561	23	24.4805	1.48497	23	16.5605	0.968224	23	9.89631	0.925156	23	31.3559				1019	108.512	6.21436
O95817	BAG family molecular chaperone regulator 3 OS=Homo sapiens GN=BAG3 PE=1 SV=3 - [BAG3_HUMAN]	16.2508	20.52	1	9	9	14	0.863277	14	13.3174	0.817855	14	15.0566	1.21187	14	20.3781	1.09402	14	34.7654	0.90091	14	12.787	1.06253	14	21.5951				575	61.5569	6.94678
P53990	IST1 homolog OS=Homo sapiens GN=IST1 PE=1 SV=1 - [IST1_HUMAN]	16.2332	21.7	1	7	7	17	0.971495	16	15.7253	0.976272	16	23.7963	1.06296	16	25.4981	1.10552	16	19.0299	0.907358	15	14.8749	1.00203	14	15.5118				364	39.7255	5.35107
Q8WXF1	Paraspeckle component 1 OS=Homo sapiens GN=PSPC1 PE=1 SV=1 - [PSPC1_HUMAN]	16.2291	17.02	1	8	8	13	0.855231	13	5.15485	1.02366	13	7.10515	0.808446	13	18.3304	0.973999	13	22.9576	0.937866	13	8.37174	0.920569	13	9.22226				523	58.7062	6.66846
P08621	U1 small nuclear ribonucleoprotein 70 kDa OS=Homo sapiens GN=SNRNP70 PE=1 SV=2 - [RU17_HUMAN]	16.1653	25.86	1	11	11	21	1.04261	21	9.05836	0.974741	21	17.0985	0.90515	21	32.1881	0.878516	21	17.081	1.05693	21	13.0659	0.890102	21	26.3553				437	51.5258	9.93506
P43686	26S protease regulatory subunit 6B OS=Homo sapiens GN=PSMC4 PE=1 SV=2 - [PRS6B_HUMAN]	16.132	34.45	1	13	13	20	1.00608	20	15.5334	0.906058	19	19.2241	0.953768	20	19.0688	0.977779	20	21.3773	0.960602	20	13.2381	1.00044	20	40.1386				418	47.3365	5.21143
Q96DE0	U8 snoRNA-decapping enzyme OS=Homo sapiens GN=NUDT16 PE=1 SV=2 - [NUD16_HUMAN]	16.1262	41.54	1	6	7	12	0.950652	8	16.1358	1.0215	8	19.4643	1.1732	8	14.9936	0.941127	8	16.7752	1.09281	8	12.5019	1.06664	8	5.33209				195	21.2601	6.88818
P52566	Rho GDP-dissociation inhibitor 2 OS=Homo sapiens GN=ARHGDIB PE=1 SV=3 - [GDIR2_HUMAN]	16.1114	48.76	1	9	9	18	0.771349	18	5.8686	1.29703	18	17.1019	0.546854	18	8.78011	0.852105	18	19.7041	0.909024	18	11.8387	0.832981	18	18.3983				201	22.9736	5.21143
P41218	Myeloid cell nuclear differentiation antigen OS=Homo sapiens GN=MNDA PE=1 SV=1 - [MNDA_HUMAN]	16.1038	17.2	1	8	8	14	0.536984	14	7.07582	1.46473	14	23.2998	0.186454	14	52.6002	0.656152	14	21.0574	0.953382	14	14.6856	0.94086	14	29.8111				407	45.8072	9.75928
O95747	Serine/threonine-protein kinase OSR1 OS=Homo sapiens GN=OXSR1 PE=1 SV=1 - [OXSR1_HUMAN]	16.0919	20.11	1	7	10	14	1.14686	10	13.6831	0.947918	10	29.4265	1.25251	10	8.68208	1.06947	9	29.7259	0.960996	9	6.09592	0.905169	10	24.3007				527	57.9861	6.43018
Q9H0D6	5'-3' exoribonuclease 2 OS=Homo sapiens GN=XRN2 PE=1 SV=1 - [XRN2_HUMAN]	16.0044	11.26	1	9	9	11	1.15413	11	14.1952	0.91138	11	8.84776	0.900798	11	9.82489	0.819176	11	13.9573	0.938103	11	10.4229	0.950767	11	16.406				950	108.513	7.47412
P35659	Protein DEK OS=Homo sapiens GN=DEK PE=1 SV=1 - [DEK_HUMAN]	15.988	19.73	1	7	7	9	0.826192	9	8.12435	1.03583	9	9.93512	0.631277	9	27.8742	0.906998	9	12.9473	1.06607	9	13.2478	1.0626	9	13.7757				375	42.6479	8.55811
Q13310	Polyadenylate-binding protein 4 OS=Homo sapiens GN=PABPC4 PE=1 SV=1 - [PABP4_HUMAN]	15.9652	18.32	1	4	10	20	0.840233	8	5.02696	1.0199	8	14.3579	0.785165	8	29.1294	1.14577	8	14.6135	0.859817	8	10.8105	0.758191	8	22.4596				644	70.7381	9.26123
Q92930	Ras-related protein Rab-8B OS=Homo sapiens GN=RAB8B PE=1 SV=2 - [RAB8B_HUMAN]	15.9605	36.71	5	3	7	15	0.971936	8	18.0334	1.07978	8	7.62362	0.833623	8	43.1699	0.937591	8	7.8072	0.999021	8	14.3079	0.918099	8	7.40222				207	23.5691	9.0708
Q9HC38	Glyoxalase domain-containing protein 4 OS=Homo sapiens GN=GLOD4 PE=1 SV=1 - [GLOD4_HUMAN]	15.959	47.28	1	11	11	27	1.12011	27	18.4794	1.01422	27	15.0333	1.18352	27	21.9372	1.19914	27	10.7119	0.987859	27	8.95686	0.865178	27	29.7465				313	34.7713	5.60498
P55268	Laminin subunit beta-2 OS=Homo sapiens GN=LAMB2 PE=1 SV=2 - [LAMB2_HUMAN]	15.9508	6.79	1	10	10	12	0.748571	12	25.7406	0.735868	12	12.3637	1.94702	12	24.685	1.66724	12	21.77	0.962874	12	9.5993	1.03029	12	21.0674				1798	195.854	6.52197
Q15459	Splicing factor 3A subunit 1 OS=Homo sapiens GN=SF3A1 PE=1 SV=1 - [SF3A1_HUMAN]	15.9419	15.01	1	11	11	13	0.940395	13	11.1207	1.01061	13	16.91	0.809926	13	15.2947	1.02529	13	14.3602	0.898943	13	20.0646	0.964842	13	27.6401				793	88.8305	5.22412
P50453	Serpin B9 OS=Homo sapiens GN=SERPINB9 PE=1 SV=1 - [SPB9_HUMAN]	15.8803	26.86	1	9	9	12	0.793533	12	9.58752	0.881801	12	6.51031	0.780556	12	29.1441	0.731986	12	41.5206	0.869467	12	11.439	0.840421	12	13.3263				376	42.3763	5.85889
P48681	Nestin OS=Homo sapiens GN=NES PE=1 SV=2 - [NEST_HUMAN]	15.8716	9.32	1	12	12	16	0.984783	16	17.6305	0.853151	16	20.6849	1.32116	16	11.2735	1.15525	16	11.3292	1.02096	16	11.098	0.941357	16	24.0232				1621	177.332	4.36084
P47756	F-actin-capping protein subunit beta OS=Homo sapiens GN=CAPZB PE=1 SV=4 - [CAPZB_HUMAN]	15.8391	45.13	1	13	13	25	0.92234	25	11.6508	0.973286	25	18.8257	1.06674	25	21.4563	1.16381	25	17.0255	0.903147	25	12.0806	1.06583	25	35.3793				277	31.3308	5.59229
P13284	Gamma-interferon-inducible lysosomal thiol reductase OS=Homo sapiens GN=IFI30 PE=1 SV=3 - [GILT_HUMAN]	15.8329	4.4	1	1	1	13	0.950428	13	14.4481	1.05014	13	9.41007	0.825292	13	23.9503	0.700446	13	14.0903	1.10366	13	13.7504	1.08476	13	25.4149				250	27.945	4.88135
P01834	Ig kappa chain C region OS=Homo sapiens GN=IGKC PE=1 SV=1 - [IGKC_HUMAN]	15.831	65.09	1	4	4	47	0.714951	47	18.1266	1.06551	47	23.7029	0.955098	47	30.9605	1.19678	47	24.71	0.96329	47	16.9035	1.17443	47	37.9937				106	11.6017	5.87158
P02679	Fibrinogen gamma chain OS=Homo sapiens GN=FGG PE=1 SV=3 - [FIBG_HUMAN]	15.8078	23.18	1	9	9	25	0.779229	25	12.2126	1.22699	25	13.7135	0.657493	25	41.1617	1.08957	25	13.2513	1.13781	25	13.3316	1.00241	25	27.0106				453	51.4789	5.61768
P46926	Glucosamine-6-phosphate isomerase 1 OS=Homo sapiens GN=GNPDA1 PE=1 SV=1 - [GNPI1_HUMAN]	15.8038	38.06	1	5	8	15	0.928473	8	10.6182	1.07607	8	16.3834	0.998899	8	20.061	1.05603	8	17.9642	0.943232	8	10.6736	1.03143	8	30.5257				289	32.6476	6.91748
Q9BYD3	39S ribosomal protein L4, mitochondrial OS=Homo sapiens GN=MRPL4 PE=1 SV=1 - [RM04_HUMAN]	15.7791	27.65	1	5	5	9	1.17654	9	23.7885	1.1258	9	16.8022	1.00565	9	18.3919	0.904347	9	30.1012	1.15424	9	14.4146	1.07325	9	24.3784				311	34.8973	9.71533
P19823	Inter-alpha-trypsin inhibitor heavy chain H2 OS=Homo sapiens GN=ITIH2 PE=1 SV=2 - [ITIH2_HUMAN]	15.7243	10.68	2	8	8	14	0.597882	14	21.2064	0.852905	14	11.1611	0.682474	14	13.4889	0.795651	14	16.3966	0.901767	14	13.9152	1.0159	14	12.6895				946	106.397	6.85889
P36969	Phospholipid hydroperoxide glutathione peroxidase, mitochondrial OS=Homo sapiens GN=GPX4 PE=1 SV=3 - [GPX4_HUMAN]	15.7129	22.34	1	4	4	9	0.86591	9	14.2718	1.20249	9	14.2981	0.900874	9	25.2285	1.16013	9	5.08913	0.886091	9	7.25309	0.875208	9	22.3052				197	22.161	8.36768
P05062	Fructose-bisphosphate aldolase B OS=Homo sapiens GN=ALDOB PE=1 SV=2 - [ALDOB_HUMAN]	15.7087	33.79	1	9	11	19	0.980373	12	23.7	0.892639	12	17.2894	1.19019	12	18.9603	0.982749	12	6.73903	7.48019	12	120.367	1.44157	12	23.6735				364	39.4481	7.86963
P35241	Radixin OS=Homo sapiens GN=RDX PE=1 SV=1 - [RADI_HUMAN]	15.7006	18.18	1	3	11	21	0.921304	3	16.8313	0.794416	3	12.8073	1.34152	3	7.8394	1.01693	3	14.4648	0.939952	3	29.7502	1.31412	3	34.0379				583	68.5214	6.3667
P42166	Lamina-associated polypeptide 2, isoform alpha OS=Homo sapiens GN=TMPO PE=1 SV=2 - [LAP2A_HUMAN]	15.6959	14.27	1	1	6	7	1.1269	1		0.894124	1		0.925158	1		0.981473	1		1.06317	1		0.921115	1					694	75.4456	7.66455
P62495	Eukaryotic peptide chain release factor subunit 1 OS=Homo sapiens GN=ETF1 PE=1 SV=3 - [ERF1_HUMAN]	15.6787	15.33	1	6	6	13	1.01892	13	9.21413	1.17522	13	21.9058	0.856882	13	11.7815	0.935396	13	12.375	1.00089	13	23.2471	0.804023	13	22.8084				437	49.0002	5.70654
P30084	Enoyl-CoA hydratase, mitochondrial OS=Homo sapiens GN=ECHS1 PE=1 SV=4 - [ECHM_HUMAN]	15.6667	38.28	1	11	11	20	1.03474	20	8.20786	1.15271	20	16.5068	1.20539	20	20.0473	1.25777	20	20.2514	1.21146	20	9.45087	0.917945	20	17.3026				290	31.3671	8.07471
P30504	HLA class I histocompatibility antigen, Cw-4 alpha chain OS=Homo sapiens GN=HLA-C PE=1 SV=1 - [1C04_HUMAN]	15.6394	16.94	18	0	5	9																						366	40.9693	6.46826
Q92597	Protein NDRG1 OS=Homo sapiens GN=NDRG1 PE=1 SV=1 - [NDRG1_HUMAN]	15.6265	16.75	1	4	4	11	1.05565	11	11.6207	0.895394	11	12.6459	1.06737	11	9.61031	1.16144	11	9.42496	1.04658	11	14.7754	1.14044	11	37.0995				394	42.8077	5.8208
P21810	Biglycan OS=Homo sapiens GN=BGN PE=1 SV=2 - [PGS1_HUMAN]	15.5896	34.24	1	10	11	39	0.839747	33	17.3548	0.877227	33	24.5386	1.11807	33	27.6909	0.838356	33	28.7037	1.05862	33	18.6442	0.931568	33	25.809				368	41.6275	7.51807
P02584_CONT	(Bos taurus) Profilin-1 - [CONT_P02584]	15.5797	34.29	1	3	7	33	0.922893	8	11.1803	1.04056	8	13.6023	1.30886	8	18.1711	1.23794	8	3.47369	1.08319	8	16.8181	0.986336	8	20.0375				140	15.0475	8.27979
Q15417	Calponin-3 OS=Homo sapiens GN=CNN3 PE=1 SV=1 - [CNN3_HUMAN]	15.5522	28.57	1	6	8	17	0.997629	13	14.73	0.943924	13	25.5562	0.96977	13	37.094	0.937258	13	32.072	1.00818	13	26.8698	0.91989	13	14.0594				329	36.3908	6.04932
Q14112	Nidogen-2 OS=Homo sapiens GN=NID2 PE=1 SV=3 - [NID2_HUMAN]	15.5488	5.09	1	5	5	6	0.83333	5	3.54378	1.16759	6	29.1542	0.989515	5	19.3132	0.990388	6	5.57155	1.11294	6	13.5582	1.29087	6	11.5503				1375	151.158	5.2876
P46782	40S ribosomal protein S5 OS=Homo sapiens GN=RPS5 PE=1 SV=4 - [RS5_HUMAN]	15.5425	35.78	1	8	8	36	1.12526	36	14.7639	1.10159	36	26.9633	0.927412	36	30.2853	0.802862	36	20.1207	1.15383	36	20.3778	1.11174	36	26.8736				204	22.8621	9.71533
O43684	Mitotic checkpoint protein BUB3 OS=Homo sapiens GN=BUB3 PE=1 SV=1 - [BUB3_HUMAN]	15.5015	25.61	1	7	7	14	1.02533	14	8.90377	1.10522	14	12.1524	0.904433	14	15.9095	0.998686	14	22.2246	1.00118	14	23.3975	1.08727	14	16.6653				328	37.1312	6.84424
Q5JRX3	Presequence protease, mitochondrial OS=Homo sapiens GN=PITRM1 PE=1 SV=3 - [PREP_HUMAN]	15.4879	8.97	1	9	9	11	1.19302	11	14.0967	1.07068	11	11.822	0.909742	11	26.6823	0.90142	11	17.0777	0.936796	11	22.4913	1.02246	11	20.9415				1037	117.338	6.91748
P62266	40S ribosomal protein S23 OS=Homo sapiens GN=RPS23 PE=1 SV=3 - [RS23_HUMAN]	15.4811	31.47	1	6	6	19	1.15604	19	8.89473	1.30731	19	17.5151	0.896102	19	12.5452	0.947639	19	11.7101	1.07315	19	12.2268	1.0063	18	21.7994				143	15.7977	10.4917
P82979	SAP domain-containing ribonucleoprotein OS=Homo sapiens GN=SARNP PE=1 SV=3 - [SARNP_HUMAN]	15.4793	24.29	1	5	5	9	1.08481	9	7.4953	1.17855	9	12.7632	0.987971	9	14.5616	0.994482	9	14.041	0.95339	9	12.8286	1.09762	9	28.2462				210	23.6564	6.41748
Q8NBJ5	Procollagen galactosyltransferase 1 OS=Homo sapiens GN=COLGALT1 PE=1 SV=1 - [GT251_HUMAN]	15.4767	16.08	1	8	8	10	1.05034	10	8.09095	1.06217	10	9.32274	0.805533	10	10.3597	0.882682	10	10.3338	1.05023	10	8.20557	0.945903	10	10.1751				622	71.5905	7.31299
P10253	Lysosomal alpha-glucosidase OS=Homo sapiens GN=GAA PE=1 SV=4 - [LYAG_HUMAN]	15.4574	13.66	1	9	9	13	1.00716	13	9.68832	1.2356	13	10.366	1.25988	13	12.5608	0.997714	13	17.8104	1.19559	13	8.49139	0.975659	13	28.0077				952	105.257	5.99854
P00966	Argininosuccinate synthase OS=Homo sapiens GN=ASS1 PE=1 SV=2 - [ASSY_HUMAN]	15.3735	36.17	1	12	12	23	1.12664	23	17.8299	0.855701	23	16.7334	0.967769	23	15.0486	1.08069	23	24.6803	1.15242	23	11.7355	0.932178	23	23.8679				412	46.501	8.01611
P49821	NADH dehydrogenase [ubiquinone] flavoprotein 1, mitochondrial OS=Homo sapiens GN=NDUFV1 PE=1 SV=4 - [NDUV1_HUMAN]	15.3709	34.05	1	13	13	21	1.03931	21	12.8326	1.02964	21	13.3981	1.39072	21	22.7162	1.263	21	19.3865	1.02685	21	17.2853	1.15845	21	32.5742				464	50.7848	8.20654
Q12792	Twinfilin-1 OS=Homo sapiens GN=TWF1 PE=1 SV=3 - [TWF1_HUMAN]	15.3139	26.29	1	7	8	16	1.04612	15	8.60652	1.077	15	16.1095	1.03784	15	18.679	0.987593	15	13.2286	0.986489	15	22.7176	0.92369	15	49.6109				350	40.2577	6.96143
P30493	HLA class I histocompatibility antigen, B-55 alpha chain OS=Homo sapiens GN=HLA-B PE=1 SV=1 - [1B55_HUMAN]	15.2923	17.13	22	0	5	9																						362	40.471	5.98584
Q14376	UDP-glucose 4-epimerase OS=Homo sapiens GN=GALE PE=1 SV=2 - [GALE_HUMAN]	15.2788	20.69	1	7	7	12	1.34975	12	23.4613	1.19139	12	18.7407	1.15128	12	20.756	1.0929	12	24.859	0.909005	12	13.2975	0.993917	12	19.0762				348	38.2573	6.72705
P49721	Proteasome subunit beta type-2 OS=Homo sapiens GN=PSMB2 PE=1 SV=1 - [PSB2_HUMAN]	15.2721	48.26	1	9	9	18	1.15446	18	10.7718	1.16367	18	11.9472	0.868096	18	30.8824	0.917864	18	12.9249	1.04263	18	5.6639	0.850624	18	17.0733				201	22.8217	7.02002
P43034	Platelet-activating factor acetylhydrolase IB subunit alpha OS=Homo sapiens GN=PAFAH1B1 PE=1 SV=2 - [LIS1_HUMAN]	15.244	24.39	1	7	8	12	0.915509	9	8.92327	0.996675	9	15.9406	1.11998	9	17.7234	1.04867	9	14.4281	0.958796	9	3.73992	1.18883	9	33.8253				410	46.6082	7.37158
P31949	Protein S100-A11 OS=Homo sapiens GN=S100A11 PE=1 SV=2 - [S10AB_HUMAN]	15.2374	39.05	1	4	4	21	1.01948	21	24.788	1.2081	21	27.2579	0.715325	21	23.1854	0.702308	21	21.088	0.99984	21	16.1447	0.964196	21	29.4543				105	11.7328	7.12256
Q9UN86	Ras GTPase-activating protein-binding protein 2 OS=Homo sapiens GN=G3BP2 PE=1 SV=2 - [G3BP2_HUMAN]	15.2347	15.15	2	6	7	18	1.06877	17	19.7623	0.953843	17	13.7011	1.05568	17	12.0197	1.0704	15	9.85018	0.995858	15	11.4819	0.877436	17	23.5208				482	54.0878	5.5542
P12004	Proliferating cell nuclear antigen OS=Homo sapiens GN=PCNA PE=1 SV=1 - [PCNA_HUMAN]	15.2261	49.43	1	10	10	23	1.21807	23	16.2662	1.06411	23	15.1185	0.801823	23	39.8128	0.792858	23	29.7551	0.932936	23	14.5272	1.03335	23	12.9512				261	28.7503	4.69092
P25788	Proteasome subunit alpha type-3 OS=Homo sapiens GN=PSMA3 PE=1 SV=2 - [PSA3_HUMAN]	15.1872	30.2	1	8	8	20	1.2231	20	13.8299	1.10996	20	16.0169	0.865606	20	21.1824	0.942868	20	15.6042	1.01194	20	12.3483	0.76692	20	63.1023				255	28.4151	5.32568
Q13283	Ras GTPase-activating protein-binding protein 1 OS=Homo sapiens GN=G3BP1 PE=1 SV=1 - [G3BP1_HUMAN]	15.1757	31.55	2	10	11	24	1.1282	23	14.3099	0.989257	23	16.4885	0.936093	23	19.7452	0.917402	23	20.1517	0.959706	23	12.7976	0.884016	23	25.027				466	52.1321	5.51611
P23141	Liver carboxylesterase 1 OS=Homo sapiens GN=CES1 PE=1 SV=2 - [EST1_HUMAN]	15.1598	26.46	2	11	11	19	0.687047	19	21.0782	0.891607	19	7.70052	1.23489	19	18.1692	1.42883	19	9.8498	0.872977	19	16.1594	1.01738	19	18.1215				567	62.4812	6.59521
Q9Y365	PCTP-like protein OS=Homo sapiens GN=STARD10 PE=1 SV=2 - [PCTL_HUMAN]	15.1542	27.49	1	6	6	14	1.17844	14	7.01597	0.953092	14	15.4404	1.09841	14	14.404	1.12382	14	24.3549	0.945771	14	12.6175	1.07847	14	33.4505				291	33.0276	7.12256
P28065	Proteasome subunit beta type-9 OS=Homo sapiens GN=PSMB9 PE=1 SV=2 - [PSB9_HUMAN]	15.0672	40.64	1	7	7	18	1.0949	18	18.211	1.18081	18	26.2744	0.751016	17	39.0448	0.79401	18	32.5811	1.0857	18	17.2329	1.06275	17	14.8276				219	23.2495	5.03369
Q9Y3L3	SH3 domain-binding protein 1 OS=Homo sapiens GN=SH3BP1 PE=1 SV=3 - [3BP1_HUMAN]	15.0614	13.27	1	8	8	10	1.03178	10	7.64049	0.998618	10	10.003	1.11138	10	11.1029	1.23744	10	15.7506	0.978016	10	23.9888	1.1475	10	13.8176				701	75.6658	6.771
O95394	Phosphoacetylglucosamine mutase OS=Homo sapiens GN=PGM3 PE=1 SV=1 - [AGM1_HUMAN]	15.0574	13.47	1	6	6	10	1.07788	10	7.76242	1.06157	10	8.06153	0.848493	10	13.2518	0.91638	10	23.8401	1.03359	10	12.0654	0.97459	10	25.1448				542	59.8143	6.25244
P32455	Interferon-induced guanylate-binding protein 1 OS=Homo sapiens GN=GBP1 PE=1 SV=2 - [GBP1_HUMAN]	15.0378	12.16	2	5	7	11	0.80902	9	8.13539	0.833399	9	15.1993	0.692193	9	11.4003	0.879974	9	21.3199	0.902195	9	7.53921	1.06936	9	16.5146				592	67.8877	6.31592
O43598	2'-deoxynucleoside 5'-phosphate N-hydrolase 1 OS=Homo sapiens GN=DNPH1 PE=1 SV=1 - [DNPH1_HUMAN]	15.0374	32.76	1	5	5	13	1.05643	13	12.534	0.972695	13	23.3689	1.22922	13	15.8454	0.881244	13	18.9032	1.0524	13	5.63972	0.957872	13	13.9143				174	19.0966	5.04639
O43143	Putative pre-mRNA-splicing factor ATP-dependent RNA helicase DHX15 OS=Homo sapiens GN=DHX15 PE=1 SV=2 - [DHX15_HUMAN]	15.0083	16.73	1	12	12	15	0.945187	15	14.9854	0.867578	15	14.9404	0.795486	15	20.4818	0.967647	15	17.6136	0.877252	15	20.2322	1.06861	15	14.7557				795	90.8752	7.45947
P33240	Cleavage stimulation factor subunit 2 OS=Homo sapiens GN=CSTF2 PE=1 SV=1 - [CSTF2_HUMAN]	15.0079	11.96	1	4	6	9	1.10103	6	12.7203	0.987854	6	7.51056	0.759697	6	8.35205	0.900319	6	2.97791	0.952111	6	10.0107	0.944019	5	12.9795				577	60.9205	6.82959
Q96C19	EF-hand domain-containing protein D2 OS=Homo sapiens GN=EFHD2 PE=1 SV=1 - [EFHD2_HUMAN]	15.0076	27.92	1	7	9	16	1.07843	10	11.1463	1.1324	10	24.449	0.999802	10	28.7568	1.09129	10	15.2832	0.932274	10	13.8091	0.967544	10	20.3275				240	26.6805	5.19873
Q8WWU7	Intelectin-2 OS=Homo sapiens GN=ITLN2 PE=2 SV=1 - [ITLN2_HUMAN]	15.0018	24	1	1	6	15	1.26133	1		0.859562	2	14.315	1.82037	1		1.46527	2	29.6557	1.34573	2	23.2282	1.12441	2	17.0701				325	36.1882	8.27979
P06731	Carcinoembryonic antigen-related cell adhesion molecule 5 OS=Homo sapiens GN=CEACAM5 PE=1 SV=3 - [CEAM5_HUMAN]	14.9781	7.26	1	4	5	10	1.08195	7	6.99926	0.684278	7	18.0108	0.266641	7	73.4899	0.347719	7	65.7468	0.779474	7	29.8765	1.07741	7	4.89878				702	76.7472	5.92236
P36952	Serpin B5 OS=Homo sapiens GN=SERPINB5 PE=1 SV=2 - [SPB5_HUMAN]	14.9677	20.8	1	7	7	11	0.752023	11	11.7095	1.04821	11	6.59767	0.344633	11	22.459	0.475253	11	29.3225	1.43124	11	23.4433	1.09461	11	11.2371				375	42.0734	6.04932
O95810	Serum deprivation-response protein OS=Homo sapiens GN=SDPR PE=1 SV=3 - [SDPR_HUMAN]	14.9291	22.59	1	9	9	22	0.642679	21	35.9588	0.777887	22	19.6426	1.58667	22	12.2901	1.40778	22	26.1617	0.914833	22	15.6916	0.958082	22	17.8759				425	47.1446	5.21143
Q13247	Serine/arginine-rich splicing factor 6 OS=Homo sapiens GN=SRSF6 PE=1 SV=2 - [SRSF6_HUMAN]	14.8714	15.41	1	3	7	13	0.967947	6	5.17386	0.962253	6	5.07478	0.760306	6	14.9483	0.665443	6	8.77932	1.25842	6	17.0628	1.20317	6	54.5248				344	39.5634	11.4292
Q8N684	Cleavage and polyadenylation specificity factor subunit 7 OS=Homo sapiens GN=CPSF7 PE=1 SV=1 - [CPSF7_HUMAN]	14.855	13.38	1	6	6	11	0.97719	11	7.80325	1.16192	11	6.63866	0.756381	11	18.8921	0.961208	11	10.2079	1.03015	11	13.2256	1.03483	11	25.3348				471	52.0183	8.00146
Q14444	Caprin-1 OS=Homo sapiens GN=CAPRIN1 PE=1 SV=2 - [CAPR1_HUMAN]	14.8401	12.41	1	9	9	18	1.18268	18	19.5141	1.13165	18	16.3733	0.851624	18	10.1758	0.934333	18	11.4905	0.969949	18	12.5918	0.942532	18	23.5497				709	78.318	5.24951
O94776	Metastasis-associated protein MTA2 OS=Homo sapiens GN=MTA2 PE=1 SV=1 - [MTA2_HUMAN]	14.8292	12.72	2	7	8	11	1.11704	9	7.37136	0.862296	9	5.67357	0.875684	9	12.5899	0.956728	9	24.1576	0.985937	9	13.2263	1.01219	9	25.1222				668	74.9757	9.65674
Q15418	Ribosomal protein S6 kinase alpha-1 OS=Homo sapiens GN=RPS6KA1 PE=1 SV=2 - [KS6A1_HUMAN]	14.8208	16.87	8	6	10	13	1.06062	7	13.6048	0.929402	7	18.9095	1.25026	7	3.95871	1.11415	7	16.3511	1.09641	7	5.40461	1.00636	7	24.3465				735	82.6708	7.82568
P21796	Voltage-dependent anion-selective channel protein 1 OS=Homo sapiens GN=VDAC1 PE=1 SV=2 - [VDAC1_HUMAN]	14.8121	60.07	1	11	12	28	1.01891	23	15.5885	0.997231	23	18.9332	0.760212	22	32.8321	0.676578	23	37.901	1.03711	22	18.7663	1.09245	22	19.3685				283	30.7536	8.54346
P84098	60S ribosomal protein L19 OS=Homo sapiens GN=RPL19 PE=1 SV=1 - [RL19_HUMAN]	14.808	38.78	1	11	11	29	1.03468	29	12.9489	1.17861	29	28.7343	0.864657	29	27.5085	0.810791	29	28.6979	1.09754	29	16.1977	1.30898	29	27.9567				196	23.4512	11.4731
P21266	Glutathione S-transferase Mu 3 OS=Homo sapiens GN=GSTM3 PE=1 SV=3 - [GSTM3_HUMAN]	14.8061	41.78	1	9	9	17	0.915142	17	20.2912	0.88353	17	12.3361	1.83592	17	22.8369	1.47249	17	18.8768	0.925124	17	12.8292	0.674552	17	20.5628				225	26.5421	5.5415
Q96AC1	Fermitin family homolog 2 OS=Homo sapiens GN=FERMT2 PE=1 SV=1 - [FERM2_HUMAN]	14.7667	15.88	1	9	10	12	0.802874	11	10.7353	0.997617	11	13.3247	1.3144	11	15.0556	1.37625	11	12.0203	0.88268	11	15.8768	1.03565	11	13.7405				680	77.8106	6.69775
P04217	Alpha-1B-glycoprotein OS=Homo sapiens GN=A1BG PE=1 SV=4 - [A1BG_HUMAN]	14.7563	9.9	1	4	4	12	0.660907	12	15.33	0.985297	12	6.87448	0.772517	12	28.486	0.98285	11	29.8784	0.919461	11	16.0185	0.931059	11	30.126				495	54.2195	5.85889
Q9HAB8	Phosphopantothenate--cysteine ligase OS=Homo sapiens GN=PPCS PE=1 SV=2 - [PPCS_HUMAN]	14.7496	23.47	1	7	7	10	1.02788	10	11.1987	1.11757	10	7.83131	0.915465	10	10.2025	0.90475	10	13.4746	1.17981	10	10.4183	0.910226	10	19.2682				311	33.9838	6.7124
P30460	HLA class I histocompatibility antigen, B-8 alpha chain OS=Homo sapiens GN=HLA-B PE=1 SV=1 - [1B08_HUMAN]	14.7309	20.99	31	1	6	8	1.32602	1		0.520342	1		0.850276	1		0.749717	1		1.63636	1		0.921337	1					362	40.3058	5.70654
Q13510	Acid ceramidase OS=Homo sapiens GN=ASAH1 PE=1 SV=5 - [ASAH1_HUMAN]	14.7159	24.3	1	10	10	16	0.974428	16	8.78466	1.24883	16	21.3423	0.996524	16	18.0989	0.863146	16	30.1772	1.14738	16	13.969	0.787832	16	36.6145				395	44.6308	7.62061
Q07507	Dermatopontin OS=Homo sapiens GN=DPT PE=2 SV=2 - [DERM_HUMAN]	14.6951	14.43	1	5	5	11	0.793323	10	7.16283	0.896299	10	20.5448	1.4601	10	18.8674	1.28547	11	21.9649	0.949566	11	18.8318	1.40794	10	19.5332				201	23.9888	4.81787
P11310	Medium-chain specific acyl-CoA dehydrogenase, mitochondrial OS=Homo sapiens GN=ACADM PE=1 SV=1 - [ACADM_HUMAN]	14.6917	23.04	1	8	8	14	1.00508	14	13.2939	1.01882	14	8.54144	1.54441	14	26.0812	1.35461	14	12.6495	1.0204	14	5.0182	1.05365	14	20.0532				421	46.5586	8.36768
P61225	Ras-related protein Rap-2b OS=Homo sapiens GN=RAP2B PE=1 SV=1 - [RAP2B_HUMAN]	14.6854	12.57	3	2	2	6	0.715026	6	7.1995	1.02642	6	14.3112	0.72134	6	11.4162	0.887028	6	18.9702	1.01519	6	15.364	0.941337	6	11.6655				183	20.4912	4.80518
P08294	Extracellular superoxide dismutase [Cu-Zn] OS=Homo sapiens GN=SOD3 PE=1 SV=2 - [SODE_HUMAN]	14.6743	15.83	1	3	3	10	0.771308	10	24.1052	0.826863	10	15.6368	1.26614	10	17.213	1.06733	10	7.59696	0.928241	10	7.99108	1.07173	10	10.4097				240	25.8347	6.60986
P49591	Serine--tRNA ligase, cytoplasmic OS=Homo sapiens GN=SARS PE=1 SV=3 - [SYSC_HUMAN]	14.6579	20.43	1	9	9	13	0.989147	13	10.44	1.11878	13	12.8463	1.04744	13	25.4653	1.07679	13	11.033	0.850489	13	8.89785	0.923552	13	21.401				514	58.7401	6.43018
P51991	Heterogeneous nuclear ribonucleoprotein A3 OS=Homo sapiens GN=HNRNPA3 PE=1 SV=2 - [ROA3_HUMAN]	14.6509	44.18	1	15	15	37	0.949837	37	14.3851	1.02298	37	20.255	0.911808	37	23.8869	1.0152	37	16.7485	1.04057	37	22.1616	0.912669	37	50.1697				378	39.5706	9.01221
P10645	Chromogranin-A OS=Homo sapiens GN=CHGA PE=1 SV=7 - [CMGA_HUMAN]	14.6444	34.79	1	11	11	18	1.09851	18	13.9712	0.706235	18	16.2047	4.03119	18	62.5853	1.79063	18	31.9405	1.15843	18	16.0624	0.822535	18	45.454				457	50.6577	4.60205
P62854	40S ribosomal protein S26 OS=Homo sapiens GN=RPS26 PE=1 SV=3 - [RS26_HUMAN]	14.6423	37.39	2	5	5	18	1.14318	18	20.3001	1.1565	18	31.882	0.868087	18	37.2562	0.851717	18	24.6394	1.1206	18	26.3101	1.06451	18	29.1584				115	13.0071	11.0044
Q8NE71	ATP-binding cassette sub-family F member 1 OS=Homo sapiens GN=ABCF1 PE=1 SV=2 - [ABCF1_HUMAN]	14.6162	14.79	1	9	9	12	1.07518	12	13.5618	0.967294	12	12.3457	1.11223	12	11.3297	1.13099	12	19.7155	0.882336	12	12.0327	1.09746	12	25.2094				845	95.8665	6.80029
P48147	Prolyl endopeptidase OS=Homo sapiens GN=PREP PE=1 SV=2 - [PPCE_HUMAN]	14.6077	24.37	1	14	14	21	1.27965	21	16.6426	1.05855	21	17.5966	0.986548	21	12.0131	1.12295	21	15.082	0.89213	21	11.4836	0.971226	21	40.0848				710	80.648	5.85889
Q9H444	Charged multivesicular body protein 4b OS=Homo sapiens GN=CHMP4B PE=1 SV=1 - [CHM4B_HUMAN]	14.5898	37.5	1	7	8	14	1.03129	10	9.27429	0.885213	10	10.3338	1.38064	10	16.4574	1.36666	10	6.92323	0.935023	10	13.9662	0.792637	10	14.5712				224	24.9346	4.81787
P23588	Eukaryotic translation initiation factor 4B OS=Homo sapiens GN=EIF4B PE=1 SV=2 - [IF4B_HUMAN]	14.5887	18.82	1	11	11	13	1.07291	13	14.0432	1.04877	13	16.2689	0.938808	13	15.8466	1.01451	13	7.87837	0.984534	13	9.52102	0.910992	13	26.3007				611	69.1103	5.73193
P62873	Guanine nucleotide-binding protein G(I)/G(S)/G(T) subunit beta-1 OS=Homo sapiens GN=GNB1 PE=1 SV=3 - [GBB1_HUMAN]	14.545	39.12	2	4	9	27	0.875111	8	10.8952	1.13223	8	12.1165	0.959762	8	31.2608	1.10519	8	15.1075	1.02621	8	16.6342	1.28899	8	11.9001				340	37.353	5.99854
O95881	Thioredoxin domain-containing protein 12 OS=Homo sapiens GN=TXNDC12 PE=1 SV=1 - [TXD12_HUMAN]	14.5207	31.4	1	5	5	14	1.03974	14	8.58561	1.27423	14	15.7883	0.815082	14	16.7095	0.786091	14	27.9479	1.13373	14	22.0124	0.992573	14	16.8658				172	19.1936	5.40186
Q9H479	Fructosamine-3-kinase OS=Homo sapiens GN=FN3K PE=1 SV=1 - [FN3K_HUMAN]	14.5207	17.8	1	4	4	11	0.792571	11	17.4457	1.07817	11	29.8953	1.42314	11	27.2751	1.25285	11	26.5911	0.959329	11	17.191	0.978461	11	38.2015				309	35.1489	7.54736
P26639	Threonine--tRNA ligase, cytoplasmic OS=Homo sapiens GN=TARS PE=1 SV=3 - [SYTC_HUMAN]	14.5095	23.37	1	14	14	20	1.10583	20	16.9804	1.17789	20	10.4724	0.919129	20	14.2296	0.94208	20	16.4122	0.971721	20	10.8689	1.0027	20	17.519				723	83.3819	6.66846
Q16576	Histone-binding protein RBBP7 OS=Homo sapiens GN=RBBP7 PE=1 SV=1 - [RBBP7_HUMAN]	14.4946	16.24	1	3	8	15	1.02013	7	14.2951	1.00495	7	4.71057	0.988756	7	13.5706	1.00931	7	5.22241	0.853159	7	9.66392	0.864908	7	39.1174				425	47.7902	5.04639
P14324	Farnesyl pyrophosphate synthase OS=Homo sapiens GN=FDPS PE=1 SV=4 - [FPPS_HUMAN]	14.4837	10.02	1	4	4	9	1.00396	9	12.5438	1.01028	9	25.5083	0.804641	9	4.09433	0.834089	9	18.5933	1.02772	9	16.6354	1.01001	9	25.7958				419	48.2446	6.15088
P62888	60S ribosomal protein L30 OS=Homo sapiens GN=RPL30 PE=1 SV=2 - [RL30_HUMAN]	14.455	65.22	1	7	8	26	1.01527	24	19.7251	1.31789	24	18.1846	0.805238	24	33.7783	0.928975	24	13.0813	1.10612	24	17.8953	0.784495	24	61.6908				115	12.7757	9.62744
A6NCN2	Putative keratin-87 protein OS=Homo sapiens GN=KRT87P PE=5 SV=4 - [KR87P_HUMAN]	14.4543	36.08	1	1	9	16	0.992612	1					1.69627	1					0.896503	1		0.54895	1					255	29.0986	5.79541
Q15435	Protein phosphatase 1 regulatory subunit 7 OS=Homo sapiens GN=PPP1R7 PE=1 SV=1 - [PP1R7_HUMAN]	14.4364	24.72	1	8	8	15	0.917	15	9.20541	0.965752	15	15.1725	1.15751	15	11.2225	1.04831	15	14.3633	0.947033	15	3.40123	1.07441	15	16.2246				360	41.5385	4.90674
Q9HB07	UPF0160 protein MYG1, mitochondrial OS=Homo sapiens GN=C12orf10 PE=1 SV=2 - [MYG1_HUMAN]	14.4102	10.9	1	4	4	7	1.0043	7	13.1642	0.907104	7	3.88823	1.01973	7	31.8451	1.06302	7	28.3137	0.932921	7	10.1875	0.958551	7	10.3402				376	42.4224	6.66846
P46459	Vesicle-fusing ATPase OS=Homo sapiens GN=NSF PE=1 SV=3 - [NSF_HUMAN]	14.4076	10.35	1	6	6	8	0.96181	8	5.38979	0.927619	8	5.10776	1.08253	8	29.481	1.08486	8	16.6306	0.992589	8	19.5559	1.10565	8	13.6532				744	82.5421	6.94678
P47914	60S ribosomal protein L29 OS=Homo sapiens GN=RPL29 PE=1 SV=2 - [RL29_HUMAN]	14.391	27.04	1	6	6	17	1.19121	17	16.0761	1.19959	17	18.9138	0.976953	17	25.7156	0.915975	17	14.2805	1.13849	17	10.2968	1.17552	17	28.1443				159	17.7411	11.6636
Q9Y3F4	Serine-threonine kinase receptor-associated protein OS=Homo sapiens GN=STRAP PE=1 SV=1 - [STRAP_HUMAN]	14.3891	41.71	1	11	11	19	1.08914	19	17.3928	1.04408	19	9.34648	1.03008	19	8.07513	1.09063	19	23.5056	0.947933	19	10.7906	1.08715	19	17.9893				350	38.414	5.12256
O14979	Heterogeneous nuclear ribonucleoprotein D-like OS=Homo sapiens GN=HNRNPDL PE=1 SV=3 - [HNRDL_HUMAN]	14.3832	28.33	2	10	11	26	0.930256	23	16.9019	1.07875	23	18.9531	0.818884	23	28.9974	1.01831	23	21.379	0.93389	23	12.6185	0.742438	23	35.1418				420	46.4091	9.56885
P31153	S-adenosylmethionine synthase isoform type-2 OS=Homo sapiens GN=MAT2A PE=1 SV=1 - [METK2_HUMAN]	14.3567	25.82	1	7	7	11	1.02547	11	3.22152	0.892877	11	21.7052	1.03181	11	5.70307	1.02078	11	15.3232	0.975229	11	14.2544	0.999213	11	13.6301				395	43.6333	6.48096
Q5T440	Putative transferase CAF17, mitochondrial OS=Homo sapiens GN=IBA57 PE=1 SV=1 - [CAF17_HUMAN]	14.3492	24.72	1	6	6	8	1.04632	8	14.7139	0.90029	8	22.6838	1.18073	8	17.3027	1.00599	8	16.0272	1.04114	8	12.1454	1.08967	8	11.1733				356	38.1311	9.83252
Q4G0N4	NAD kinase 2, mitochondrial OS=Homo sapiens GN=NADK2 PE=1 SV=2 - [NAKD2_HUMAN]	14.3484	18.33	1	6	6	8	1.05476	8	16.4229	1.04148	8	9.02551	1.36701	8	19.9027	1.03053	8	8.35006	1.13503	8	13.4923	1.07302	8	22.9082				442	49.4022	8.17725
P61204	ADP-ribosylation factor 3 OS=Homo sapiens GN=ARF3 PE=1 SV=2 - [ARF3_HUMAN]	14.3478	48.62	2	4	8	36	1.0076	13	11.5944	1.04526	13	11.597	0.773167	13	14.6166	0.909335	13	21.6849	0.955722	13	12.1235	1.06563	13	8.84844				181	20.5877	7.43018
Q9Y224	UPF0568 protein C14orf166 OS=Homo sapiens GN=C14orf166 PE=1 SV=1 - [CN166_HUMAN]	14.3187	38.52	1	8	8	19	1.05099	18	8.90931	1.14613	19	15.4865	1.00146	18	21.9431	1.0125	19	15.625	1.0035	18	7.97594	0.872455	18	26.0785				244	28.0507	6.65381
P07741	Adenine phosphoribosyltransferase OS=Homo sapiens GN=APRT PE=1 SV=2 - [APT_HUMAN]	14.31	21.67	1	4	4	9	1.17539	9	27.3939	1.00242	9	19.6575	1.0878	9	20.9017	0.886885	9	17.3359	1.13492	9	15.1437	0.822413	9	36.2634				180	19.5954	6.02393
P51580	Thiopurine S-methyltransferase OS=Homo sapiens GN=TPMT PE=1 SV=1 - [TPMT_HUMAN]	14.2916	24.08	1	6	6	10	1.15447	10	7.38632	1.05659	10	13.4438	0.936228	10	13.4489	1.10894	10	11.7127	1.01502	10	8.92548	0.951755	10	26.3321				245	28.1621	6.22705
P31930	Cytochrome b-c1 complex subunit 1, mitochondrial OS=Homo sapiens GN=UQCRC1 PE=1 SV=3 - [QCR1_HUMAN]	14.2898	29.79	1	10	10	18	1.05925	18	10.9678	0.987917	18	17.9095	1.15466	18	28.788	1.15118	18	20.074	1.02432	18	18.8251	1.04336	18	13.2663				480	52.6124	6.3667
Q5T013	Putative hydroxypyruvate isomerase OS=Homo sapiens GN=HYI PE=1 SV=2 - [HYI_HUMAN]	14.289	28.52	1	5	6	9	0.946521	7	3.23684	0.817338	7	19.0386	1.53677	7	15.2976	1.39867	7	17.582	0.970517	7	13.0656	1.06614	7	33.3234				277	30.3866	5.50342
O43396	Thioredoxin-like protein 1 OS=Homo sapiens GN=TXNL1 PE=1 SV=3 - [TXNL1_HUMAN]	14.2583	31.14	1	9	9	13	0.976279	13	7.49327	0.910975	13	15.7413	1.06787	13	13.0003	1.04973	13	15.785	0.985458	13	11.8036	1.12542	13	34.0846				289	32.2307	4.95752
P50479	PDZ and LIM domain protein 4 OS=Homo sapiens GN=PDLIM4 PE=1 SV=2 - [PDLI4_HUMAN]	14.2504	21.52	1	6	6	10	0.748322	10	7.02864	0.91016	10	8.17485	1.39957	10	8.4649	1.4464	10	8.4917	0.958393	10	15.313	1.20146	10	9.95453				330	35.3757	7.91357
P32969	60S ribosomal protein L9 OS=Homo sapiens GN=RPL9 PE=1 SV=1 - [RL9_HUMAN]	14.2233	66.15	1	9	9	37	1.07304	37	19.9314	1.20759	36	26.0739	1.00248	37	19.3955	1.00014	36	17.6427	1.11961	36	15.9443	0.898355	36	30.8521				192	21.8498	9.94971
P50851	Lipopolysaccharide-responsive and beige-like anchor protein OS=Homo sapiens GN=LRBA PE=1 SV=4 - [LRBA_HUMAN]	14.2188	2.86	1	7	7	7	1.01384	7	6.65935	0.826951	7	2.06776	0.925625	7	16.0914	0.857623	6	12.7933	1.02809	6	5.85256	1.08765	7	16.9373				2863	318.906	5.60498
P13693	Translationally-controlled tumor protein OS=Homo sapiens GN=TPT1 PE=1 SV=1 - [TCTP_HUMAN]	14.2005	35.47	1	6	6	25	0.972494	25	29.1877	1.23349	25	17.3441	0.791543	25	26.8363	0.992961	25	16.5102	1.02102	25	15.02	1.11612	25	25.1626				172	19.5826	4.93213
O00233	26S proteasome non-ATPase regulatory subunit 9 OS=Homo sapiens GN=PSMD9 PE=1 SV=3 - [PSMD9_HUMAN]	14.1819	29.15	1	6	6	9	1.04676	9	10.0458	1.00162	9	15.9513	1.18494	9	13.8171	1.1599	9	20.9164	1.0281	9	9.4324	1.23852	9	16.0979				223	24.6665	6.94678
P25787	Proteasome subunit alpha type-2 OS=Homo sapiens GN=PSMA2 PE=1 SV=2 - [PSA2_HUMAN]	14.1035	44.44	1	6	6	20	1.14069	19	19.8357	1.06055	20	15.3654	1.05331	19	12.8632	0.959854	19	15.9248	1.03827	19	13.2886	0.790856	20	47.7895				234	25.8823	7.43018
Q8IZ83	Aldehyde dehydrogenase family 16 member A1 OS=Homo sapiens GN=ALDH16A1 PE=1 SV=2 - [A16A1_HUMAN]	14.0887	10.97	1	7	7	8	0.931709	8	14.3178	0.986056	8	19.747	0.950946	8	15.4526	0.929877	8	12.2032	1.01261	8	8.58473	0.975053	8	22.4292				802	85.0737	6.78564
Q9Y678	Coatomer subunit gamma-1 OS=Homo sapiens GN=COPG1 PE=1 SV=1 - [COPG1_HUMAN]	14.0771	15.9	2	12	12	17	1.07202	17	14.8082	0.96788	17	10.0808	0.90502	17	18.5818	1.04065	17	19.7384	0.984729	17	23.8105	1.06196	16	9.65461				874	97.6555	5.46533
P54868	Hydroxymethylglutaryl-CoA synthase, mitochondrial OS=Homo sapiens GN=HMGCS2 PE=1 SV=1 - [HMCS2_HUMAN]	14.0596	24.41	1	13	14	28	1.56054	24	35.6756	1.00878	23	20.7097	3.10751	24	58.6967	1.85893	24	50.4556	1.09128	25	10.2835	0.866974	25	34.7524				508	56.5994	8.1626
P13667	Protein disulfide-isomerase A4 OS=Homo sapiens GN=PDIA4 PE=1 SV=2 - [PDIA4_HUMAN]	14.0179	38.6	1	20	20	35	1.09457	35	13.8358	1.05935	35	12.7925	1.02606	35	14.8708	0.991001	35	21.4527	1.02203	35	16.2454	0.918401	35	35.3911				645	72.887	5.07178
Q16836	Hydroxyacyl-coenzyme A dehydrogenase, mitochondrial OS=Homo sapiens GN=HADH PE=1 SV=3 - [HCDH_HUMAN]	14.0091	20.38	1	6	6	16	1.03414	16	8.89697	1.12267	16	18.7178	1.40837	16	14.4467	1.44075	16	17.1046	1.11581	16	17.5349	0.988676	16	15.9741				314	34.2719	8.85107
O00515	Ladinin-1 OS=Homo sapiens GN=LAD1 PE=1 SV=2 - [LAD1_HUMAN]	14.0021	17.41	1	8	8	9	1.04526	9	13.9213	1.18052	9	12.52	0.864676	9	10.4861	0.755955	9	8.80516	1.13832	9	10.1014	0.954407	9	18.234				517	57.0968	9.67139
Q9H2U2	Inorganic pyrophosphatase 2, mitochondrial OS=Homo sapiens GN=PPA2 PE=1 SV=2 - [IPYR2_HUMAN]	13.9989	23.05	1	6	8	12	1.16483	9	10.4791	0.992544	9	25.2027	0.993393	9	32.7174	1.04556	9	9.0309	1.07498	9	8.87088	0.742396	9	26.7507				334	37.896	7.38623
Q96HE7	ERO1-like protein alpha OS=Homo sapiens GN=ERO1L PE=1 SV=2 - [ERO1A_HUMAN]	13.9657	16.88	1	8	8	10	1.01797	10	8.35214	0.995261	10	10.5106	0.628573	10	17.9166	0.614672	10	20.6214	1.05134	10	17.8505	1.10365	10	17.1946				468	54.3581	5.68115
P00505	Aspartate aminotransferase, mitochondrial OS=Homo sapiens GN=GOT2 PE=1 SV=3 - [AATM_HUMAN]	13.9652	21.4	1	8	8	18	1.37223	18	11.5512	1.43427	18	25.6812	0.96102	18	13.6461	1.05879	18	19.7075	1.03216	18	10.4832	1.09369	18	26.1167				430	47.4873	9.01221
Q9UHG3	Prenylcysteine oxidase 1 OS=Homo sapiens GN=PCYOX1 PE=1 SV=3 - [PCYOX_HUMAN]	13.9638	17.23	1	8	8	11	0.90272	11	6.63615	1.01087	11	12.344	1.08408	11	31.5838	1.27354	11	13.3007	0.994192	11	12.4166	0.969711	11	25.5704				505	56.6037	6.17627
Q9Y3C8	Ubiquitin-fold modifier-conjugating enzyme 1 OS=Homo sapiens GN=UFC1 PE=1 SV=3 - [UFC1_HUMAN]	13.9532	25.15	1	5	5	8	1.00432	8	7.0841	1.12781	8	9.01315	0.982497	8	6.23052	1.02541	8	10.9027	1.00774	8	8.22772	1.02226	8	22.6322				167	19.446	7.40088
O43488	Aflatoxin B1 aldehyde reductase member 2 OS=Homo sapiens GN=AKR7A2 PE=1 SV=3 - [ARK72_HUMAN]	13.9179	18.94	1	6	7	19	0.930467	16	10.3693	1.08269	16	15.8225	1.23999	16	15.2264	1.32667	16	13.2997	0.962893	16	9.55431	1.01511	16	12.888				359	39.5637	7.1665
P51812	Ribosomal protein S6 kinase alpha-3 OS=Homo sapiens GN=RPS6KA3 PE=1 SV=1 - [KS6A3_HUMAN]	13.9135	14.32	7	5	9	12	1.17115	6	15.7831	0.925527	6	16.5592	1.5948	6	12.2652	1.16308	6	17.512	0.988922	6	34.5352	1.07014	6	13.8755				740	83.6829	6.88818
Q9NQW7	Xaa-Pro aminopeptidase 1 OS=Homo sapiens GN=XPNPEP1 PE=1 SV=3 - [XPP1_HUMAN]	13.9097	29.05	1	15	15	20	0.965483	20	17.8675	1.05676	20	8.60496	0.897512	20	18.4632	1.12503	20	21.5042	0.99726	20	19.402	0.915593	20	20.052				623	69.8732	5.66846
Q9UBQ5	Eukaryotic translation initiation factor 3 subunit K OS=Homo sapiens GN=EIF3K PE=1 SV=1 - [EIF3K_HUMAN]	13.8956	36.7	1	7	7	17	1.11522	17	15.7494	1.18912	17	11.6245	0.990775	17	18.7383	1.05948	17	21.9793	0.995393	17	22.7363	0.970078	17	21.7828				218	25.0434	4.93213
Q9Y6M1	Insulin-like growth factor 2 mRNA-binding protein 2 OS=Homo sapiens GN=IGF2BP2 PE=1 SV=2 - [IF2B2_HUMAN]	13.889	16.36	2	9	9	11	1.02717	11	11.7456	0.971951	11	11.9065	0.775422	11	16.7745	0.776805	11	17.219	1.04571	11	17.9347	0.923341	11	24.7746				599	66.0806	8.45557
P11047	Laminin subunit gamma-1 OS=Homo sapiens GN=LAMC1 PE=1 SV=3 - [LAMC1_HUMAN]	13.8576	5.03	1	7	7	9	0.796005	9	18.3126	0.781086	9	20.0991	1.68024	9	25.4523	1.48736	9	20.996	0.970398	9	10.2054	1.0622	9	23.3012				1609	177.489	5.12256
P01876	Ig alpha-1 chain C region OS=Homo sapiens GN=IGHA1 PE=1 SV=2 - [IGHA1_HUMAN]	13.8572	24.93	1	1	9	19	1.04153	4	15.0069	1.24132	4	26.0512	1.14472	4	7.15451	1.18843	4	5.67998	1.05141	4	4.82372	1.23657	4	40.4917				353	37.6306	6.50732
O43294	Transforming growth factor beta-1-induced transcript 1 protein OS=Homo sapiens GN=TGFB1I1 PE=1 SV=2 - [TGFI1_HUMAN]	13.8352	18.66	1	6	6	8	0.681603	8	3.2002	0.793282	8	6.51005	1.85702	8	13.8996	1.63747	8	16.86	0.855655	8	8.0185	1.06639	8	19.1672				461	49.7818	7.03467
O60716	Catenin delta-1 OS=Homo sapiens GN=CTNND1 PE=1 SV=1 - [CTND1_HUMAN]	13.8222	8.68	1	7	7	11	1.05529	11	12.9395	0.909848	11	13.9675	1.03393	11	19.9264	1.09496	11	6.74158	0.978244	11	10.261	0.926036	11	42.4582				968	108.103	6.22705
P08397	Porphobilinogen deaminase OS=Homo sapiens GN=HMBS PE=1 SV=2 - [HEM3_HUMAN]	13.8104	19.94	1	5	5	8	1.02572	8	10.0836	0.957407	8	15.607	0.969991	8	20.0637	0.918835	8	20.1513	1.13957	8	6.59526	0.803374	7	31.4216				361	39.3056	7.18115
Q9Y5K8	V-type proton ATPase subunit D OS=Homo sapiens GN=ATP6V1D PE=1 SV=1 - [VATD_HUMAN]	13.8096	28.74	1	6	6	9	0.973548	9	7.13066	0.951234	9	11.3329	1.23742	9	8.13524	1.10456	9	8.24511	1.01687	9	5.62553	0.975634	9	21.3189				247	28.2453	9.36377
P08246	Neutrophil elastase OS=Homo sapiens GN=ELANE PE=1 SV=1 - [ELNE_HUMAN]	13.7722	9.36	1	3	3	7	0.64304	7	12.2838	1.35233	7	33.2139	0.312359	7	18.1857	0.553342	7	10.5634	1.02138	7	13.0743	1.18739	7	18.1309				267	28.4998	9.34912
P05166	Propionyl-CoA carboxylase beta chain, mitochondrial OS=Homo sapiens GN=PCCB PE=1 SV=3 - [PCCB_HUMAN]	13.758	14.1	1	6	6	10	1.13601	9	18.5296	1.11941	10	12.8308	1.48231	9	6.1863	1.4179	10	10.9598	1.01316	10	17.3488	1.10942	10	20.3796				539	58.1788	7.63525
P09972	Fructose-bisphosphate aldolase C OS=Homo sapiens GN=ALDOC PE=1 SV=2 - [ALDOC_HUMAN]	13.7441	32.14	1	7	10	19	1.00126	11	15.7901	1.03398	10	12.6834	0.936487	11	7.01687	0.915083	10	16.4914	1.03822	10	13.0059	1.03153	11	20.5306				364	39.4312	6.87354
P55769	NHP2-like protein 1 OS=Homo sapiens GN=NHP2L1 PE=1 SV=3 - [NH2L1_HUMAN]	13.7366	39.84	1	4	4	9	1.02383	9	8.61721	1.13042	9	29.3195	0.563031	9	11.1803	0.658346	9	19.7406	1.27861	9	17.6849	1.11612	9	23.2003				128	14.1646	8.45557
Q4G176	Acyl-CoA synthetase family member 3, mitochondrial OS=Homo sapiens GN=ACSF3 PE=1 SV=3 - [ACSF3_HUMAN]	13.7324	9.9	1	5	5	6	0.995066	5	9.07009	0.948478	5	5.44517	1.10883	5	2.66954	1.07587	6	3.87386	0.978522	5	1.18813	1.10066	5	9.34944				576	64.0893	8.36768
Q9Y697	Cysteine desulfurase, mitochondrial OS=Homo sapiens GN=NFS1 PE=1 SV=3 - [NFS1_HUMAN]	13.7141	14.66	1	5	5	7	1.08876	7	9.70701	1.06236	7	5.93377	1.11314	7	11.2625	1.0373	7	19.7055	0.918691	7	7.49442	1.04754	7	11.6064				457	50.1639	8.30908
Q9Y6N5	Sulfide:quinone oxidoreductase, mitochondrial OS=Homo sapiens GN=SQRDL PE=1 SV=1 - [SQRD_HUMAN]	13.6847	21.11	1	7	7	12	0.835295	12	8.16425	0.918928	12	8.66284	1.01928	12	21.2847	1.10311	12	9.62457	0.956006	12	10.4106	0.784368	12	30.1134				450	49.9289	9.11475
P02760	Protein AMBP OS=Homo sapiens GN=AMBP PE=1 SV=1 - [AMBP_HUMAN]	13.6845	25.85	1	7	7	12	0.868894	12	24.4927	0.994507	12	17.9428	1.07231	12	37.6293	1.00907	12	46.4456	1.19431	12	28.2428	1.10556	12	36.764				352	38.974	6.25244
P09467	Fructose-1,6-bisphosphatase 1 OS=Homo sapiens GN=FBP1 PE=1 SV=5 - [F16P1_HUMAN]	13.6666	30.77	1	7	8	15	1.04229	13	14.0258	1.02037	13	9.35487	0.757068	13	23.0788	0.830667	13	27.3661	1.44934	13	22.3064	1.02137	13	20.2683				338	36.8188	6.99072
Q96B97	SH3 domain-containing kinase-binding protein 1 OS=Homo sapiens GN=SH3KBP1 PE=1 SV=2 - [SH3K1_HUMAN]	13.6519	15.64	1	8	8	11	0.869365	11	7.60421	0.797491	11	10.3666	0.956043	11	13.0158	0.884766	11	17.4397	0.893655	11	7.58112	0.78368	11	44.5136				665	73.0817	6.62451
Q6PCB0	von Willebrand factor A domain-containing protein 1 OS=Homo sapiens GN=VWA1 PE=2 SV=1 - [VWA1_HUMAN]	13.6448	37.53	1	9	9	21	0.798024	20	13.7999	0.860711	20	16.8136	1.38387	20	18.9668	1.26362	21	25.9373	0.999732	21	10.5641	0.908241	21	26.3727				445	46.7753	7.6792
P07195	L-lactate dehydrogenase B chain OS=Homo sapiens GN=LDHB PE=1 SV=2 - [LDHB_HUMAN]	13.6433	35.03	2	9	10	24	1.10194	20	19.2047	1.0817	20	19.5818	1.18086	20	18.238	1.31073	20	21.9205	0.917972	20	20.5303	0.849401	20	25.2097				334	36.6151	6.04932
Q99584	Protein S100-A13 OS=Homo sapiens GN=S100A13 PE=1 SV=1 - [S10AD_HUMAN]	13.6312	47.96	1	5	5	13	0.86126	13	13.9826	1.17657	13	10.0607	1.453	13	8.30334	1.30319	13	8.56751	0.986376	13	14.0717	0.789214	13	10.9289				98	11.4641	6.16357
Q9BXJ9	N-alpha-acetyltransferase 15, NatA auxiliary subunit OS=Homo sapiens GN=NAA15 PE=1 SV=1 - [NAA15_HUMAN]	13.6263	7.97	1	7	7	9	1.11561	8	11.1958	0.885811	8	13.8424	0.823375	8	10.8809	0.889173	8	9.28379	0.856905	8	19.3982	1.044	8	18.0245				866	101.208	7.41553
Q9BPW8	Protein NipSnap homolog 1 OS=Homo sapiens GN=NIPSNAP1 PE=1 SV=1 - [NIPS1_HUMAN]	13.6179	13.03	1	4	4	6	1.08275	6	4.82811	1.0199	6	10.1519	1.31113	6	22.6825	1.02614	6	15.0401	1.03053	6	11.0878	0.898425	6	15.9734				284	33.2888	9.30518
Q96CT7	Coiled-coil domain-containing protein 124 OS=Homo sapiens GN=CCDC124 PE=1 SV=1 - [CC124_HUMAN]	13.602	30.49	1	7	7	13	1.11296	12	11.5719	1.01506	12	31.1997	0.960616	12	18.113	0.872351	12	20.096	1.02769	12	20.0113	1.05727	12	20.4971				223	25.8196	9.53955
P04843	Dolichyl-diphosphooligosaccharide--protein glycosyltransferase subunit 1 OS=Homo sapiens GN=RPN1 PE=1 SV=1 - [RPN1_HUMAN]	13.5986	16.64	1	8	8	14	1.02181	12	14.1304	0.971565	12	11.1526	0.952469	12	27.7665	0.947483	12	10.057	1.12412	12	29.6979	0.958469	12	20.1109				607	68.5268	6.37939
Q13435	Splicing factor 3B subunit 2 OS=Homo sapiens GN=SF3B2 PE=1 SV=2 - [SF3B2_HUMAN]	13.5772	16.31	1	11	11	16	0.963653	16	11.672	0.970813	16	7.02749	0.83163	16	29.3004	0.926711	16	21.0816	0.932883	16	8.96472	1.00412	16	11.6292				895	100.165	5.66846
Q14011	Cold-inducible RNA-binding protein OS=Homo sapiens GN=CIRBP PE=1 SV=1 - [CIRBP_HUMAN]	13.5768	34.3	1	5	5	17	0.966462	17	18.8145	1.0428	17	25.0344	1.14291	17	18.7363	1.07761	17	17.752	1.07278	17	8.45988	0.798891	17	42.1632				172	18.6367	9.51025
P13611	Versican core protein OS=Homo sapiens GN=VCAN PE=1 SV=3 - [CSPG2_HUMAN]	13.5723	2.39	1	7	7	12	0.908355	12	13.7253	0.877982	12	13.054	0.490243	12	41.1801	0.333828	12	31.3857	1.10128	12	13.5805	1.27899	12	13.5038				3396	372.59	4.51318
Q9ULZ3	Apoptosis-associated speck-like protein containing a CARD OS=Homo sapiens GN=PYCARD PE=1 SV=2 - [ASC_HUMAN]	13.5483	18.97	1	3	3	10	0.84936	10	8.42617	1.32968	10	16.8356	0.976128	10	20.9613	0.998036	10	23.3008	1.05782	10	8.7517	1.01485	10	25.5324				195	21.6133	6.34131
P07360	Complement component C8 gamma chain OS=Homo sapiens GN=C8G PE=1 SV=3 - [CO8G_HUMAN]	13.5345	27.23	1	4	4	8	0.771133	8	4.50234	0.91273	8	10.5403	0.764395	8	22.1365	0.836478	8	24.5682	1.0398	8	6.72138	1.16226	8	8.88454				202	22.2635	8.30908
P42167	Lamina-associated polypeptide 2, isoforms beta/gamma OS=Homo sapiens GN=TMPO PE=1 SV=2 - [LAP2B_HUMAN]	13.5166	20.26	1	1	6	7	0.735493	1		1.10193	1		0.605432	1		0.776921	1		1.00664	1		1.12119	1					454	50.6395	9.37842
P09012	U1 small nuclear ribonucleoprotein A OS=Homo sapiens GN=SNRPA PE=1 SV=3 - [SNRPA_HUMAN]	13.4842	19.86	1	4	6	13	0.999972	10	20.9538	0.993497	10	31.6794	0.873604	10	23.4623	0.902919	10	16.3719	1.09445	10	8.98148	0.959994	10	17.4326				282	31.2592	9.83252
Q9NP81	Serine--tRNA ligase, mitochondrial OS=Homo sapiens GN=SARS2 PE=1 SV=1 - [SYSM_HUMAN]	13.4567	15.83	1	7	7	11	1.07897	11	17.8962	0.931713	11	12.3831	1.11722	11	20.4667	1.2606	11	33.1751	0.931856	11	19.4854	1.06808	11	8.03634				518	58.2459	8.1333
Q9NQT4	Exosome complex component RRP46 OS=Homo sapiens GN=EXOSC5 PE=1 SV=1 - [EXOS5_HUMAN]	13.4432	19.15	1	4	4	8	1.0433	8	6.15625	1.25571	8	11.4079	0.772563	8	16.8054	0.807418	8	19.0974	1.08109	8	8.00745	1.04033	6	14.2389				235	25.2329	7.59131
P52789	Hexokinase-2 OS=Homo sapiens GN=HK2 PE=1 SV=2 - [HXK2_HUMAN]	13.4284	7.2	1	4	6	9	1.25334	6	6.44537	0.918295	6	6.91234	1.10933	6	17.8115	1.25191	6	12.4778	0.773514	6	5.7395	1.1084	6	15.669				917	102.313	6.04932
Q7L1Q6	Basic leucine zipper and W2 domain-containing protein 1 OS=Homo sapiens GN=BZW1 PE=1 SV=1 - [BZW1_HUMAN]	13.4028	31.03	1	12	14	15	0.966906	13	7.1231	1.0738	13	12.0467	0.828982	13	22.012	0.940696	13	18.413	0.987361	13	11.5145	0.860679	13	19.5425				419	48.0127	5.92236
Q6NXG1	Epithelial splicing regulatory protein 1 OS=Homo sapiens GN=ESRP1 PE=1 SV=2 - [ESRP1_HUMAN]	13.402	14.39	1	6	7	9	1.22307	7	14.9912	0.743438	7	17.3267	1.17103	7	10.1965	1.08035	7	14.8838	0.832131	7	13.1245	0.863541	7	31.0988				681	75.5371	6.68311
P02748	Complement component C9 OS=Homo sapiens GN=C9 PE=1 SV=2 - [CO9_HUMAN]	13.3813	13.77	2	8	8	11	0.765341	11	10.8602	0.832365	11	8.65923	0.674185	11	27.6785	0.810514	11	20.6557	1.10114	11	12.3196	0.929035	11	14.3071				559	63.1327	5.59229
Q9UHB6	LIM domain and actin-binding protein 1 OS=Homo sapiens GN=LIMA1 PE=1 SV=1 - [LIMA1_HUMAN]	13.38	14.62	1	10	10	14	1.07211	14	18.0438	0.917355	14	13.7824	1.44667	14	15.5943	1.26549	14	9.32773	1.0014	14	11.4465	0.947093	14	14.4505				759	85.1734	6.84424
Q9NP72	Ras-related protein Rab-18 OS=Homo sapiens GN=RAB18 PE=1 SV=1 - [RAB18_HUMAN]	13.3588	15.53	1	3	3	5	0.942979	5	5.95289	1.01826	5	15.4612	0.897761	5	7.83794	1.08729	5	11.783	1.13754	5	8.68821	1.09372	5	0.227588				206	22.9626	5.23682
P30419	Glycylpeptide N-tetradecanoyltransferase 1 OS=Homo sapiens GN=NMT1 PE=1 SV=2 - [NMT1_HUMAN]	13.354	16.13	1	5	6	14	0.979352	11	7.43709	1.14272	12	8.08867	1.09787	12	21.2067	1.02223	12	21.7769	0.958987	12	16.1881	0.995876	12	20.4104				496	56.7699	7.79639
Q96G03	Phosphoglucomutase-2 OS=Homo sapiens GN=PGM2 PE=1 SV=4 - [PGM2_HUMAN]	13.3533	18.3	1	11	11	16	0.911729	16	17.6892	1.01307	16	12.6824	0.997712	16	13.2612	1.01466	16	17.841	0.918611	16	19.2466	0.858002	16	21.9865				612	68.2404	6.72705
P67870	Casein kinase II subunit beta OS=Homo sapiens GN=CSNK2B PE=1 SV=1 - [CSK2B_HUMAN]	13.3502	15.35	1	3	3	7	1.03677	7	15.6514	1.27673	7	17.9809	0.919404	7	13.563	1.07086	7	15.1095	1.06472	7	19.1427	0.98176	7	14.5951				215	24.926	5.5542
P27361	Mitogen-activated protein kinase 3 OS=Homo sapiens GN=MAPK3 PE=1 SV=4 - [MK03_HUMAN]	13.346	18.47	3	4	6	20	1.11395	7	22.3892	1.05434	7	7.54516	1.32981	7	23.5057	1.14712	7	7.78297	0.985641	7	16.034	0.953981	7	30.6089				379	43.1081	6.7417
P02766	Transthyretin OS=Homo sapiens GN=TTR PE=1 SV=1 - [TTHY_HUMAN]	13.3459	39.46	1	3	3	9	0.761103	9	13.3409	0.923254	9	20.7382	1.16136	9	21.444	1.07843	9	20.0099	0.946928	9	21.3562	0.977164	9	17.488				147	15.877	5.75732
Q15121	Astrocytic phosphoprotein PEA-15 OS=Homo sapiens GN=PEA15 PE=1 SV=2 - [PEA15_HUMAN]	13.3335	46.92	1	5	5	15	0.895716	15	30.6709	0.91448	15	32.0177	1.233	15	20.1511	0.9444	15	36.7398	1.15535	15	16.5379	0.73863	15	46.4642				130	15.0308	5.021
O00182	Galectin-9 OS=Homo sapiens GN=LGALS9 PE=1 SV=2 - [LEG9_HUMAN]	13.3191	24.51	3	7	7	11	1.19655	11	16.5384	1.26977	11	23.873	1.10438	11	24.1054	1.07374	11	27.4532	0.970909	11	17.709	1.02596	11	22.1141				355	39.4929	9.17334
Q9NUP9	Protein lin-7 homolog C OS=Homo sapiens GN=LIN7C PE=1 SV=1 - [LIN7C_HUMAN]	13.317	37.06	3	6	6	8	1.07126	8	14.3261	1.01306	8	15.4975	1.08921	8	17.8147	1.20362	8	18.255	0.991226	8	7.65279	1.08278	8	5.90833				197	21.8205	8.42627
Q9NQR4	Omega-amidase NIT2 OS=Homo sapiens GN=NIT2 PE=1 SV=1 - [NIT2_HUMAN]	13.3124	44.93	1	11	11	19	1.10777	19	5.78413	1.06978	19	13.0957	0.994691	19	17.9332	0.936837	19	15.0414	0.975064	19	18.3882	0.975118	19	14.3329				276	30.5886	7.21045
Q9Y285	Phenylalanine--tRNA ligase alpha subunit OS=Homo sapiens GN=FARSA PE=1 SV=3 - [SYFA_HUMAN]	13.3056	19.69	1	7	7	11	1.13182	10	18.9122	0.960215	10	8.13119	0.980403	9	9.84829	0.866622	9	9.8434	1.08075	9	30.002	1.33816	9	24.4857				508	57.5275	7.79639
Q9UHG2	ProSAAS OS=Homo sapiens GN=PCSK1N PE=1 SV=1 - [PCSK1_HUMAN]	13.262	14.23	1	3	3	6	0.843185	6	8.00796	0.754818	6	30.9629	3.34661	6	60.123	2.04785	6	14.0215	0.888982	6	4.84067	0.960988	6	7.36071				260	27.3558	6.62451
P09543	2',3'-cyclic-nucleotide 3'-phosphodiesterase OS=Homo sapiens GN=CNP PE=1 SV=2 - [CN37_HUMAN]	13.2347	13.78	1	6	6	8	0.916442	8	16.0811	0.861826	8	7.11207	1.11402	8	7.28179	0.945033	8	8.70925	0.933921	8	15.3051	1.00148	8	22.2088				421	47.5487	9.0708
P04222	HLA class I histocompatibility antigen, Cw-3 alpha chain OS=Homo sapiens GN=HLA-C PE=1 SV=2 - [1C03_HUMAN]	13.2206	13.11	3	0	4	7																						366	40.8353	6.39209
Q14103	Heterogeneous nuclear ribonucleoprotein D0 OS=Homo sapiens GN=HNRNPD PE=1 SV=1 - [HNRPD_HUMAN]	13.1627	29.3	1	9	10	26	0.875868	25	16.4698	1.07034	25	21.786	0.795151	25	35.5735	1.05074	25	24.6926	1.0334	25	15.8338	0.777525	25	36.06				355	38.4103	7.81104
P00751	Complement factor B OS=Homo sapiens GN=CFB PE=1 SV=2 - [CFAB_HUMAN]	13.1354	7.85	1	6	6	11	0.818279	11	9.06572	0.980272	11	19.3607	0.850363	11	7.87166	0.778051	11	11.8292	1.13512	11	16.2686	0.862148	11	32.4185				764	85.4785	7.06396
P61457	Pterin-4-alpha-carbinolamine dehydratase OS=Homo sapiens GN=PCBD1 PE=1 SV=2 - [PHS_HUMAN]	13.1229	57.69	1	5	6	21	1.02052	18	15.6923	1.26851	18	27.659	1.12824	18	13.1773	1.08051	18	10.1996	1.09622	18	15.4443	0.96698	18	13.2428				104	11.992	6.80029
Q9BTZ2	Dehydrogenase/reductase SDR family member 4 OS=Homo sapiens GN=DHRS4 PE=1 SV=3 - [DHRS4_HUMAN]	13.0956	14.03	2	4	4	8	1.22367	8	5.70838	1.11466	8	10.8312	1.21904	8	17.1855	1.14171	8	24.7952	1.24251	8	11.9107	1.04067	8	14.0711				278	29.5184	8.55811
P15559	NAD(P)H dehydrogenase [quinone] 1 OS=Homo sapiens GN=NQO1 PE=1 SV=1 - [NQO1_HUMAN]	13.0608	29.56	1	6	6	13	1.6707	13	22.2622	0.709157	12	14.5884	0.829047	13	21.5259	0.58139	13	25.2851	1.33118	13	7.55566	1.04552	13	40.3069				274	30.848	8.88037
Q8TBC4	NEDD8-activating enzyme E1 catalytic subunit OS=Homo sapiens GN=UBA3 PE=1 SV=2 - [UBA3_HUMAN]	13.0217	28.73	1	10	10	15	0.985548	15	13.4442	1.05769	15	22.8829	1.03765	15	29.2016	0.957865	15	18.1222	1.08062	15	21.4268	0.970665	15	13.4188				463	51.8193	5.45264
O75351	Vacuolar protein sorting-associated protein 4B OS=Homo sapiens GN=VPS4B PE=1 SV=2 - [VPS4B_HUMAN]	13.0118	16.22	1	3	5	10	0.972906	5	8.59639	0.845912	5	13.8249	1.32705	5	17.4166	1.31163	5	15.8899	0.99963	5	22.9571	0.965704	5	23.203				444	49.2715	7.2251
P08134	Rho-related GTP-binding protein RhoC OS=Homo sapiens GN=RHOC PE=1 SV=1 - [RHOC_HUMAN]	13.0015	26.94	1	2	5	12	0.791064	7	7.33932	1.14929	7	23.5	0.860877	7	48.6289	1.01977	7	25.4846	1.19549	7	5.40805	1.32254	7	46.8071				193	21.9923	6.58057
Q9UKV3	Apoptotic chromatin condensation inducer in the nucleus OS=Homo sapiens GN=ACIN1 PE=1 SV=2 - [ACINU_HUMAN]	12.9753	12.16	1	13	13	13	0.89234	13	12.6523	0.913934	13	11.3417	0.92137	13	16.4885	1.02821	13	13.1551	0.899791	13	24.0405	0.955756	13	19.3291				1341	151.771	6.43018
P08648	Integrin alpha-5 OS=Homo sapiens GN=ITGA5 PE=1 SV=2 - [ITA5_HUMAN]	12.9579	10.87	1	7	7	14	0.792651	14	26.5615	0.70224	14	12.4109	1.64581	14	44.7915	1.4454	14	29.7725	0.934407	14	22.2626	1.13863	14	26.3343				1049	114.465	5.77002
Q9BZZ5	Apoptosis inhibitor 5 OS=Homo sapiens GN=API5 PE=1 SV=3 - [API5_HUMAN]	12.9482	20.8	1	10	10	13	1.02711	13	9.23423	1.00514	13	17.2184	0.879677	13	12.931	1.02868	13	11.261	0.899663	13	9.83074	0.799813	13	27.2257				524	58.9679	7.34229
P11279	Lysosome-associated membrane glycoprotein 1 OS=Homo sapiens GN=LAMP1 PE=1 SV=3 - [LAMP1_HUMAN]	12.9277	4.8	1	2	2	5	0.871015	5	6.82202	0.86787	5	2.5185	0.648513	5	12.3063	0.690698	5	2.32896	1.01368	5	9.2057	1.08185	5	13.4564				417	44.8538	8.74854
Q15126	Phosphomevalonate kinase OS=Homo sapiens GN=PMVK PE=1 SV=3 - [PMVK_HUMAN]	12.914	30.21	1	5	5	7	0.918004	7	6.64419	1.02089	7	4.09524	1.15056	7	11.6003	1.12095	7	10.9635	0.948246	7	4.94995	0.782131	7	17.9513				192	21.9812	5.73193
Q14019	Coactosin-like protein OS=Homo sapiens GN=COTL1 PE=1 SV=3 - [COTL1_HUMAN]	12.9089	37.32	1	6	6	18	0.903093	18	15.898	1.21033	18	14.5551	0.823684	18	10.5042	0.935973	18	21.1556	0.930851	18	9.78983	0.885987	18	27.3668				142	15.935	5.66846
P30153	Serine/threonine-protein phosphatase 2A 65 kDa regulatory subunit A alpha isoform OS=Homo sapiens GN=PPP2R1A PE=1 SV=4 - [2AAA_HUMAN]	12.8977	24.96	2	12	12	17	1.06421	17	10.3501	0.937918	17	16.5011	0.964195	17	15.7675	1.02278	17	14.7376	0.9713	17	6.59332	1.0245	17	14.4993				589	65.2669	5.10986
O75937	DnaJ homolog subfamily C member 8 OS=Homo sapiens GN=DNAJC8 PE=1 SV=2 - [DNJC8_HUMAN]	12.8848	18.58	1	6	6	12	0.921743	12	8.96182	1.22136	12	10.2988	0.847755	12	15.9528	0.964752	12	15.0296	1.0123	12	17.2131	0.797523	12	36.3235				253	29.8234	9.05615
P09429	High mobility group protein B1 OS=Homo sapiens GN=HMGB1 PE=1 SV=3 - [HMGB1_HUMAN]	12.8758	27.44	2	6	7	25	0.860358	23	16.7657	1.1987	23	16.0694	0.6459	23	26.6007	0.991504	23	17.5501	0.972519	23	10.776	0.783997	23	76.5721				215	24.8782	5.74463
Q15833	Syntaxin-binding protein 2 OS=Homo sapiens GN=STXBP2 PE=1 SV=2 - [STXB2_HUMAN]	12.853	10.96	1	5	5	6	0.989305	6	5.27611	0.792573	6	19.0725	1.11112	6	39.8102	0.86579	6	14.8565	1.00499	6	29.2967	1.00462	6	34.121				593	66.4105	6.55127
O43865	Putative adenosylhomocysteinase 2 OS=Homo sapiens GN=AHCYL1 PE=1 SV=2 - [SAHH2_HUMAN]	12.8495	9.25	1	1	5	6	0.782053	1		0.629881	1		1.05234	1		0.762628	1		0.994841	1		0.271201	1					530	58.9134	6.88818
P24752	Acetyl-CoA acetyltransferase, mitochondrial OS=Homo sapiens GN=ACAT1 PE=1 SV=1 - [THIL_HUMAN]	12.8235	19.91	1	8	8	12	1.25476	12	23.0982	0.969243	12	9.71831	1.83909	12	25.2327	1.65456	12	20.4195	0.950871	12	8.45921	0.932675	12	29.6788				427	45.1706	8.85107
Q9Y2Q9	28S ribosomal protein S28, mitochondrial OS=Homo sapiens GN=MRPS28 PE=1 SV=1 - [RT28_HUMAN]	12.8065	28.34	1	5	5	7	1.19562	7	6.29003	1.26608	7	16.0702	1.02288	7	5.34072	0.791045	7	8.15433	1.28951	7	21.7548	0.989909	7	14.8217				187	20.8298	9.1001
O60783	28S ribosomal protein S14, mitochondrial OS=Homo sapiens GN=MRPS14 PE=1 SV=1 - [RT14_HUMAN]	12.8053	21.88	1	2	2	9	0.985763	8	27.2162	1.23534	8	19.8134	1.04628	8	22.5305	0.651706	8	15.5957	1.2906	8	30.4835	1.07936	8	20.5761				128	15.129	11.4146
O75947	ATP synthase subunit d, mitochondrial OS=Homo sapiens GN=ATP5H PE=1 SV=3 - [ATP5H_HUMAN]	12.8034	40.37	1	6	6	11	0.949796	11	13.8895	0.902324	11	12.9528	1.55092	11	19.102	1.25036	11	16.7282	1.09038	11	15.2858	0.839489	11	13.0205				161	18.4795	5.30029
Q9BYN8	28S ribosomal protein S26, mitochondrial OS=Homo sapiens GN=MRPS26 PE=1 SV=1 - [RT26_HUMAN]	12.7921	37.07	1	7	7	10	1.14372	10	6.10258	1.07636	10	17.1126	1.09566	10	6.42156	0.922355	10	25.5138	1.12482	10	4.96495	1.08983	10	18.8853				205	24.1969	10.3892
P36915	Guanine nucleotide-binding protein-like 1 OS=Homo sapiens GN=GNL1 PE=1 SV=2 - [GNL1_HUMAN]	12.7893	11.2	1	5	5	8	0.960819	8	19.0639	0.966885	8	8.77999	1.1275	8	12.7303	1.10496	8	19.7377	1.07143	8	15.0752	1.18303	8	31.3647				607	68.6185	5.79541
P14854	Cytochrome c oxidase subunit 6B1 OS=Homo sapiens GN=COX6B1 PE=1 SV=2 - [CX6B1_HUMAN]	12.7884	56.98	1	4	4	13	1.02175	13	21.2799	1.07827	13	22.5121	1.12068	13	32.0103	0.88824	13	9.89206	1.37633	13	13.4844	1.42813	13	28.8699				86	10.1857	7.04932
Q16853	Membrane primary amine oxidase OS=Homo sapiens GN=AOC3 PE=1 SV=3 - [AOC3_HUMAN]	12.7836	11.4	2	7	7	13	0.761132	13	18.5235	0.755866	13	22.9246	1.56349	13	11.4154	1.45196	13	24.0208	0.952068	13	14.4767	1.03858	13	19.7482				763	84.5683	6.52197
P35637	RNA-binding protein FUS OS=Homo sapiens GN=FUS PE=1 SV=1 - [FUS_HUMAN]	12.7788	13.88	1	4	7	17	1.07746	7	9.40022	0.961979	7	12.4133	0.814193	7	40.6984	1.0097	7	4.22047	0.893989	7	16.6855	1.19969	7	49.6086				526	53.3938	9.36377
P49773	Histidine triad nucleotide-binding protein 1 OS=Homo sapiens GN=HINT1 PE=1 SV=2 - [HINT1_HUMAN]	12.7437	77.78	1	6	6	16	0.935888	16	8.87023	0.931955	16	23.3361	1.20139	16	19.5856	1.09398	16	14.6424	1.0305	16	9.1084	1.00002	16	19.0105				126	13.7931	6.94678
O15355	Protein phosphatase 1G OS=Homo sapiens GN=PPM1G PE=1 SV=1 - [PPM1G_HUMAN]	12.7117	14.65	1	7	7	11	1.11676	11	15.7333	1.05549	11	14.2883	0.861884	11	25.075	0.848727	11	23.5697	0.986528	11	11.6695	0.900623	11	17.647				546	59.2347	4.36084
O60749	Sorting nexin-2 OS=Homo sapiens GN=SNX2 PE=1 SV=2 - [SNX2_HUMAN]	12.697	15.22	1	6	7	11	0.931542	7	16.7607	0.933233	7	12.3416	1.02451	7	3.07388	1.09123	7	17.4719	1.04543	7	11.6138	1.01541	7	21.3723				519	58.4347	5.12256
P49789	Bis(5'-adenosyl)-triphosphatase OS=Homo sapiens GN=FHIT PE=1 SV=3 - [FHIT_HUMAN]	12.6928	34.01	1	4	4	11	1.12006	11	4.31148	1.03944	11	13.9305	1.32699	11	21.6761	0.97845	11	6.72175	1.05196	11	6.56233	1.17706	11	20.6467				147	16.8476	7.07861
P17612	cAMP-dependent protein kinase catalytic subunit alpha OS=Homo sapiens GN=PRKACA PE=1 SV=2 - [KAPCA_HUMAN]	12.6718	11.68	3	4	4	9	0.925701	9	9.73292	0.887736	9	7.1943	1.28314	9	16.3352	1.36189	9	21.2194	0.840976	9	12.7614	0.845584	9	32.5802				351	40.564	8.79248
Q96C23	Aldose 1-epimerase OS=Homo sapiens GN=GALM PE=1 SV=1 - [GALM_HUMAN]	12.6697	31.58	1	8	8	16	1.22489	16	22.8618	1.02432	16	20.0747	1.30537	16	19.9602	1.13724	16	11.5394	1.06989	16	14.5919	1.01051	16	11.6374				342	37.7421	6.65381
P12268	Inosine-5'-monophosphate dehydrogenase 2 OS=Homo sapiens GN=IMPDH2 PE=1 SV=2 - [IMDH2_HUMAN]	12.6592	12.06	1	6	6	8	1.25234	8	10.8676	0.970375	8	7.76239	0.808984	8	11.3494	0.856323	8	11.2304	0.886215	7	20.4777	0.910436	8	36.3653				514	55.7696	6.90283
Q8NE62	Choline dehydrogenase, mitochondrial OS=Homo sapiens GN=CHDH PE=2 SV=2 - [CHDH_HUMAN]	12.6554	7.58	1	4	4	5	1.18069	5	8.85846	0.867569	5	3.63936	0.88227	5	9.07547	0.749411	5	10.7963	1.03543	5	19.6854	0.862627	5	42.2561				594	65.3171	8.27979
Q8TDQ7	Glucosamine-6-phosphate isomerase 2 OS=Homo sapiens GN=GNPDA2 PE=1 SV=1 - [GNPI2_HUMAN]	12.6357	40.58	1	4	7	12	0.784733	5	6.1358	1.01348	5	2.24145	1.41957	5	4.99738	1.32545	5	5.01087	1.12552	5	7.84897	1.05319	5	14.7695				276	31.0646	6.94678
Q9Y277	Voltage-dependent anion-selective channel protein 3 OS=Homo sapiens GN=VDAC3 PE=1 SV=1 - [VDAC3_HUMAN]	12.6355	25.8	1	5	6	12	0.915066	6	8.78373	0.998652	6	7.16223	0.818293	6	22.3955	0.951732	6	17.2761	1.10343	6	16.0256	0.827086	6	8.62528				283	30.6393	8.66064
Q16774	Guanylate kinase OS=Homo sapiens GN=GUK1 PE=1 SV=2 - [KGUA_HUMAN]	12.6351	42.13	1	8	8	11	0.863964	11	8.95433	1.03309	11	14.5354	0.865201	11	11.0737	0.965925	11	14.5836	1.18053	11	4.12559	0.974469	11	26.1118				197	21.7122	6.55127
P42766	60S ribosomal protein L35 OS=Homo sapiens GN=RPL35 PE=1 SV=2 - [RL35_HUMAN]	12.6334	32.52	1	7	7	18	1.18121	18	14.5582	1.15896	18	15.8376	0.998848	18	18.7431	0.850215	18	12.0678	1.08998	18	32.1771	0.905851	18	135.316				123	14.5426	11.0483
P61604	10 kDa heat shock protein, mitochondrial OS=Homo sapiens GN=HSPE1 PE=1 SV=2 - [CH10_HUMAN]	12.5879	57.84	1	9	9	38	1.18874	37	14.0092	1.31156	38	17.9392	0.820217	37	17.2873	0.763399	38	20.3901	1.09744	38	15.8946	0.850806	37	58.5591				102	10.9249	8.92432
Q9Y376	Calcium-binding protein 39 OS=Homo sapiens GN=CAB39 PE=1 SV=1 - [CAB39_HUMAN]	12.577	19.35	1	6	6	12	0.917332	12	9.63033	1.03456	12	15.9709	1.11569	12	7.68534	1.17768	12	11.6298	0.992758	12	17.7531	0.940202	12	14.5843				341	39.8437	6.88818
Q99439	Calponin-2 OS=Homo sapiens GN=CNN2 PE=1 SV=4 - [CNN2_HUMAN]	12.572	26.54	1	6	8	12	0.92444	8	7.4793	1.26383	8	4.42293	0.659302	8	24.7965	0.967592	8	11.4571	0.950992	8	2.987	0.952833	8	14.1201				309	33.6753	7.32764
Q15691	Microtubule-associated protein RP/EB family member 1 OS=Homo sapiens GN=MAPRE1 PE=1 SV=3 - [MARE1_HUMAN]	12.5567	38.81	1	9	9	20	1.16786	20	28.2498	1.14298	20	16.4445	1.12953	20	11.4181	1.19622	20	20.8158	0.976111	20	15.1004	0.74333	20	55.1284				268	29.9802	5.13525
Q9NUU7	ATP-dependent RNA helicase DDX19A OS=Homo sapiens GN=DDX19A PE=1 SV=1 - [DD19A_HUMAN]	12.5548	14.64	2	5	5	7	1.22572	7	22.5162	0.963868	7	16.382	1.20338	7	18.0417	1.1984	7	15.4497	0.969107	7	14.3096	0.925357	7	15.6404				478	53.9408	6.58057
P62847	40S ribosomal protein S24 OS=Homo sapiens GN=RPS24 PE=1 SV=1 - [RS24_HUMAN]	12.5356	30.08	1	4	4	33	1.0394	33	16.2984	1.22416	33	22.8401	0.93126	33	23.6096	0.940286	33	19.5116	1.10489	33	15.52	1.0463	33	12.6699				133	15.4134	10.7847
P04066	Tissue alpha-L-fucosidase OS=Homo sapiens GN=FUCA1 PE=1 SV=4 - [FUCO_HUMAN]	12.5324	21.46	1	9	9	20	1.18187	18	13.8912	0.985693	19	17.7907	2.92924	18	32.7732	2.13144	19	36.5542	1.14674	19	18.363	0.667031	20	24.7734				466	53.6547	6.84424
Q13765	Nascent polypeptide-associated complex subunit alpha OS=Homo sapiens GN=NACA PE=1 SV=1 - [NACA_HUMAN]	12.526	32.56	2	4	5	25	1.09038	21	16.1735	1.25462	22	27.5713	1.01624	21	18.7621	0.994697	21	28.9016	1.05575	21	12.4486	1.00192	20	21.1822				215	23.3697	4.56396
O15382	Branched-chain-amino-acid aminotransferase, mitochondrial OS=Homo sapiens GN=BCAT2 PE=1 SV=2 - [BCAT2_HUMAN]	12.5197	23.21	1	7	7	10	1.17152	10	16.3925	0.985822	10	8.09239	1.25847	10	17.3035	1.31796	10	23.5863	1.02172	10	13.5866	0.816632	10	16.8145				392	44.2591	8.646
P26447	Protein S100-A4 OS=Homo sapiens GN=S100A4 PE=1 SV=1 - [S10A4_HUMAN]	12.5171	36.63	1	5	5	18	0.923241	18	14.2987	1.20745	18	19.9326	0.97805	18	18.8786	1.00502	18	17.262	0.93242	18	10.5133	0.935735	18	23.7101				101	11.7207	6.11279
P13727	Bone marrow proteoglycan OS=Homo sapiens GN=PRG2 PE=1 SV=2 - [PRG2_HUMAN]	12.4873	8.56	1	3	3	9	1.72501	9	13.6747	1.44935	9	14.2293	0.893994	9	16.1086	0.809716	9	20.3822	1.38101	9	9.38073	1.04007	9	25.6242				222	25.1893	6.75635
Q9HCC0	Methylcrotonoyl-CoA carboxylase beta chain, mitochondrial OS=Homo sapiens GN=MCCC2 PE=1 SV=1 - [MCCB_HUMAN]	12.4465	21.49	1	9	9	10	1.101	10	8.3127	0.993415	10	5.41379	1.0116	10	12.3897	1.05445	10	16.5779	0.961237	10	13.7519	1.0353	10	13.8229				563	61.2944	7.6792
P40306	Proteasome subunit beta type-10 OS=Homo sapiens GN=PSMB10 PE=1 SV=1 - [PSB10_HUMAN]	12.4319	21.98	1	6	6	13	1.06267	13	15.1608	1.00704	13	19.5183	0.784713	13	12.6917	0.752035	13	22.6204	1.12048	13	22.3769	0.964739	13	18.4564				273	28.9181	7.81104
Q9Y5Z4	Heme-binding protein 2 OS=Homo sapiens GN=HEBP2 PE=1 SV=1 - [HEBP2_HUMAN]	12.4151	51.71	1	9	9	20	1.04974	20	19.1985	1.22037	20	15.1193	1.13507	20	21.9962	1.17	20	15.7619	0.951253	20	12.1442	1.07188	20	13.677				205	22.8612	4.62744
P19652	Alpha-1-acid glycoprotein 2 OS=Homo sapiens GN=ORM2 PE=1 SV=2 - [A1AG2_HUMAN]	12.3822	32.84	1	4	6	15	0.748925	8	9.23063	1.03811	9	24.1749	1.0029	9	36.3229	1.1152	8	17.1741	1.02105	8	16.639	0.654735	9	34.5741				201	23.5876	5.10986
Q9UNH7	Sorting nexin-6 OS=Homo sapiens GN=SNX6 PE=1 SV=1 - [SNX6_HUMAN]	12.3697	10.84	1	5	5	8	0.878534	8	13.6447	1.10997	8	9.46356	0.968044	8	10.5876	1.11617	8	10.1441	0.951869	8	10.0279	0.818619	8	46.1832				406	46.6198	6.16357
Q9H6T0	Epithelial splicing regulatory protein 2 OS=Homo sapiens GN=ESRP2 PE=1 SV=1 - [ESRP2_HUMAN]	12.3513	6.33	1	3	4	5	1.15115	3	1.75282	0.807402	3	14.7105	0.876803	3	2.55746	0.940458	3	23.5535	0.819596	3	1.25689	1.05856	3	5.25306				727	78.3511	6.7124
Q8TD06	Anterior gradient protein 3 homolog OS=Homo sapiens GN=AGR3 PE=1 SV=1 - [AGR3_HUMAN]	12.3501	32.53	1	4	5	13	1.00711	9	11.0578	0.737176	9	10.7404	1.60751	9	23.3376	1.39525	9	28.8591	1.09686	9	13.8342	0.976587	9	11.3824				166	19.1589	7.98682
O75436	Vacuolar protein sorting-associated protein 26A OS=Homo sapiens GN=VPS26A PE=1 SV=2 - [VP26A_HUMAN]	12.3449	19.88	1	5	5	9	0.948674	9	6.96606	0.936795	9	17.5353	1.0647	9	15.2964	1.08382	9	14.8651	0.918302	9	20.0224	1.00453	9	11.8965				327	38.1457	6.56592
Q96EP5	DAZ-associated protein 1 OS=Homo sapiens GN=DAZAP1 PE=1 SV=1 - [DAZP1_HUMAN]	12.3446	26.78	1	6	6	18	1.07529	18	17.469	1.11356	18	20.1729	0.934877	18	19.7365	1.02518	18	21.7528	1.01352	18	14.8756	0.986299	18	17.0612				407	43.3561	8.55811
O60739	Eukaryotic translation initiation factor 1b OS=Homo sapiens GN=EIF1B PE=1 SV=2 - [EIF1B_HUMAN]	12.3402	26.55	2	2	2	6	1.14392	6	19.6308	1.01182	6	18.0442	1.05424	6	16.8426	1.027	6	9.59983	1.16591	6	7.37674	0.562093	6	39.2393				113	12.8157	7.37158
P67809	Nuclease-sensitive element-binding protein 1 OS=Homo sapiens GN=YBX1 PE=1 SV=3 - [YBOX1_HUMAN]	12.3182	33.64	1	5	9	22	0.851059	8	19.5081	0.988166	8	34.5223	0.957234	8	15.6577	0.858886	8	34.2117	1.11297	8	9.28144	1.17283	8	34.4822				324	35.9027	9.87646
Q92598	Heat shock protein 105 kDa OS=Homo sapiens GN=HSPH1 PE=1 SV=1 - [HS105_HUMAN]	12.3128	21.1	1	14	15	20	1.2237	19	16.3352	1.13905	19	17.8225	0.768598	19	24.8775	0.699781	19	27.1305	0.940676	19	13.0737	1.05766	19	22.353				858	96.8037	5.38916
P36955	Pigment epithelium-derived factor OS=Homo sapiens GN=SERPINF1 PE=1 SV=4 - [PEDF_HUMAN]	12.31	19.86	1	8	8	15	0.804439	15	6.87941	1.09743	15	10.941	0.635376	15	16.2351	0.642129	15	20.3576	1.04649	15	17.0165	1.03197	15	14.3408				418	46.2833	6.37939
Q13404	Ubiquitin-conjugating enzyme E2 variant 1 OS=Homo sapiens GN=UBE2V1 PE=1 SV=2 - [UB2V1_HUMAN]	12.2886	27.89	1	2	5	12	1.18397	4	14.2598	1.25674	4	10.6128	1.11924	4	2.6096	1.17967	4	4.97593	0.949819	4	15.8291	1.02138	4	18.9353				147	16.4843	7.92822
Q6XQN6	Nicotinate phosphoribosyltransferase OS=Homo sapiens GN=NAPRT PE=1 SV=2 - [PNCB_HUMAN]	12.2823	18.59	1	8	8	8	1.03897	7	18.0017	1.00073	7	12.7313	1.14641	7	13.0024	1.08575	6	19.5144	1.11934	6	16.7485	1.10088	7	26.3945				538	57.542	5.68115
P22102	Trifunctional purine biosynthetic protein adenosine-3 OS=Homo sapiens GN=GART PE=1 SV=1 - [PUR2_HUMAN]	12.2691	17.62	1	13	13	14	0.973234	14	15.2018	0.975267	14	17.025	0.847068	14	11.2543	0.905973	14	16.9743	0.949055	14	12.9906	1.07606	14	18.2313				1010	107.699	6.69775
P61289	Proteasome activator complex subunit 3 OS=Homo sapiens GN=PSME3 PE=1 SV=1 - [PSME3_HUMAN]	12.2069	16.93	1	4	4	11	1.09433	11	8.00979	1.34359	11	12.2707	0.74297	11	13.0033	0.711343	11	36.4568	0.959702	11	15.2325	0.654389	11	46.873				254	29.4876	5.94775
P84085	ADP-ribosylation factor 5 OS=Homo sapiens GN=ARF5 PE=1 SV=2 - [ARF5_HUMAN]	12.1913	41.11	1	3	7	26	1.03351	3	27.5082	1.06492	3	13.0019	1.01618	3	37.1805	1.0269	3	3.67813	0.922748	3	1.42939	0.958511	3	2.9664				180	20.5166	6.78564
Q9NZT2	Opioid growth factor receptor OS=Homo sapiens GN=OGFR PE=1 SV=3 - [OGFR_HUMAN]	12.1823	11.67	1	6	6	8	1.12931	7	10.8999	0.884423	8	8.31573	0.651109	8	19.5024	0.723551	7	35.2896	0.921861	7	10.6504	0.937058	7	26.0442				677	73.2801	4.84326
O75323	Protein NipSnap homolog 2 OS=Homo sapiens GN=GBAS PE=1 SV=1 - [NIPS2_HUMAN]	12.1511	12.24	1	4	4	6	1.10645	6	7.43065	0.896236	6	9.84561	1.054	6	5.32224	1.01443	6	3.03276	1.10805	6	9.32458	1.13857	6	9.75706				286	33.7212	9.36377
Q9H4A3	Serine/threonine-protein kinase WNK1 OS=Homo sapiens GN=WNK1 PE=1 SV=2 - [WNK1_HUMAN]	12.1425	1.55	4	4	4	5	1.01494	5	5.39792	0.870748	5	30.2255	0.951627	5	5.25945	0.913109	5	41.6002	0.864534	5	15.2855	1.09911	5	16.1388				2382	250.64	6.34131
Q53GG5	PDZ and LIM domain protein 3 OS=Homo sapiens GN=PDLIM3 PE=1 SV=1 - [PDLI3_HUMAN]	12.12	40.11	1	9	9	19	0.793982	18	18.8824	0.848423	18	14.3111	1.58438	18	9.13998	1.35282	18	22.0327	1.0634	18	17.211	1.10821	19	20.4904				364	39.2074	6.88818
P62993	Growth factor receptor-bound protein 2 OS=Homo sapiens GN=GRB2 PE=1 SV=1 - [GRB2_HUMAN]	12.1152	16.59	1	4	4	8	0.896605	8	6.86724	1.12951	8	5.92714	0.942582	8	16.43	1.02651	8	16.6473	0.974345	8	10.2518	1.16715	8	14.578				217	25.1904	6.31592
O95834	Echinoderm microtubule-associated protein-like 2 OS=Homo sapiens GN=EML2 PE=1 SV=1 - [EMAL2_HUMAN]	12.1098	18.34	1	10	10	15	0.967497	15	7.23357	1.07461	15	6.37733	1.21313	15	22.9995	1.33596	15	27.195	0.910074	15	7.88526	1.11507	15	14.8732				649	70.6341	6.31592
Q9NY12	H/ACA ribonucleoprotein complex subunit 1 OS=Homo sapiens GN=GAR1 PE=1 SV=1 - [GAR1_HUMAN]	12.0943	21.66	1	4	4	11	1.07784	11	13.7756	1.27505	11	9.76039	0.542304	10	6.79133	0.605277	10	24.3571	1.07018	10	20.0461	1.01315	10	8.05835				217	22.3342	10.9165
Q9P0M9	39S ribosomal protein L27, mitochondrial OS=Homo sapiens GN=MRPL27 PE=1 SV=1 - [RM27_HUMAN]	12.0358	48.65	1	7	7	12	1.15921	12	7.85181	1.03075	12	23.0372	1.08133	12	12.9899	0.846716	12	15.1091	1.13755	12	13.1499	1.22361	12	13.2338				148	16.0627	10.4185
P42126	Enoyl-CoA delta isomerase 1, mitochondrial OS=Homo sapiens GN=ECI1 PE=1 SV=1 - [ECI1_HUMAN]	12.0331	25.83	1	6	6	21	1.08189	21	21.1561	1.0997	21	16.5895	1.34619	21	22.9004	1.08341	21	12.0726	1.08704	21	13.076	1.03831	21	19.7094				302	32.7952	8.54346
P57735	Ras-related protein Rab-25 OS=Homo sapiens GN=RAB25 PE=1 SV=2 - [RAB25_HUMAN]	12.0306	22.54	1	4	5	7	0.915338	6	5.87012	0.878763	6	5.96818	0.896817	6	12.7353	0.737871	6	18.5653	1.02586	6	6.99572	0.910942	6	8.23431				213	23.481	5.96045
P37108	Signal recognition particle 14 kDa protein OS=Homo sapiens GN=SRP14 PE=1 SV=2 - [SRP14_HUMAN]	12.0301	22.06	1	3	3	12	1.08605	12	7.15682	1.36941	12	12.301	0.767537	12	22.6743	0.81509	12	7.06228	1.08394	12	12.9608	1.017	12	17.26				136	14.5608	10.0376
Q63ZY3	KN motif and ankyrin repeat domain-containing protein 2 OS=Homo sapiens GN=KANK2 PE=1 SV=1 - [KANK2_HUMAN]	12.0189	9.64	1	8	8	8	0.726721	8	15.4356	0.834213	8	21.2972	1.64012	8	8.13271	1.64631	8	23.8854	0.800792	8	14.5127	0.807356	8	28.2253				851	91.1179	5.63037
O60869	Endothelial differentiation-related factor 1 OS=Homo sapiens GN=EDF1 PE=1 SV=1 - [EDF1_HUMAN]	12.0112	50	1	8	8	12	1.07776	12	11.5717	1.10245	12	12.0239	0.865235	12	13.6532	0.835735	12	7.6746	1.12333	12	8.94742	0.971533	12	20.5825				148	16.3589	9.94971
O43399	Tumor protein D54 OS=Homo sapiens GN=TPD52L2 PE=1 SV=2 - [TPD54_HUMAN]	12.0104	41.75	1	8	8	12	0.925726	12	14.8216	1.05182	12	19.9078	0.767625	12	28.207	0.836189	12	12.3717	1.03769	12	21.0369	0.929232	12	45.149				206	22.2243	5.36377
Q7L014	Probable ATP-dependent RNA helicase DDX46 OS=Homo sapiens GN=DDX46 PE=1 SV=2 - [DDX46_HUMAN]	11.9893	7.76	1	5	6	6	0.937764	5	10.1444	0.826681	5	10.953	0.956652	5	20.5423	1.00558	5	4.02543	0.848509	5	6.21452	0.918185	5	6.45836				1031	117.29	9.29053
Q96C01	Protein FAM136A OS=Homo sapiens GN=FAM136A PE=1 SV=1 - [F136A_HUMAN]	11.935	30.43	1	4	4	10	0.872113	10	14.5894	1.1516	10	14.3688	0.772018	10	11.8342	0.859125	10	7.75563	1.11917	10	12.5565	1.03718	10	32.2306				138	15.6307	7.60596
Q09028	Histone-binding protein RBBP4 OS=Homo sapiens GN=RBBP4 PE=1 SV=3 - [RBBP4_HUMAN]	11.9115	20.71	1	3	8	12	0.987687	4	11.3381	1.08508	4	16.7828	0.798039	4	15.7503	1.03296	4	22.7651	1.00327	4	6.54702	0.963402	4	22.7962				425	47.6261	4.89404
P12236	ADP/ATP translocase 3 OS=Homo sapiens GN=SLC25A6 PE=1 SV=4 - [ADT3_HUMAN]	11.9005	26.51	2	1	8	12	0.897809	3	7.6456	1.30041	3	30.9326	0.513442	3	31.1585	0.67458	3	1.78038	0.920716	3	9.19624	0.681625	3	31.1541				298	32.8452	9.74463
P27694	Replication protein A 70 kDa DNA-binding subunit OS=Homo sapiens GN=RPA1 PE=1 SV=2 - [RFA1_HUMAN]	11.8696	14.12	1	7	7	8	0.896032	8	10.7931	1.03023	8	20.7421	1.00391	8	12.9818	1.17271	8	14.486	0.983034	8	15.3367	0.886282	8	17.7053				616	68.0953	7.21045
P04080	Cystatin-B OS=Homo sapiens GN=CSTB PE=1 SV=2 - [CYTB_HUMAN]	11.8667	30.61	1	3	3	15	0.829642	15	16.5034	1.06061	15	19.3989	0.812116	15	17.1179	0.919819	15	25.5183	1.01431	15	7.1571	1.02026	15	18.3801				98	11.1326	7.56201
Q7Z2W4	Zinc finger CCCH-type antiviral protein 1 OS=Homo sapiens GN=ZC3HAV1 PE=1 SV=3 - [ZCCHV_HUMAN]	11.8427	4.32	1	3	3	6	1.03206	6	14.1001	0.899479	6	10.9595	1.09162	6	14.8955	1.00314	6	7.44858	0.954433	6	3.88552	1.16127	6	28.7462				902	101.367	8.39697
O95861	3'(2'),5'-bisphosphate nucleotidase 1 OS=Homo sapiens GN=BPNT1 PE=1 SV=1 - [BPNT1_HUMAN]	11.8366	25.97	1	7	7	16	1.01691	16	9.30242	0.981062	16	13.0183	1.27757	16	9.16293	1.09921	16	16.6705	1.06104	16	19.2848	0.947547	16	19.4043				308	33.3712	5.69385
O15067	Phosphoribosylformylglycinamidine synthase OS=Homo sapiens GN=PFAS PE=1 SV=4 - [PUR4_HUMAN]	11.7995	5.46	1	5	5	8	1.14808	8	20.2426	1.00827	8	11.8555	1.04826	8	12.4237	0.977054	8	6.95623	1.03014	8	19.9836	0.98801	8	17.3992				1338	144.643	5.75732
Q99733	Nucleosome assembly protein 1-like 4 OS=Homo sapiens GN=NAP1L4 PE=1 SV=1 - [NP1L4_HUMAN]	11.7928	15.2	1	4	5	11	1.03578	8	9.10595	0.845636	8	32.3531	1.00194	8	13.0558	0.945131	8	13.8992	0.951792	8	5.05649	0.801294	8	57.1725				375	42.7969	4.69092
P54578	Ubiquitin carboxyl-terminal hydrolase 14 OS=Homo sapiens GN=USP14 PE=1 SV=3 - [UBP14_HUMAN]	11.788	14.37	1	6	6	10	0.962886	9	11.1609	0.957997	10	8.74386	0.976708	10	11.5152	1.06531	10	17.7649	0.953316	10	4.4473	0.980135	9	27.695				494	56.033	5.30029
O95831	Apoptosis-inducing factor 1, mitochondrial OS=Homo sapiens GN=AIFM1 PE=1 SV=1 - [AIFM1_HUMAN]	11.7584	16.48	1	7	7	9	1.06245	9	7.17779	1.19062	9	15.1324	1.08714	9	13.5733	1.0176	9	26.4727	1.13018	9	9.68667	1.12615	9	13.3116				613	66.8589	8.95361
P16188	HLA class I histocompatibility antigen, A-30 alpha chain OS=Homo sapiens GN=HLA-A PE=1 SV=2 - [1A30_HUMAN]	11.7477	12.6	15	1	4	7	0.551979	1		0.831326	1		0.486024	1		0.654383	1		0.735038	1		1.05338	1					365	40.8792	6.1001
Q13185	Chromobox protein homolog 3 OS=Homo sapiens GN=CBX3 PE=1 SV=4 - [CBX3_HUMAN]	11.7356	45.9	1	6	8	17	1.06751	9	8.49942	1.15639	9	11.5468	0.55373	9	31.3947	0.687525	9	21.8186	0.937917	9	8.19705	0.914012	9	29.048				183	20.7984	5.32568
Q9NUQ9	Protein FAM49B OS=Homo sapiens GN=FAM49B PE=1 SV=1 - [FA49B_HUMAN]	11.7302	23.15	1	6	6	9	0.996437	8	18.0989	0.932212	9	18.4149	0.733182	9	30.8764	0.835731	9	10.6914	1.0157	9	18.6455	0.868214	8	20.0391				324	36.7246	6.06201
Q86X76	Nitrilase homolog 1 OS=Homo sapiens GN=NIT1 PE=1 SV=2 - [NIT1_HUMAN]	11.722	14.07	1	4	4	6	0.968096	6	6.87419	0.927874	6	7.16987	1.093	6	23.6828	0.995144	6	11.1633	1.09605	6	5.13781	1.23664	6	2.60651				327	35.8732	7.73779
P84090	Enhancer of rudimentary homolog OS=Homo sapiens GN=ERH PE=1 SV=1 - [ERH_HUMAN]	11.713	40.38	1	4	4	18	1.10091	18	16.0367	1.52512	18	26.4992	0.781827	18	16.0326	0.973835	18	21.217	1.1171	18	14.53	0.914679	18	34.1847				104	12.251	5.92236
O76003	Glutaredoxin-3 OS=Homo sapiens GN=GLRX3 PE=1 SV=2 - [GLRX3_HUMAN]	11.6916	21.19	1	6	6	13	1.09789	13	7.58246	1.06067	13	18.47	0.920287	13	14.476	0.92846	13	9.066	0.945624	13	18.9155	0.888867	13	27.3119				335	37.4082	5.38916
P06865	Beta-hexosaminidase subunit alpha OS=Homo sapiens GN=HEXA PE=1 SV=2 - [HEXA_HUMAN]	11.6821	14.37	1	6	7	12	1.0429	11	4.61115	1.05004	11	9.12732	0.974635	11	23.3421	0.914192	11	7.32263	1.17391	11	6.32258	0.847048	10	13.5995				529	60.6643	5.16064
P05556	Integrin beta-1 OS=Homo sapiens GN=ITGB1 PE=1 SV=2 - [ITB1_HUMAN]	11.6635	11.4	1	8	8	12	0.794117	12	5.52905	0.865021	12	15.362	1.31055	12	31.1711	1.50284	12	27.7977	0.893228	12	17.1892	0.953309	12	21.6869				798	88.357	5.38916
Q9Y606	tRNA pseudouridine synthase A, mitochondrial OS=Homo sapiens GN=PUS1 PE=1 SV=3 - [TRUA_HUMAN]	11.6306	15.69	1	5	5	6	1.18223	6	13.3263	1.0047	6	16.3997	1.04324	6	13.2315	0.827856	6	15.5249	1.08196	6	9.46606	1.33503	6	6.81339				427	47.4399	8.41162
P29372	DNA-3-methyladenine glycosylase OS=Homo sapiens GN=MPG PE=1 SV=3 - [3MG_HUMAN]	11.6066	14.43	1	3	3	4	1.04452	4	23.3531	0.949999	4	4.35486	0.919202	4	19.1689	0.868901	4	14.6072	1.04814	4	13.747	1.15945	4	23.9385				298	32.8478	9.56885
Q9NVD7	Alpha-parvin OS=Homo sapiens GN=PARVA PE=1 SV=1 - [PARVA_HUMAN]	11.5993	17.2	2	6	6	13	0.7467	13	18.0518	0.951518	13	8.49215	1.31732	13	11.519	1.45485	13	21.482	0.77274	13	17.6495	0.726885	13	26.4795				372	42.2174	5.94775
Q96IU4	Alpha/beta hydrolase domain-containing protein 14B OS=Homo sapiens GN=ABHD14B PE=1 SV=1 - [ABHEB_HUMAN]	11.5796	51.43	1	8	8	13	0.917515	13	15.6082	1.12792	13	15.3049	1.22118	13	8.61741	0.983535	13	24.5168	1.1229	13	11.1315	1.01499	13	13.3857				210	22.3316	6.40479
Q16181	Septin-7 OS=Homo sapiens GN=SEPT7 PE=1 SV=2 - [SEPT7_HUMAN]	11.5739	24.26	1	8	9	13	0.976992	12	9.74841	1.02798	12	11.6419	0.997243	12	10.8937	1.15638	12	7.26726	0.896175	12	7.84834	0.888378	12	17.5323				437	50.648	8.63135
O95865	N(G),N(G)-dimethylarginine dimethylaminohydrolase 2 OS=Homo sapiens GN=DDAH2 PE=1 SV=1 - [DDAH2_HUMAN]	11.5596	38.95	1	8	9	14	0.970031	10	13.8503	0.943484	10	12.5957	1.14578	10	19.801	1.16594	10	17.6281	0.82399	10	15.0499	1.06686	10	24.9851				285	29.6255	6.01123
Q9NZJ9	Diphosphoinositol polyphosphate phosphohydrolase 2 OS=Homo sapiens GN=NUDT4 PE=1 SV=2 - [NUDT4_HUMAN]	11.5514	22.78	3	4	5	7	1.18129	6	5.27938	1.05637	6	7.58844	0.797202	6	4.48036	0.762866	6	9.02903	0.960961	6	13.8626	1.08225	6	14.9459				180	20.2932	6.354
Q9Y5P6	Mannose-1-phosphate guanyltransferase beta OS=Homo sapiens GN=GMPPB PE=1 SV=2 - [GMPPB_HUMAN]	11.5471	24.44	1	6	6	12	0.951384	12	13.8767	1.02488	12	24.1345	1.23756	12	19.0421	1.17356	12	33.4267	1.05098	12	13.288	0.991045	12	29.7294				360	39.8086	6.60986
P01877	Ig alpha-2 chain C region OS=Homo sapiens GN=IGHA2 PE=1 SV=3 - [IGHA2_HUMAN]	11.5466	25.88	1	1	9	17	1.37719	2	4.28888	1.04024	2	6.57227	2.28506	2	27.6132	2.64279	2	29.6279	0.869882	2	6.17557	1.26053	2	22.6096				340	36.503	6.1001
O14618	Copper chaperone for superoxide dismutase OS=Homo sapiens GN=CCS PE=1 SV=1 - [CCS_HUMAN]	11.5435	11.31	1	3	3	5	0.942562	5	13.6649	0.932753	5	9.22989	1.03183	5	19.604	1.09167	5	12.1343	1.00393	5	4.0543	1.12209	5	18.6541				274	29.0224	5.57959
Q9Y2T7	Y-box-binding protein 2 OS=Homo sapiens GN=YBX2 PE=1 SV=2 - [YBOX2_HUMAN]	11.5383	12.91	1	1	4	15	1.08214	2	8.1453	1.09391	2	6.96773	1.07892	2	14.9042	1.02643	2	20.2081	1.12393	2	25.0622	1.52251	2	2.11656				364	38.4948	10.7993
Q15404	Ras suppressor protein 1 OS=Homo sapiens GN=RSU1 PE=1 SV=3 - [RSU1_HUMAN]	11.5346	36.1	1	10	10	30	0.800587	30	14.5231	0.919822	30	21.8883	1.49581	30	17.5484	1.35166	30	26.5963	0.969809	30	14.7762	0.979659	30	22.1306				277	31.5207	8.646
Q9NZL9	Methionine adenosyltransferase 2 subunit beta OS=Homo sapiens GN=MAT2B PE=1 SV=1 - [MAT2B_HUMAN]	11.5301	17.96	1	5	5	10	0.98334	10	9.56107	1.01187	10	19.8389	1.01297	10	23.7993	1.01385	10	13.9145	0.982504	10	9.74328	0.940172	10	39.5516				334	37.5282	7.35693
Q13162	Peroxiredoxin-4 OS=Homo sapiens GN=PRDX4 PE=1 SV=1 - [PRDX4_HUMAN]	11.504	31.73	1	4	7	14	1.1916	5	11.0765	1.14158	5	20.9433	0.737039	5	13.6576	0.869081	5	25.5081	0.912945	5	40.7044	1.33237	5	22.5384				271	30.5208	6.29053
P61769	Beta-2-microglobulin OS=Homo sapiens GN=B2M PE=1 SV=1 - [B2MG_HUMAN]	11.4925	37.82	1	4	4	11	0.926045	11	9.38888	1.10497	11	14.1641	0.983474	11	15.9065	0.926589	11	7.91393	1.06764	11	7.33956	1.03817	11	13.9128				119	13.7059	6.52197
P21281	V-type proton ATPase subunit B, brain isoform OS=Homo sapiens GN=ATP6V1B2 PE=1 SV=3 - [VATB2_HUMAN]	11.4857	18.98	2	7	7	12	1.00633	12	17.6355	1.03609	12	12.7798	0.935236	12	16.7091	1.0366	12	9.81485	1.01829	12	11.4077	1.05693	12	24.6872				511	56.4649	5.80811
O43818	U3 small nucleolar RNA-interacting protein 2 OS=Homo sapiens GN=RRP9 PE=1 SV=1 - [U3IP2_HUMAN]	11.4834	13.26	1	6	6	6	1.0652	6	7.64393	1.00513	6	11.3407	0.784781	6	24.508	0.878784	6	42.6209	0.948664	6	7.12081	0.993267	6	8.87727				475	51.8085	7.85498
O75533	Splicing factor 3B subunit 1 OS=Homo sapiens GN=SF3B1 PE=1 SV=3 - [SF3B1_HUMAN]	11.4781	6.06	1	6	6	8	0.89447	8	20.5818	0.859671	8	15.218	0.75596	8	42.5879	1.10612	8	9.3537	0.863898	8	18.2945	0.87028	8	11.7323				1304	145.738	7.09326
P33992	DNA replication licensing factor MCM5 OS=Homo sapiens GN=MCM5 PE=1 SV=5 - [MCM5_HUMAN]	11.4533	9.26	1	6	6	7	1.02586	7	11.9415	0.861557	7	17.6269	0.836871	7	26.1766	0.940039	7	10.4434	0.936031	7	16.2928	0.809499	7	27.5136				734	82.2332	8.36768
O43776	Asparagine--tRNA ligase, cytoplasmic OS=Homo sapiens GN=NARS PE=1 SV=1 - [SYNC_HUMAN]	11.4272	23.36	1	9	9	15	1.02667	15	13.9933	0.944608	15	17.498	1.1365	15	13.7548	1.31492	15	12.6846	0.910154	15	14.5349	0.985801	15	28.4307				548	62.9025	6.25244
P25685	DnaJ homolog subfamily B member 1 OS=Homo sapiens GN=DNAJB1 PE=1 SV=4 - [DNJB1_HUMAN]	11.4218	20	1	7	7	9	1.09671	9	3.46055	1.13208	9	13.46	0.805214	9	18.6534	0.975495	9	23.4092	0.955543	9	3.82042	0.813916	9	22.7346				340	38.0204	8.63135
Q16658	Fascin OS=Homo sapiens GN=FSCN1 PE=1 SV=3 - [FSCN1_HUMAN]	11.3728	26.17	1	11	11	14	0.715945	14	19.1067	0.861408	14	18.9091	0.696317	14	16.8636	0.813986	14	16.7417	0.931682	14	18.3355	0.97325	14	40.8732				493	54.4961	7.23975
Q9HA77	Probable cysteine--tRNA ligase, mitochondrial OS=Homo sapiens GN=CARS2 PE=1 SV=1 - [SYCM_HUMAN]	11.3612	7.8	1	4	4	5	0.949058	5	8.09676	1.37513	5	1.27248	0.742977	5	3.88613	0.83691	5	15.6387	1.02635	5	15.5111	1.21919	5	6.28289				564	62.1847	8.33838
Q99653	Calcineurin B homologous protein 1 OS=Homo sapiens GN=CHP1 PE=1 SV=3 - [CHP1_HUMAN]	11.3445	50.77	1	8	8	10	0.887709	10	14.7173	0.895156	10	14.7703	1.2488	10	20.418	1.12676	10	18.8237	1.11936	10	21.8198	0.898334	10	12.498				195	22.4423	5.09717
O60218	Aldo-keto reductase family 1 member B10 OS=Homo sapiens GN=AKR1B10 PE=1 SV=2 - [AK1BA_HUMAN]	11.3313	33.54	1	10	10	12	1.02341	12	7.68752	0.8209	12	16.9044	1.85376	12	25.3827	1.63911	12	39.7333	1.47084	12	14.7445	1.09047	12	17.9564				316	35.9968	7.84033
Q9Y617	Phosphoserine aminotransferase OS=Homo sapiens GN=PSAT1 PE=1 SV=2 - [SERC_HUMAN]	11.323	16.49	1	6	6	7	0.753155	7	4.29495	1.08339	7	7.2459	0.444205	7	19.8587	0.724222	7	2.95591	0.958178	7	10.4135	0.962685	7	11.8584				370	40.3968	7.66455
O14579	Coatomer subunit epsilon OS=Homo sapiens GN=COPE PE=1 SV=3 - [COPE_HUMAN]	11.3087	34.09	1	8	8	11	1.10837	11	10.5872	1.06506	11	9.03838	0.895919	11	10.1351	0.975342	11	11.4429	1.20257	11	31.1285	0.899132	11	26.4169				308	34.4603	5.12256
P01763	Ig heavy chain V-III region WEA OS=Homo sapiens PE=1 SV=1 - [HV302_HUMAN]	11.2952	9.65	3	1	1	5	0.82648	5	7.8577	1.21319	5	18.2806	0.788737	5	24.8837	1.11851	5	13.6412	1.12653	5	13.3333	1.7188	5	15.4781				114	12.2485	8.49951
O60763	General vesicular transport factor p115 OS=Homo sapiens GN=USO1 PE=1 SV=2 - [USO1_HUMAN]	11.2883	5.72	1	6	6	8	0.920373	8	7.0274	0.956392	8	8.97431	0.916442	8	25.3483	0.959337	8	13.1207	0.887029	8	8.68424	1.05158	7	11.1731				962	107.828	4.90674
P61163	Alpha-centractin OS=Homo sapiens GN=ACTR1A PE=1 SV=1 - [ACTZ_HUMAN]	11.2859	27.66	1	2	6	16	0.880641	4	13.7235	1.06392	4	32.2045	1.23522	4	3.0857	1.51896	4	1.9874	0.907206	4	8.3426	1.20882	4	18.7456				376	42.5869	6.63916
Q14566	DNA replication licensing factor MCM6 OS=Homo sapiens GN=MCM6 PE=1 SV=1 - [MCM6_HUMAN]	11.2667	9.01	1	7	7	9	1.03442	9	8.19409	0.881456	9	18.2639	0.786806	9	9.37451	0.969739	9	10.598	0.908174	9	24.6336	0.855988	9	28.3295				821	92.8312	5.41455
Q92900	Regulator of nonsense transcripts 1 OS=Homo sapiens GN=UPF1 PE=1 SV=2 - [RENT1_HUMAN]	11.243	7.71	1	8	8	10	1.02898	10	4.99924	0.878652	10	12.5884	0.999847	10	23.895	1.04911	10	9.77612	0.90396	10	13.8244	1.03321	10	39.4232				1129	124.267	6.60986
P26440	Isovaleryl-CoA dehydrogenase, mitochondrial OS=Homo sapiens GN=IVD PE=1 SV=1 - [IVD_HUMAN]	11.2405	30.26	1	11	11	17	1.01239	17	18.7977	0.953148	17	26.5376	1.35654	17	17.7551	1.11102	16	20.0848	1.02208	16	15.2576	0.918115	17	22.9481				423	46.2896	8.19189
P09936	Ubiquitin carboxyl-terminal hydrolase isozyme L1 OS=Homo sapiens GN=UCHL1 PE=1 SV=2 - [UCHL1_HUMAN]	11.2383	22.87	1	4	4	6	0.715846	6	4.87677	0.996373	6	4.4189	1.42881	6	20.9795	1.14429	6	38.5356	1.09474	6	26.1714	0.666932	6	24.8921				223	24.8085	5.47803
Q9NVA2	Septin-11 OS=Homo sapiens GN=SEPT11 PE=1 SV=3 - [SEP11_HUMAN]	11.2236	18.65	1	3	7	13	1.11483	4	2.96267	1.02658	4	5.08729	1.09019	4	17.5743	1.05083	4	8.67801	0.916894	4	14.2778	0.922172	4	27.2999				429	49.3672	6.81494
P35606	Coatomer subunit beta' OS=Homo sapiens GN=COPB2 PE=1 SV=2 - [COPB2_HUMAN]	11.2191	11.15	1	8	8	9	1.03998	9	7.9433	0.952328	9	14.2733	1.01733	9	16.6049	0.966237	9	13.2957	1.11575	9	5.43451	1.15816	9	24.1288				906	102.422	5.2749
Q01581	Hydroxymethylglutaryl-CoA synthase, cytoplasmic OS=Homo sapiens GN=HMGCS1 PE=1 SV=2 - [HMCS1_HUMAN]	11.2035	9.23	1	4	5	8	1.42179	5	10.4167	1.22633	5	11.6165	0.888042	5	9.6136	0.932078	5	7.01827	1.14977	5	5.54233	0.951343	5	15.4229				520	57.2574	5.41455
P16070	CD44 antigen OS=Homo sapiens GN=CD44 PE=1 SV=3 - [CD44_HUMAN]	11.1644	4.04	1	3	3	5	0.949004	5	15.9852	1.03226	5	19.1018	0.655152	5	18.2481	0.930698	5	16.7997	1.06718	5	23.3741	1.06721	5	29.0296				742	81.4874	5.32568
Q15628	Tumor necrosis factor receptor type 1-associated DEATH domain protein OS=Homo sapiens GN=TRADD PE=1 SV=2 - [TRADD_HUMAN]	11.1338	18.91	1	4	4	7	0.827503	7	18.6626	0.870252	7	9.71221	1.04958	7	8.32378	1.00745	7	10.3062	1.05873	7	16.4087	1.00773	7	6.07829				312	34.2258	6.26514
Q96Q06	Perilipin-4 OS=Homo sapiens GN=PLIN4 PE=2 SV=2 - [PLIN4_HUMAN]	11.1231	16.29	1	13	13	13	0.917602	13	15.544	0.946428	13	23.0661	1.35298	13	8.57197	1.34094	13	21.0666	0.847463	13	12.6971	1.10722	13	12.5703				1357	134.349	8.73389
P29966	Myristoylated alanine-rich C-kinase substrate OS=Homo sapiens GN=MARCKS PE=1 SV=4 - [MARCS_HUMAN]	11.1218	22.89	1	5	5	7	1.06842	7	18.2248	1.12325	7	21.9636	0.945472	7	25.2188	1.01794	7	13.5075	1.00932	7	10.5951	0.97308	7	11.7642				332	31.5359	4.44971
Q96EK6	Glucosamine 6-phosphate N-acetyltransferase OS=Homo sapiens GN=GNPNAT1 PE=1 SV=1 - [GNA1_HUMAN]	11.1208	23.37	1	3	3	7	1.24463	7	15.1775	0.995407	7	16.0748	1.00325	7	42.322	1.12932	7	27.0731	1.08166	7	5.55235	0.88141	7	17.7209				184	20.7356	7.98682
Q8IVT2	Mitotic interactor and substrate of PLK1 OS=Homo sapiens GN=MISP PE=1 SV=1 - [MISP_HUMAN]	11.1104	16.64	1	7	7	9	0.871606	9	4.35721	1.00185	9	4.08139	0.981484	9	7.04129	1.12718	9	20.5322	1.13748	9	10.5126	1.03907	9	18.9155				679	75.311	6.82959
P10515	Dihydrolipoyllysine-residue acetyltransferase component of pyruvate dehydrogenase complex, mitochondrial OS=Homo sapiens GN=DLAT PE=1 SV=3 - [ODP2_HUMAN]	11.1101	10.51	1	6	6	9	1.09739	9	12.4078	1.03609	9	25.0407	1.21727	9	12.4834	1.12915	9	14.7562	0.939608	9	15.7422	1.00742	9	22.7502				647	68.9531	7.84033
P20160	Azurocidin OS=Homo sapiens GN=AZU1 PE=1 SV=3 - [CAP7_HUMAN]	11.0915	11.16	1	3	3	7	0.635079	7	19.4704	1.35091	7	23.7272	0.285407	6	128.456	0.70166	6	45.817	0.943925	6	11.2292	0.82455	6	12.0507				251	26.8687	9.49561
Q9UI30	tRNA methyltransferase 112 homolog OS=Homo sapiens GN=TRMT112 PE=1 SV=1 - [TR112_HUMAN]	11.0867	22.4	1	2	2	5	1.14571	4	24.8236	1.1173	5	32.5973	0.709631	4	10.546	0.704814	4	15.2925	1.13791	3	2.45082	1.1726	4	22.8832				125	14.1903	5.26221
Q99460	26S proteasome non-ATPase regulatory subunit 1 OS=Homo sapiens GN=PSMD1 PE=1 SV=2 - [PSMD1_HUMAN]	11.0804	10.7	1	10	10	13	1.10956	13	8.49159	0.936071	13	11.2511	0.891465	13	11.2548	0.912406	13	10.0522	0.976779	13	10.6718	0.890894	13	14.5598				953	105.769	5.38916
Q9BQA1	Methylosome protein 50 OS=Homo sapiens GN=WDR77 PE=1 SV=1 - [MEP50_HUMAN]	11.0357	19.3	1	4	4	5	1.08797	5	8.19784	1.06788	5	15.4258	1.10266	5	29.0915	1.09988	5	19.0729	0.951518	5	10.5441	1.3909	5	24.16				342	36.7011	5.17334
Q99873	Protein arginine N-methyltransferase 1 OS=Homo sapiens GN=PRMT1 PE=1 SV=2 - [ANM1_HUMAN]	11.0323	26.32	1	7	7	10	1.10323	10	18.7417	1.0503	10	12.1805	0.890036	10	14.9507	0.825413	10	16.0864	0.996324	10	13.1033	0.958531	10	30.0378				361	41.4885	5.42725
Q04760	Lactoylglutathione lyase OS=Homo sapiens GN=GLO1 PE=1 SV=4 - [LGUL_HUMAN]	11.0286	34.78	1	8	8	19	1.09176	19	18.1699	1.14256	19	16.0826	1.20722	19	25.595	1.27668	19	15.5518	0.98718	19	13.2728	0.835955	18	48.6814				184	20.7642	5.31299
P63151	Serine/threonine-protein phosphatase 2A 55 kDa regulatory subunit B alpha isoform OS=Homo sapiens GN=PPP2R2A PE=1 SV=1 - [2ABA_HUMAN]	11.0241	27.96	1	6	8	11	0.963324	7	16.3611	0.978236	7	6.55493	1.00967	7	23.6424	0.913436	7	14.1051	0.999319	7	10.04	1.02031	7	12.7647				447	51.6595	6.20166
Q15274	Nicotinate-nucleotide pyrophosphorylase [carboxylating] OS=Homo sapiens GN=QPRT PE=1 SV=3 - [NADC_HUMAN]	11.0187	17.51	1	5	5	9	1.31067	9	9.65308	1.06185	9	13.7877	0.760422	9	12.3061	0.694591	9	14.7894	0.971524	9	10.237	1.07617	9	25.5278				297	30.8261	6.21436
Q16630	Cleavage and polyadenylation specificity factor subunit 6 OS=Homo sapiens GN=CPSF6 PE=1 SV=2 - [CPSF6_HUMAN]	11.0149	12.52	1	5	5	12	0.989996	12	12.6394	1.13392	12	20.8271	0.825027	12	23.8269	1.02449	12	15.808	1.10411	12	24.7776	1.09109	12	26.4485				551	59.1734	7.15186
P13804	Electron transfer flavoprotein subunit alpha, mitochondrial OS=Homo sapiens GN=ETFA PE=1 SV=1 - [ETFA_HUMAN]	11.002	30.33	1	8	8	28	1.10885	28	18.6363	1.08138	28	29.8699	1.38937	27	27.9318	1.27138	27	15.5029	1.14366	27	15.5058	0.906928	27	20.0607				333	35.0576	8.38232
P30566	Adenylosuccinate lyase OS=Homo sapiens GN=ADSL PE=1 SV=2 - [PUR8_HUMAN]	10.9779	11.98	1	5	5	7	1.04682	7	7.7495	0.965749	7	11.751	1.03559	7	6.40385	1.18033	7	14.7319	0.857731	7	5.87101	1.04959	7	30.3052				484	54.854	7.10791
Q6P1N0	Coiled-coil and C2 domain-containing protein 1A OS=Homo sapiens GN=CC2D1A PE=1 SV=1 - [C2D1A_HUMAN]	10.9696	4.94	1	4	4	4	1.09489	4	19.1084	0.938452	4	2.62918	1.29971	4	11.6306	1.13839	4	5.76715	0.898666	4	2.68796	1.17692	4	18.0797				951	103.998	8.08936
Q96EE3	Nucleoporin SEH1 OS=Homo sapiens GN=SEH1L PE=1 SV=3 - [SEH1_HUMAN]	10.9599	21.94	1	5	5	7	1.10148	7	11.6334	1.08345	7	12.5198	0.890603	7	40.9505	0.985357	7	13.113	1.05889	7	11.1679	1.00505	7	19.8182				360	39.6234	8.08936
P46109	Crk-like protein OS=Homo sapiens GN=CRKL PE=1 SV=1 - [CRKL_HUMAN]	10.9573	29.37	1	6	6	12	0.863359	12	27.5559	0.97062	12	20.3018	0.988622	12	20.7368	1.08614	12	11.6446	0.944438	12	12.291	1.07672	12	22.5569				303	33.7559	6.7417
Q9Y2B0	Protein canopy homolog 2 OS=Homo sapiens GN=CNPY2 PE=1 SV=1 - [CNPY2_HUMAN]	10.9397	37.36	1	5	5	10	1.05648	10	6.78561	1.03985	10	9.75057	0.924476	10	26.5036	0.742092	10	25.4499	1.11855	10	8.44361	1.13314	10	13.1574				182	20.6392	4.91943
Q14247	Src substrate cortactin OS=Homo sapiens GN=CTTN PE=1 SV=2 - [SRC8_HUMAN]	10.9325	18	1	8	8	9	0.902443	9	13.4359	1.0244	9	3.82589	0.930029	9	11.8495	1.14745	9	11.7708	0.966225	9	10.3293	1.0804	9	30.8916				550	61.5485	5.40186
P54136	Arginine--tRNA ligase, cytoplasmic OS=Homo sapiens GN=RARS PE=1 SV=2 - [SYRC_HUMAN]	10.9284	23.79	1	13	13	20	1.09956	20	21.4749	0.946866	20	18.0919	0.963761	19	28.0174	1.06851	20	17.171	0.953247	20	35.1572	0.966294	19	11.8576				660	75.3309	6.68311
Q15046	Lysine--tRNA ligase OS=Homo sapiens GN=KARS PE=1 SV=3 - [SYK_HUMAN]	10.9166	19.6	1	11	11	12	1.11501	12	10.0028	0.929244	12	11.6794	1.00001	12	18.7495	0.999341	12	29.4734	0.983604	12	14.2861	1.11938	12	32.4555				597	68.0046	6.354
P61224	Ras-related protein Rap-1b OS=Homo sapiens GN=RAP1B PE=1 SV=1 - [RAP1B_HUMAN]	10.9166	58.15	2	3	10	18	0.921838	6	16.6372	1.06698	6	8.43695	1.2159	6	12.5417	1.33105	6	6.92308	0.986499	6	7.33494	0.938906	6	24.8013				184	20.8116	5.78271
P20042	Eukaryotic translation initiation factor 2 subunit 2 OS=Homo sapiens GN=EIF2S2 PE=1 SV=2 - [IF2B_HUMAN]	10.8636	28.53	1	9	9	16	1.20195	16	17.8454	0.941993	16	17.6843	0.874769	16	21.675	0.909898	16	21.8099	1.00618	16	15.3901	0.94482	16	37.0982				333	38.3644	5.79541
O00754	Lysosomal alpha-mannosidase OS=Homo sapiens GN=MAN2B1 PE=1 SV=3 - [MA2B1_HUMAN]	10.8626	6.63	1	7	7	11	0.962457	11	12.1458	1.12967	11	11.4624	0.974272	11	34.147	1.06642	11	7.73771	1.08914	11	15.4949	0.982522	11	14.3502				1011	113.672	7.28369
P52888	Thimet oligopeptidase OS=Homo sapiens GN=THOP1 PE=1 SV=2 - [THOP1_HUMAN]	10.8296	12.63	1	7	7	8	1.03921	8	4.23342	0.957362	8	10.2137	0.939425	8	19.1012	0.861069	8	13.1985	1.00688	8	12.8133	1.04206	8	21.246				689	78.7895	6.04932
P41236	Protein phosphatase inhibitor 2 OS=Homo sapiens GN=PPP1R2 PE=1 SV=2 - [IPP2_HUMAN]	10.8189	21.46	2	4	4	9	0.92961	9	14.0553	1.00975	9	12.1085	1.1913	9	8.61963	0.980639	9	14.3207	0.992126	9	10.0862	0.747571	9	24.481				205	23.0009	4.7417
P62879	Guanine nucleotide-binding protein G(I)/G(S)/G(T) subunit beta-2 OS=Homo sapiens GN=GNB2 PE=1 SV=3 - [GBB2_HUMAN]	10.8064	44.71	2	4	10	29	0.888775	7	32.098	0.989983	7	13.8565	1.21372	7	38.5775	1.00584	7	52.8849	1.216	7	27.8116	0.922446	7	19.3846				340	37.3071	5.99854
P48735	Isocitrate dehydrogenase [NADP], mitochondrial OS=Homo sapiens GN=IDH2 PE=1 SV=2 - [IDHP_HUMAN]	10.7738	36.06	1	14	14	28	1.09636	28	11.1748	0.989405	28	15.391	1.37143	28	19.1075	1.45973	28	24.958	1.05874	28	16.007	1.02306	27	15.6709				452	50.8769	8.68994
O60844	Zymogen granule membrane protein 16 OS=Homo sapiens GN=ZG16 PE=1 SV=2 - [ZG16_HUMAN]	10.7552	38.92	1	5	5	16	1.08924	15	13.3014	0.914569	16	18.5084	1.50826	15	22.9467	1.43529	16	48.1495	1.14025	16	17.7366	1.35641	16	32.4018				167	18.1353	9.36377
P09455	Retinol-binding protein 1 OS=Homo sapiens GN=RBP1 PE=1 SV=2 - [RET1_HUMAN]	10.7343	51.11	1	7	7	10	1.07065	10	7.19073	1.18672	10	10.4287	1.08749	10	19.3589	1.20354	10	10.2836	1.1838	10	8.59096	0.840906	10	14.0671				135	15.8399	5.10986
P41252	Isoleucine--tRNA ligase, cytoplasmic OS=Homo sapiens GN=IARS PE=1 SV=2 - [SYIC_HUMAN]	10.7276	5.07	1	5	5	6	1.02368	6	5.00967	0.777377	6	20.811	0.945152	6	20.3534	0.849598	6	7.7234	0.919246	6	14.0544	0.986953	6	17.8556				1262	144.406	6.15088
P52306	Rap1 GTPase-GDP dissociation stimulator 1 OS=Homo sapiens GN=RAP1GDS1 PE=1 SV=3 - [GDS1_HUMAN]	10.7074	6.92	1	3	3	5	0.941367	5	11.0272	1.09618	5	13.939	1.12315	5	12.2608	1.15004	5	15.85	1.03732	5	7.37174	0.959766	5	4.79227				607	66.2745	5.31299
Q02252	Methylmalonate-semialdehyde dehydrogenase [acylating], mitochondrial OS=Homo sapiens GN=ALDH6A1 PE=1 SV=2 - [MMSA_HUMAN]	10.7038	25.98	1	10	10	12	1.09044	12	14.4936	1.03647	12	8.00789	1.50705	12	14.7192	1.56467	12	18.7913	0.89935	12	4.88862	1.07165	12	23.8064				535	57.8027	8.49951
P82912	28S ribosomal protein S11, mitochondrial OS=Homo sapiens GN=MRPS11 PE=1 SV=2 - [RT11_HUMAN]	10.6978	22.16	1	5	5	6	0.95003	6	12.3742	1.21186	6	19.818	1.26343	6	11.3509	1.03728	6	12.407	1.08292	6	15.572	1.1091	6	38.5205				194	20.6029	10.814
O14974	Protein phosphatase 1 regulatory subunit 12A OS=Homo sapiens GN=PPP1R12A PE=1 SV=1 - [MYPT1_HUMAN]	10.6918	7.57	1	7	7	7	0.848702	7	9.03944	0.79983	7	7.99929	1.44587	7	15.3492	1.42694	7	8.151	0.816387	7	13.7537	1.06154	7	19.5828				1030	115.211	5.40186
O15212	Prefoldin subunit 6 OS=Homo sapiens GN=PFDN6 PE=1 SV=1 - [PFD6_HUMAN]	10.6845	52.71	1	8	8	9	1.07754	9	9.40027	1.10798	9	10.3553	0.969513	9	17.7312	0.896198	9	18.182	1.11191	9	10.8494	0.878598	9	27.7465				129	14.5738	8.88037
P61081	NEDD8-conjugating enzyme Ubc12 OS=Homo sapiens GN=UBE2M PE=1 SV=1 - [UBC12_HUMAN]	10.6745	32.79	1	7	7	8	0.936543	8	10.4286	1.06468	8	17.3388	1.03019	8	9.71267	1.05181	8	6.7806	0.983427	8	6.3836	1.09898	8	7.5092				183	20.8866	7.69385
Q9BSJ8	Extended synaptotagmin-1 OS=Homo sapiens GN=ESYT1 PE=1 SV=1 - [ESYT1_HUMAN]	10.6726	2.26	1	2	2	4	0.84835	4	4.37201	0.752	4	27.1678	1.02357	4	6.68287	0.845797	4	37.5782	0.913677	4	3.45901	1.45341	4	21.8985				1104	122.78	5.8335
P09497	Clathrin light chain B OS=Homo sapiens GN=CLTB PE=1 SV=1 - [CLCB_HUMAN]	10.654	17.9	1	5	5	7	0.996851	7	14.8283	1.09515	7	14.049	1.28611	7	8.5742	1.17134	7	7.48683	1.11806	7	2.36358	1.08475	7	42.0057				229	25.1751	4.64014
P61586	Transforming protein RhoA OS=Homo sapiens GN=RHOA PE=1 SV=1 - [RHOA_HUMAN]	10.6529	32.12	1	3	6	12	0.822886	7	11.9362	1.02839	7	5.26411	0.891271	7	15.5807	1.04346	7	6.29232	1.04593	7	9.82479	0.852351	7	51.6129				193	21.7541	6.1001
O43175	D-3-phosphoglycerate dehydrogenase OS=Homo sapiens GN=PHGDH PE=1 SV=4 - [SERA_HUMAN]	10.6422	26.27	1	11	11	16	0.737792	16	8.98056	1.02588	16	13.634	0.892315	16	16.6606	1.16512	16	14.5945	0.857959	16	10.8278	0.940924	16	10.2376				533	56.6144	6.7124
Q9Y3C6	Peptidyl-prolyl cis-trans isomerase-like 1 OS=Homo sapiens GN=PPIL1 PE=1 SV=1 - [PPIL1_HUMAN]	10.6151	34.34	1	5	5	8	1.04656	8	6.24892	1.19325	8	6.56895	0.880014	8	17.1568	0.948287	8	10.9047	1.02914	8	6.5095	1.10294	8	11.7986				166	18.2251	7.98682
Q15819	Ubiquitin-conjugating enzyme E2 variant 2 OS=Homo sapiens GN=UBE2V2 PE=1 SV=4 - [UB2V2_HUMAN]	10.6079	27.59	1	2	5	10	1.06891	2	5.90458	1.05352	2	13.516	0.99713	2	13.0667	1.21389	2	3.92356	0.907273	2	2.26261	1.31072	2	3.11989				145	16.3522	8.08936
Q9H9J2	39S ribosomal protein L44, mitochondrial OS=Homo sapiens GN=MRPL44 PE=1 SV=1 - [RM44_HUMAN]	10.6067	22.89	1	6	6	8	1.18344	8	12.809	1.3243	8	9.94769	0.878333	8	25.8501	0.935331	8	19.1918	1.01813	8	9.95316	0.998392	8	22.842				332	37.5117	8.39697
Q99836	Myeloid differentiation primary response protein MyD88 OS=Homo sapiens GN=MYD88 PE=1 SV=1 - [MYD88_HUMAN]	10.5511	15.54	1	4	4	6	0.925107	6	3.67823	0.929737	6	12.313	1.00314	6	6.59448	1.01985	6	13.4027	1.0128	6	8.32788	0.895575	6	14.1767				296	33.212	6.15088
P22090	40S ribosomal protein S4, Y isoform 1 OS=Homo sapiens GN=RPS4Y1 PE=1 SV=2 - [RS4Y1_HUMAN]	10.5472	19.77	1	2	6	23	1.63399	3	9.59157	1.39491	3	44.4598	1.40401	3	8.79963	1.46601	3	85.5552	1.29385	3	19.4698	1.18896	3	30.7324				263	29.437	10.2427
O60832	H/ACA ribonucleoprotein complex subunit 4 OS=Homo sapiens GN=DKC1 PE=1 SV=3 - [DKC1_HUMAN]	10.5309	9.92	1	4	4	6	0.791467	6	8.51717	1.11127	6	3.99024	0.517444	6	9.81268	0.704747	6	14.5878	0.952038	6	6.60871	0.916206	6	8.24955				514	57.6378	9.42236
Q9Y265	RuvB-like 1 OS=Homo sapiens GN=RUVBL1 PE=1 SV=1 - [RUVB1_HUMAN]	10.5129	22.59	1	7	7	12	0.978831	12	15.9513	0.969996	12	12.5191	0.821842	12	22.2122	0.983024	12	6.94921	0.977814	12	16.7071	1.01018	12	17.2174				456	50.1963	6.41748
Q9BUH6	Uncharacterized protein C9orf142 OS=Homo sapiens GN=C9orf142 PE=1 SV=2 - [CI142_HUMAN]	10.5125	23.04	1	4	4	5	0.889918	5	1.6677	1.13608	5	34.4216	0.85316	5	22.6598	0.980915	5	15.9663	0.942829	5	16.4912	1.11602	5	38.4956				204	21.626	5.47803
Q9BZL4	Protein phosphatase 1 regulatory subunit 12C OS=Homo sapiens GN=PPP1R12C PE=1 SV=1 - [PP12C_HUMAN]	10.4915	7.16	1	5	5	7	0.806167	7	10.2856	0.715152	7	14.2209	1.78334	7	18.5171	1.75968	7	21.7103	0.929286	7	36.0551	1.04292	7	22.5992				782	84.8299	5.56689
Q9BRK5	45 kDa calcium-binding protein OS=Homo sapiens GN=SDF4 PE=1 SV=1 - [CAB45_HUMAN]	10.4752	12.98	1	5	5	9	1.02905	9	9.00131	0.990531	9	12.9938	1.29423	9	8.60097	1.1533	9	11.395	0.999978	9	9.44252	1.05021	9	25.1404				362	41.7805	4.85596
Q96HN2	Putative adenosylhomocysteinase 3 OS=Homo sapiens GN=AHCYL2 PE=1 SV=1 - [SAHH3_HUMAN]	10.4713	9.17	1	1	5	6	1.14937	1		1.02073	1		1.44652	1		1.02579	1		1.09303	1		0.790853	1					611	66.6785	7.35693
P58546	Myotrophin OS=Homo sapiens GN=MTPN PE=1 SV=2 - [MTPN_HUMAN]	10.4578	34.75	1	4	4	13	0.910994	13	5.01878	1.17422	13	20.7153	1.00385	13	18.5218	1.0666	13	20.3923	0.933708	13	15.7424	0.762759	13	71.4796				118	12.8866	5.51611
P51153	Ras-related protein Rab-13 OS=Homo sapiens GN=RAB13 PE=1 SV=1 - [RAB13_HUMAN]	10.441	35.96	4	4	6	8	0.796668	4	12.2433	1.19349	4	26.1324	0.876932	4	16.0272	1.06635	4	5.03403	1.04744	4	12.4139	0.851691	4	20.9707				203	22.7597	9.18799
Q9ULC3	Ras-related protein Rab-23 OS=Homo sapiens GN=RAB23 PE=1 SV=1 - [RAB23_HUMAN]	10.4277	26.16	1	5	5	9	0.807159	9	12.3915	0.934156	9	16.0878	1.81531	9	15.5415	1.60062	9	22.9187	0.939918	9	13.4889	0.806635	9	17.7135				237	26.6425	6.59521
O43169	Cytochrome b5 type B OS=Homo sapiens GN=CYB5B PE=1 SV=2 - [CYB5B_HUMAN]	10.4014	35.62	1	4	4	5	1.10502	5	24.5494	1.17552	5	4.66139	0.704016	5	23.6218	0.703219	5	48.5882	1.05806	5	11.8082	0.687804	5	5.49471				146	16.322	4.97021
P01903	HLA class II histocompatibility antigen, DR alpha chain OS=Homo sapiens GN=HLA-DRA PE=1 SV=1 - [DRA_HUMAN]	10.3838	22.44	1	4	4	12	0.763814	12	16.4707	0.957223	12	5.9272	1.03666	12	28.2112	0.971899	12	19.9168	1.25458	12	17.6153	0.8309	12	36.8372				254	28.5887	4.99561
P10619	Lysosomal protective protein OS=Homo sapiens GN=CTSA PE=1 SV=2 - [PPGB_HUMAN]	10.3749	7.71	1	3	3	9	1.02118	9	16.1129	1.25325	9	22.8103	1.16479	9	20.161	1.01464	9	23.2725	1.11856	9	14.2518	0.788446	9	16.8975				480	54.4311	6.60986
Q9UHY7	Enolase-phosphatase E1 OS=Homo sapiens GN=ENOPH1 PE=1 SV=1 - [ENOPH_HUMAN]	10.3615	38.31	1	6	6	10	0.909933	10	13.6505	0.990749	10	10.6632	0.941397	10	15.4017	0.9082	10	23.1925	0.942032	10	14.6129	0.952391	10	32.5829				261	28.9145	4.77979
O95232	Luc7-like protein 3 OS=Homo sapiens GN=LUC7L3 PE=1 SV=2 - [LC7L3_HUMAN]	10.3444	8.33	1	3	3	5	0.953709	4	4.39455	0.952805	5	15.7741	0.819899	4	12.6278	0.793951	5	33.1238	0.959115	5	11.1894	1.22123	5	18.7998				432	51.4351	9.78857
P23381	Tryptophan--tRNA ligase, cytoplasmic OS=Homo sapiens GN=WARS PE=1 SV=2 - [SYWC_HUMAN]	10.337	30.15	1	12	12	22	0.748132	22	11.1267	0.979119	22	16.4675	0.600487	21	42.9977	0.962193	21	15.8238	1.01853	21	14.2645	0.941277	21	15.6565				471	53.1316	6.22705
Q9H223	EH domain-containing protein 4 OS=Homo sapiens GN=EHD4 PE=1 SV=1 - [EHD4_HUMAN]	10.3366	17.74	1	8	9	10	1.10455	8	11.0205	1.08585	8	15.6996	1.05752	8	15.0866	0.9909	8	19.0822	1.00732	8	3.75336	1.00921	8	12.0291				541	61.1365	6.75635
P08237	ATP-dependent 6-phosphofructokinase, muscle type OS=Homo sapiens GN=PFKM PE=1 SV=2 - [PFKAM_HUMAN]	10.3362	15.9	1	9	9	17	0.980568	17	13.2802	0.97213	17	11.9861	1.53672	17	9.73171	1.45589	17	17.4401	0.853325	17	19.364	0.932903	17	10.1529				780	85.1284	7.98682
P21695	Glycerol-3-phosphate dehydrogenase [NAD(+)], cytoplasmic OS=Homo sapiens GN=GPD1 PE=1 SV=4 - [GPDA_HUMAN]	10.3121	46.42	1	11	13	15	0.920858	12	12.2483	1.09138	12	5.45766	0.823954	12	40.8967	1.17951	12	15.4008	1.00625	12	21.6251	1.10923	12	28.4008				349	37.5433	6.17627
P31040	Succinate dehydrogenase [ubiquinone] flavoprotein subunit, mitochondrial OS=Homo sapiens GN=SDHA PE=1 SV=2 - [SDHA_HUMAN]	10.3119	17.32	1	10	10	16	1.03576	16	12.9209	0.930046	16	30.7009	1.21636	16	12.1271	1.24615	16	29.6606	1.07472	16	22.5348	1.07969	16	7.79923				664	72.6453	7.38623
Q99715	Collagen alpha-1(XII) chain OS=Homo sapiens GN=COL12A1 PE=1 SV=2 - [COCA1_HUMAN]	10.3087	3.36	1	8	8	9	0.644304	9	41.2896	0.870873	9	12.1248	0.503843	9	50.4837	0.626597	9	33.6426	1.00391	9	4.69999	1.0747	9	31.6427				3063	332.941	5.52881
Q9Y295	Developmentally-regulated GTP-binding protein 1 OS=Homo sapiens GN=DRG1 PE=1 SV=1 - [DRG1_HUMAN]	10.3072	33.24	1	8	9	10	1.10496	9	13.4439	0.987668	9	24.3973	0.884313	9	16.1211	0.998401	9	19.5569	0.979828	9	11.7908	1.01284	9	11.4681				367	40.5168	8.89502
Q92888	Rho guanine nucleotide exchange factor 1 OS=Homo sapiens GN=ARHGEF1 PE=1 SV=2 - [ARHG1_HUMAN]	10.3038	8.55	1	6	6	8	0.921741	8	18.0769	0.847422	8	8.90954	1.08515	8	27.393	1.00909	8	8.54298	1.03332	8	8.7029	0.900357	8	20.7086				912	102.371	5.65576
P55084	Trifunctional enzyme subunit beta, mitochondrial OS=Homo sapiens GN=HADHB PE=1 SV=3 - [ECHB_HUMAN]	10.282	19.2	1	7	7	17	0.882774	17	17.4479	1.04966	17	3.95227	1.03057	17	8.04595	1.16758	17	22.8454	1.06812	17	12.5388	1.05328	17	33.9013				474	51.2615	9.40771
Q14839	Chromodomain-helicase-DNA-binding protein 4 OS=Homo sapiens GN=CHD4 PE=1 SV=2 - [CHD4_HUMAN]	10.279	5.02	2	8	8	8	1.00994	8	8.78013	0.873179	8	18.2908	0.794726	8	9.2274	0.908458	8	14.6181	0.975218	8	21.8907	0.932963	8	13.3018				1912	217.867	5.85889
Q5R3I4	Tetratricopeptide repeat protein 38 OS=Homo sapiens GN=TTC38 PE=1 SV=1 - [TTC38_HUMAN]	10.2782	11.09	1	5	5	5	1.14045	5	1.02968	0.796069	5	3.27187	1.28794	5	10.3361	1.21001	5	13.5084	0.933032	5	5.52374	0.92356	5	19.1693				469	52.7535	5.98584
Q14118	Dystroglycan OS=Homo sapiens GN=DAG1 PE=1 SV=2 - [DAG1_HUMAN]	10.2719	5.03	1	3	3	5	0.911308	5	8.24008	0.885624	5	22.5409	1.65307	5	22.7274	1.4637	5	36.6302	0.965651	5	15.9758	0.934721	5	44.7564				895	97.3807	8.55811
Q12864	Cadherin-17 OS=Homo sapiens GN=CDH17 PE=1 SV=3 - [CAD17_HUMAN]	10.2284	12.98	1	6	6	7	0.89815	7	15.8888	0.955928	7	21.9622	1.08938	7	17.549	1.09125	7	14.7034	1.15609	7	2.0119	1.02798	7	12.4793				832	92.1619	5.13525
Q08945	FACT complex subunit SSRP1 OS=Homo sapiens GN=SSRP1 PE=1 SV=1 - [SSRP1_HUMAN]	10.2222	8.04	1	5	5	7	1.01873	7	4.35479	0.861208	7	11.2586	0.851221	7	17.7315	0.852077	7	18.9622	0.946485	7	29.4312	0.91386	7	20.3392				709	81.0244	6.87354
P20290	Transcription factor BTF3 OS=Homo sapiens GN=BTF3 PE=1 SV=1 - [BTF3_HUMAN]	10.2024	31.07	1	5	6	9	1.04198	8	17.7582	1.17213	8	17.8372	0.950726	8	14.8154	0.969538	8	8.6777	1.035	8	11.1108	1.01902	8	19.6885				206	22.1544	9.37842
Q13442	28 kDa heat- and acid-stable phosphoprotein OS=Homo sapiens GN=PDAP1 PE=1 SV=1 - [HAP28_HUMAN]	10.1973	30.94	1	6	6	12	1.05977	12	10.7889	1.12089	12	13.5031	1.02039	12	9.26881	1.01843	12	19.2516	0.997391	12	4.93917	0.978812	12	20.4268				181	20.6176	8.86572
Q8NC51	Plasminogen activator inhibitor 1 RNA-binding protein OS=Homo sapiens GN=SERBP1 PE=1 SV=2 - [PAIRB_HUMAN]	10.1748	26.96	1	11	11	36	1.04627	36	10.7773	1.06976	36	21.8786	0.953463	36	10.5304	0.994516	36	15.9916	0.907322	36	14.496	0.866559	36	52.9854				408	44.9385	8.646
O14745	Na(+)/H(+) exchange regulatory cofactor NHE-RF1 OS=Homo sapiens GN=SLC9A3R1 PE=1 SV=4 - [NHRF1_HUMAN]	10.1746	24.3	1	8	8	16	0.989012	16	10.0361	1.13972	16	13.1946	1.09811	16	16.1973	1.137	16	20.9073	1.5851	16	15.6711	0.921508	16	26.9473				358	38.8446	5.77002
Q9BVJ7	Dual specificity protein phosphatase 23 OS=Homo sapiens GN=DUSP23 PE=1 SV=1 - [DUS23_HUMAN]	10.1718	30	1	4	4	5	0.948782	5	9.29478	1.08823	5	17.7528	0.955349	5	2.17186	0.830832	5	38.76	0.976042	5	8.00107	0.958364	5	35.6992				150	16.5776	8.20654
P39656	Dolichyl-diphosphooligosaccharide--protein glycosyltransferase 48 kDa subunit OS=Homo sapiens GN=DDOST PE=1 SV=4 - [OST48_HUMAN]	10.1648	6.8	1	3	3	5	1.05539	5	7.81691	1.15337	5	22.4366	0.875214	5	11.7128	0.966011	5	12.074	1.09185	5	17.2759	1.17516	5	18.1785				456	50.769	6.55127
Q15436	Protein transport protein Sec23A OS=Homo sapiens GN=SEC23A PE=1 SV=2 - [SC23A_HUMAN]	10.1572	9.67	1	5	6	10	0.952954	8	5.76449	1.08737	8	13.7102	0.7769	8	17.0518	0.976093	8	14.4557	1.04266	8	19.7173	1.13247	8	13.4732				765	86.1053	7.07861
Q9BX68	Histidine triad nucleotide-binding protein 2, mitochondrial OS=Homo sapiens GN=HINT2 PE=1 SV=1 - [HINT2_HUMAN]	10.1421	47.24	1	5	5	10	0.93433	10	16.6602	0.903572	9	19.5914	1.26218	10	23.6315	0.962186	9	21.9746	1.14923	9	7.13333	0.917586	9	12.0209				163	17.1512	9.15869
O60925	Prefoldin subunit 1 OS=Homo sapiens GN=PFDN1 PE=1 SV=2 - [PFD1_HUMAN]	10.1378	23.77	1	3	3	6	1.00142	6	21.4444	1.03409	6	11.5706	0.900541	6	18.0043	0.952164	6	22.6576	0.930947	6	17.5024	1.02335	6	6.5927				122	14.2015	6.81494
P0CW22	40S ribosomal protein S17-like OS=Homo sapiens GN=RPS17L PE=1 SV=1 - [RS17L_HUMAN]	10.1321	40.74	1	9	9	22	1.03706	22	17.3967	1.07725	22	18.0194	0.941799	22	20.7863	0.883606	22	14.9192	1.11016	22	18.716	0.95408	22	42.8293				135	15.5404	9.84717
P04196	Histidine-rich glycoprotein OS=Homo sapiens GN=HRG PE=1 SV=1 - [HRG_HUMAN]	10.1211	16.76	1	7	7	14	0.593786	14	39.9303	0.968458	14	13.998	0.635853	14	36.6916	0.781051	14	20.8342	1.04243	14	15.4072	0.93837	14	39.0945				525	59.5409	7.50342
P35555	Fibrillin-1 OS=Homo sapiens GN=FBN1 PE=1 SV=3 - [FBN1_HUMAN]	10.1023	3.9	1	10	10	14	0.923944	14	9.92635	0.901537	14	14.3708	1.6618	14	33.5842	1.65006	14	35.022	0.925495	14	11.8474	1.03003	14	16.8992				2871	312.022	4.93213
Q5T653	39S ribosomal protein L2, mitochondrial OS=Homo sapiens GN=MRPL2 PE=1 SV=2 - [RM02_HUMAN]	10.0995	19.34	1	4	4	8	1.1713	8	12.783	1.14377	8	10.7477	1.09963	8	8.382	1.09891	8	11.4162	1.03762	8	18.2246	0.97202	8	22.3363				305	33.2797	11.2974
Q6NVY1	3-hydroxyisobutyryl-CoA hydrolase, mitochondrial OS=Homo sapiens GN=HIBCH PE=1 SV=2 - [HIBCH_HUMAN]	10.0958	18.91	1	7	7	13	1.15074	13	8.67029	0.850674	13	15.1832	1.47837	13	12.7208	1.17989	13	21.7654	1.01476	13	9.66338	1.13076	13	18.3252				386	43.4544	8.19189
P15170	Eukaryotic peptide chain release factor GTP-binding subunit ERF3A OS=Homo sapiens GN=GSPT1 PE=1 SV=1 - [ERF3A_HUMAN]	10.0801	13.23	1	6	6	10	1.21104	10	9.0064	1.06016	10	18.5001	0.882254	10	41.1834	1.08495	10	16.3826	0.91424	10	8.70548	0.817548	10	32.4176				499	55.7203	5.61768
Q9NQG5	Regulation of nuclear pre-mRNA domain-containing protein 1B OS=Homo sapiens GN=RPRD1B PE=1 SV=1 - [RPR1B_HUMAN]	10.0757	11.04	1	4	4	6	1.1768	6	10.3525	1.03425	5	3.92919	0.590739	5	18.1318	0.663417	5	6.36757	0.972668	4	5.00653	1.09308	5	34.8446				326	36.8772	5.97314
O43670	BUB3-interacting and GLEBS motif-containing protein ZNF207 OS=Homo sapiens GN=ZNF207 PE=1 SV=1 - [ZN207_HUMAN]	10.0756	9	1	4	4	6	0.949533	6	13.5607	1.0002	6	9.61342	0.965742	6	11.3522	0.999839	6	15.1533	0.886786	6	5.39713	1.01151	6	18.4388				478	50.7171	9.1001
Q14498	RNA-binding protein 39 OS=Homo sapiens GN=RBM39 PE=1 SV=2 - [RBM39_HUMAN]	10.0476	17.55	1	8	8	16	1.01238	16	8.02214	1.05316	16	14.9004	0.791685	16	18.6932	0.918044	16	13.0561	1.01055	16	19.468	1.00074	16	17.9509				530	59.3427	10.0962
O95989	Diphosphoinositol polyphosphate phosphohydrolase 1 OS=Homo sapiens GN=NUDT3 PE=1 SV=1 - [NUDT3_HUMAN]	10.0425	34.88	1	4	5	6	0.850832	5	14.8764	1.02595	5	16.7305	1.01466	5	3.62949	1.08877	5	10.5795	1.01134	5	6.13394	1.15732	5	3.16329				172	19.4587	6.34131
Q9H0L4	Cleavage stimulation factor subunit 2 tau variant OS=Homo sapiens GN=CSTF2T PE=1 SV=1 - [CSTFT_HUMAN]	10.0411	6.17	1	1	3	5	1.23062	2	22.0541	1.06833	2	39.0722	2.07679	2	109.471	1.45741	2	90.0227	0.90481	2	18.8054	0.523629	2	20.2801				616	64.3955	7.25439
Q9NP66	High mobility group protein 20A OS=Homo sapiens GN=HMG20A PE=1 SV=1 - [HM20A_HUMAN]	10.0327	12.39	1	3	3	4	0.93367	4	25.1601	0.94598	4	9.76059	1.06204	4	8.83823	1.02046	4	12.7909	1.03741	4	11.2522	0.931121	4	19.047				347	40.1191	6.49365
Q9BRG1	Vacuolar protein-sorting-associated protein 25 OS=Homo sapiens GN=VPS25 PE=1 SV=1 - [VPS25_HUMAN]	9.98726	35.23	1	5	5	9	0.954628	8	13.7509	1.06677	9	14.7031	1.02717	9	11.6264	1.07363	9	4.4489	0.984768	9	11.8632	1.1206	9	47.1652				176	20.7345	6.34131
P57105	Synaptojanin-2-binding protein OS=Homo sapiens GN=SYNJ2BP PE=1 SV=2 - [SYJ2B_HUMAN]	9.98514	23.45	1	3	3	6	1.11092	6	8.73701	1.14128	6	8.51216	1.2066	6	11.9063	1.03731	6	26.1458	1.30809	6	20.1008	1.1275	6	15.2118				145	15.9182	6.30322
Q92734	Protein TFG OS=Homo sapiens GN=TFG PE=1 SV=2 - [TFG_HUMAN]	9.97992	16.25	1	6	6	14	0.97753	14	18.3273	0.954292	14	19.4985	1.01532	14	19.5314	0.993531	14	28.1477	0.984694	14	22.8559	0.961938	14	21.0977				400	43.4212	5.09717
Q9Y3Y2	Chromatin target of PRMT1 protein OS=Homo sapiens GN=CHTOP PE=1 SV=2 - [CHTOP_HUMAN]	9.92462	16.94	1	3	3	8	1.17754	8	23.5263	1.06343	8	30.0989	0.869072	8	22.2504	0.946999	8	6.34273	0.997678	8	7.78099	1.02339	8	5.41614				248	26.3803	12.2349
Q86U42	Polyadenylate-binding protein 2 OS=Homo sapiens GN=PABPN1 PE=1 SV=3 - [PABP2_HUMAN]	9.92035	14.05	1	5	5	7	1.05402	7	28.6759	1.18172	7	8.07288	0.898149	7	12.2191	0.902298	7	7.59999	1.15248	7	1.02563	0.971983	7	32.2075				306	32.729	5.05908
P49915	GMP synthase [glutamine-hydrolyzing] OS=Homo sapiens GN=GMPS PE=1 SV=1 - [GUAA_HUMAN]	9.9125	10.68	1	7	7	9	1.11189	9	18.1956	0.937019	9	17.2469	0.743501	8	19.0197	0.848138	9	28.3115	0.790975	9	24.6898	0.880194	8	3.72735				693	76.667	6.87354
P61106	Ras-related protein Rab-14 OS=Homo sapiens GN=RAB14 PE=1 SV=4 - [RAB14_HUMAN]	9.90429	39.07	1	7	8	13	0.839361	12	14.4891	1.12173	12	5.29969	0.81608	12	12.9885	0.981374	12	12.037	1.02972	12	7.6239	0.998761	12	20.4218				215	23.8819	6.21436
O43464	Serine protease HTRA2, mitochondrial OS=Homo sapiens GN=HTRA2 PE=1 SV=2 - [HTRA2_HUMAN]	9.8736	12.66	1	4	5	5	1.07759	4	17.3917	1.10503	4	24.812	1.10339	4	7.16321	1.05901	4	34.0052	0.944029	4	6.10647	0.904795	4	17.2701				458	48.8109	10.0669
O75608	Acyl-protein thioesterase 1 OS=Homo sapiens GN=LYPLA1 PE=1 SV=1 - [LYPA1_HUMAN]	9.86569	28.26	1	5	5	12	1.06551	12	18.4494	1.08909	12	10.9548	0.802877	12	14.538	0.902535	12	10.2635	1.0795	12	9.15787	0.924103	12	11.3397				230	24.6535	6.771
Q13526	Peptidyl-prolyl cis-trans isomerase NIMA-interacting 1 OS=Homo sapiens GN=PIN1 PE=1 SV=1 - [PIN1_HUMAN]	9.85827	28.83	1	4	4	7	0.875979	7	4.23011	0.994206	7	9.95885	1.29872	7	8.18676	1.22138	7	4.59921	1.07652	7	10.7311	0.989225	7	11.75				163	18.232	8.82178
O43809	Cleavage and polyadenylation specificity factor subunit 5 OS=Homo sapiens GN=NUDT21 PE=1 SV=1 - [CPSF5_HUMAN]	9.84622	16.74	1	5	5	9	1.02969	9	13.6875	1.07947	9	22.0376	0.910255	9	10.4808	0.92155	9	18.6021	0.84716	9	15.584	0.774328	9	42.6207				227	26.2107	8.82178
Q14CN2	Calcium-activated chloride channel regulator 4 OS=Homo sapiens GN=CLCA4 PE=1 SV=2 - [CLCA4_HUMAN]	9.83286	3.05	1	1	3	7	1.14441	1		0.944206	1		2.39058	1		1.64072	1		0.735339	1		0.963429	1					919	101.219	5.46533
Q9Y446	Plakophilin-3 OS=Homo sapiens GN=PKP3 PE=1 SV=1 - [PKP3_HUMAN]	9.82484	10.66	1	8	8	8	1.14841	8	15.5577	1.06832	8	6.63054	0.712145	8	22.5078	0.719575	8	19.6269	1.1006	8	7.06033	1.10427	8	41.6514				797	87.029	9.31982
Q7Z5L9	Interferon regulatory factor 2-binding protein 2 OS=Homo sapiens GN=IRF2BP2 PE=1 SV=2 - [I2BP2_HUMAN]	9.81699	13.12	1	4	4	6	1.08089	6	13.3322	0.860326	6	14.735	1.26868	6	4.58689	0.961601	6	31.4389	1.07031	6	21.9837	1.09734	6	31.3675				587	60.9867	8.68994
O75964	ATP synthase subunit g, mitochondrial OS=Homo sapiens GN=ATP5L PE=1 SV=3 - [ATP5L_HUMAN]	9.80711	29.13	3	3	3	5	0.766266	5	4.13692	0.939304	5	10.8475	0.978414	5	18.4861	1.01652	5	2.22636	1.08381	5	5.16529	0.750881	5	9.02948				103	11.4212	9.64209
Q04828	Aldo-keto reductase family 1 member C1 OS=Homo sapiens GN=AKR1C1 PE=1 SV=1 - [AK1C1_HUMAN]	9.7674	17.65	3	1	6	7	0.785587	1		0.832938	1		1.36523	1		1.6427	1		0.868632	1		1.40915	1					323	36.765	7.88428
Q6P996	Pyridoxal-dependent decarboxylase domain-containing protein 1 OS=Homo sapiens GN=PDXDC1 PE=1 SV=2 - [PDXD1_HUMAN]	9.76101	17.51	2	9	9	14	1.3363	13	22.0255	0.78177	13	22.4211	1.47677	13	21.1737	1.28077	14	28.9372	0.893991	14	13.3963	1.0175	14	19.1085				788	86.6523	5.37646
Q92973	Transportin-1 OS=Homo sapiens GN=TNPO1 PE=1 SV=2 - [TNPO1_HUMAN]	9.75651	8.24	2	6	6	8	1.03623	8	7.25405	1.02595	8	13.4141	0.819073	8	24.3567	0.885776	8	28.0674	0.967199	8	21.7473	0.962184	8	27.0797				898	102.289	4.98291
P46952	3-hydroxyanthranilate 3,4-dioxygenase OS=Homo sapiens GN=HAAO PE=1 SV=2 - [3HAO_HUMAN]	9.74242	13.64	1	4	4	5	1.12149	5	7.45427	0.998391	5	11.5511	1.43218	5	7.23414	1.28992	5	17.2122	0.947206	5	20.5113	1.05858	5	1.64876				286	32.5355	5.88428
Q92804	TATA-binding protein-associated factor 2N OS=Homo sapiens GN=TAF15 PE=1 SV=1 - [RBP56_HUMAN]	9.71904	8.28	1	2	5	12	0.846661	2	9.41509	1.17138	2	4.95775	0.877706	2	23.2371	1.53315	2	23.0221	0.852132	2	39.7483	0.623895	2	14.1495				592	61.7931	8.01611
P78347	General transcription factor II-I OS=Homo sapiens GN=GTF2I PE=1 SV=2 - [GTF2I_HUMAN]	9.71898	7.41	3	6	6	8	0.934385	8	7.25385	0.796641	8	16.2578	0.991331	8	30.0293	1.0503	8	18.1272	0.918879	8	16.6932	1.0429	8	19.523				998	112.346	6.39209
O95777	U6 snRNA-associated Sm-like protein LSm8 OS=Homo sapiens GN=LSM8 PE=1 SV=3 - [LSM8_HUMAN]	9.71092	36.46	1	3	3	4	0.915057	4	4.34221	1.00405	4	15.4428	0.95551	4	10.398	0.740846	4	4.25199	1.08784	4	4.20882	1.12744	3	14.2146				96	10.3963	4.4751
Q9BXP5	Serrate RNA effector molecule homolog OS=Homo sapiens GN=SRRT PE=1 SV=1 - [SRRT_HUMAN]	9.71039	13.58	1	11	11	14	0.812467	14	18.9737	0.864054	14	17.5833	0.779121	14	26.8154	1.01584	13	9.92294	0.970172	13	20.5766	0.941409	14	13.8394				876	100.604	5.96045
P49247	Ribose-5-phosphate isomerase OS=Homo sapiens GN=RPIA PE=1 SV=3 - [RPIA_HUMAN]	9.70867	13.18	1	4	4	6	1.02299	6	14.7653	1.03871	6	9.41283	0.93942	6	34.3284	0.815238	6	13.9244	1.01827	6	10.7568	1.05986	6	4.0867				311	33.248	8.54346
P30533	Alpha-2-macroglobulin receptor-associated protein OS=Homo sapiens GN=LRPAP1 PE=1 SV=1 - [AMRP_HUMAN]	9.70625	24.37	1	9	9	13	0.992259	13	10.9873	0.962575	13	8.75163	0.941812	13	20.6656	0.825182	13	10.2024	1.00441	13	14.8594	1.00583	13	20.7424				357	41.4409	8.77783
Q96HS1	Serine/threonine-protein phosphatase PGAM5, mitochondrial OS=Homo sapiens GN=PGAM5 PE=1 SV=2 - [PGAM5_HUMAN]	9.70426	14.19	1	4	4	4	1.22889	4	11.0074	1.37812	4	2.73408	0.704259	4	16.1045	0.716403	4	9.45151	1.02418	4	5.25742	1.08106	4	13.9355				289	31.9846	8.67529
Q9H6S3	Epidermal growth factor receptor kinase substrate 8-like protein 2 OS=Homo sapiens GN=EPS8L2 PE=1 SV=2 - [ES8L2_HUMAN]	9.68584	5.87	1	4	4	4	1.17385	4	8.58077	0.815466	4	7.43754	1.22332	4	6.53365	1.05961	4	4.11662	1.27965	4	2.04375	1.05332	4	24.7322				715	80.5701	6.84424
O75153	Clustered mitochondria protein homolog OS=Homo sapiens GN=CLUH PE=1 SV=2 - [CLU_HUMAN]	9.68296	6.19	1	8	8	9	1.20215	9	10.786	0.902276	9	9.8976	0.99488	9	5.89455	1.04786	9	3.47021	0.942316	9	9.95475	1.01242	9	4.0459				1309	146.577	6.12549
P51610	Host cell factor 1 OS=Homo sapiens GN=HCFC1 PE=1 SV=2 - [HCFC1_HUMAN]	9.6677	3.93	1	7	7	9	0.904728	9	14.1735	0.992094	9	15.7483	0.835659	9	15.3456	1.0277	9	6.98234	0.890056	9	7.41587	1.07143	9	23.8702				2035	208.602	7.45947
P53396	ATP-citrate synthase OS=Homo sapiens GN=ACLY PE=1 SV=3 - [ACLY_HUMAN]	9.66737	12.08	1	10	10	12	1.03054	12	10.3954	0.95547	12	10.479	0.842196	12	21.4292	0.966093	12	19.2588	1.00229	12	15.6354	0.954415	12	13.4857				1101	120.762	7.32764
Q5EBL8	PDZ domain-containing protein 11 OS=Homo sapiens GN=PDZD11 PE=1 SV=2 - [PDZ11_HUMAN]	9.66255	40	2	3	4	5	1.05115	4	12.6304	1.16195	4	14.6021	1.03549	4	0.714102	0.98261	4	16.8998	1.08231	4	5.80208	1.1706	4	8.72845				140	16.1213	7.21045
P45880	Voltage-dependent anion-selective channel protein 2 OS=Homo sapiens GN=VDAC2 PE=1 SV=2 - [VDAC2_HUMAN]	9.64994	29.93	1	7	7	13	0.93688	13	7.14318	1.03764	13	17.7093	0.828078	13	14.3788	0.932904	13	16.0412	1.02479	13	26.2492	0.990982	13	16.6843				294	31.5465	7.56201
P30049	ATP synthase subunit delta, mitochondrial OS=Homo sapiens GN=ATP5D PE=1 SV=2 - [ATPD_HUMAN]	9.63731	17.26	1	3	3	7	1.00124	7	15.5671	0.898903	7	5.03306	1.18071	7	12.3657	0.907312	7	15.8475	1.13224	7	14.8507	0.975357	7	10.2821				168	17.4792	5.49072
Q8IW45	ATP-dependent (S)-NAD(P)H-hydrate dehydratase OS=Homo sapiens GN=CARKD PE=1 SV=1 - [NNRD_HUMAN]	9.61423	21.61	1	5	5	9	0.760826	9	10.8265	1.16795	9	16.6859	1.30895	9	17.8104	1.44293	9	12.2072	0.984248	9	24.2739	1.06742	9	6.83998				347	36.5532	8.06006
Q9Y6W5	Wiskott-Aldrich syndrome protein family member 2 OS=Homo sapiens GN=WASF2 PE=1 SV=3 - [WASF2_HUMAN]	9.60389	15.86	1	7	7	8	0.862243	8	11.2213	1.00527	8	18.3461	0.921049	8	14.842	0.982273	8	31.7656	1.20327	8	11.5726	1.10336	8	16.6352				498	54.2504	5.52881
P53582	Methionine aminopeptidase 1 OS=Homo sapiens GN=METAP1 PE=1 SV=2 - [MAP11_HUMAN]	9.58873	5.44	1	2	2	5	0.915435	5	13.0121	0.975969	5	2.09379	1.10552	5	21.0349	1.09655	5	11.8173	1.00885	5	15.694	1.20015	5	15.9913				386	43.1873	7.1665
Q7L0Y3	Mitochondrial ribonuclease P protein 1 OS=Homo sapiens GN=TRMT10C PE=1 SV=2 - [MRRP1_HUMAN]	9.57358	20.35	1	8	8	10	1.17396	10	17.784	1.09813	10	14.3758	0.928856	10	16.2619	0.882587	10	14.0686	1.1183	10	11.7811	0.91433	10	17.8053				403	47.3166	9.36377
Q13177	Serine/threonine-protein kinase PAK 2 OS=Homo sapiens GN=PAK2 PE=1 SV=3 - [PAK2_HUMAN]	9.56795	25.57	1	10	10	18	0.996183	18	17.121	1.13835	18	12.7954	0.81653	18	19.0951	0.976095	18	10.7433	0.905601	18	9.80917	0.901068	18	19.786				524	58.0059	5.96045
P02539_CONT	Keratin, type II microfibrillar (Fragment) OS=Ovis aries PE=1 SV=1 - [CONT_K2M1_SHEEP]	9.56576	40.37	1	2	4	12	1.18025	3	12.3192	8.24107	4	152.687	1.43228	3	143.468	1.73594	4	23.9119	0.596703	5	7.28567	0.830352	6	72.3945				109	12.6753	4.58936
P07814	Bifunctional glutamate/proline--tRNA ligase OS=Homo sapiens GN=EPRS PE=1 SV=5 - [SYEP_HUMAN]	9.56104	7.8	1	10	10	11	1.06055	11	7.97628	0.881414	11	20.3748	1.07571	11	25.9812	0.935755	11	15.113	1.06459	11	23.8799	0.805485	11	31.4589				1512	170.483	7.32764
Q9Y2S2	Lambda-crystallin homolog OS=Homo sapiens GN=CRYL1 PE=1 SV=3 - [CRYL1_HUMAN]	9.55558	12.54	1	4	4	6	0.994543	6	11.3353	1.04827	6	6.89098	1.11854	6	6.59833	1.08142	6	16.477	1.12703	6	11.6196	1.17944	6	12.1768				319	35.3961	6.17627
P02656	Apolipoprotein C-III OS=Homo sapiens GN=APOC3 PE=1 SV=1 - [APOC3_HUMAN]	9.55086	23.23	1	2	2	6	0.931141	6	4.8511	1.30928	6	28.8754	1.19179	6	11.4073	1.08239	6	15.8607	1.15209	6	20.1235	0.935485	6	7.12219				99	10.8455	5.41455
P04279	Semenogelin-1 OS=Homo sapiens GN=SEMG1 PE=1 SV=2 - [SEMG1_HUMAN]	9.53091	19.7	1	5	7	10	0.913661	7	9.32696	0.21958	7	118.638	1.16525	7	7.59285	0.297586	7	53.5151	0.979038	7	19.3153	1.43165	7	20.8672				462	52.0999	9.29053
Q02383	Semenogelin-2 OS=Homo sapiens GN=SEMG2 PE=1 SV=1 - [SEMG2_HUMAN]	9.51608	17.7	1	4	6	7	0.846488	4	7.7894	0.363571	4	18.722	1.21769	4	18.3667	0.471977	4	14.351	0.949837	4	11.1362	0.960519	4	29.0913				582	65.4054	9.0708
Q01813	ATP-dependent 6-phosphofructokinase, platelet type OS=Homo sapiens GN=PFKP PE=1 SV=2 - [PFKAP_HUMAN]	9.516	16.33	1	8	10	12	0.932477	9	19.1423	0.825246	9	7.90164	1.12185	9	15.534	1.16962	9	12.061	0.89335	9	18.94	0.81804	9	20.3797				784	85.5415	7.54736
P57737	Coronin-7 OS=Homo sapiens GN=CORO7 PE=1 SV=2 - [CORO7_HUMAN]	9.51036	9.08	1	6	6	6	0.931151	6	6.5304	0.883664	6	14.7941	0.97651	6	4.5815	1.06885	6	8.38898	0.965018	6	8.13771	0.930687	6	10.6361				925	100.542	5.79541
Q9NZU5	LIM and cysteine-rich domains protein 1 OS=Homo sapiens GN=LMCD1 PE=1 SV=1 - [LMCD1_HUMAN]	9.50764	20	1	6	6	7	0.876452	7	14.3805	0.977792	7	9.30962	1.01831	7	15.3534	0.863971	7	17.918	1.06453	7	16.5667	0.957501	7	7.44266				365	40.8061	7.92822
O60568	Procollagen-lysine,2-oxoglutarate 5-dioxygenase 3 OS=Homo sapiens GN=PLOD3 PE=1 SV=1 - [PLOD3_HUMAN]	9.4878	5.15	1	4	4	4	1.26398	4	1.75753	1.09955	4	1.72781	0.741029	4	12.5667	0.744814	4	7.24882	1.04392	4	7.53818	1.23125	4	2.88465				738	84.7315	6.04932
Q13232	Nucleoside diphosphate kinase 3 OS=Homo sapiens GN=NME3 PE=1 SV=2 - [NDK3_HUMAN]	9.48454	44.97	1	7	7	11	0.977619	11	8.75542	1.05327	11	27.1808	1.05609	11	11.3355	0.997523	11	14.654	1.11724	11	5.464	0.981975	11	11.4839				169	19.0029	7.84033
P51553	Isocitrate dehydrogenase [NAD] subunit gamma, mitochondrial OS=Homo sapiens GN=IDH3G PE=1 SV=1 - [IDH3G_HUMAN]	9.464	17.05	1	6	6	9	1.01317	9	12.3584	0.829923	9	13.8966	1.29061	9	15.7208	1.15771	9	10.1297	1.0454	9	13.3684	1.05873	9	27.6039				393	42.7671	8.49951
P53602	Diphosphomevalonate decarboxylase OS=Homo sapiens GN=MVD PE=1 SV=1 - [MVD1_HUMAN]	9.45105	15.5	1	6	6	9	1.32626	9	6.39698	1.10087	9	10.8479	1.03457	9	18.7726	0.921453	9	17.4111	1.0761	9	7.35831	0.960136	9	16.45				400	43.3772	7.2251
O14841	5-oxoprolinase OS=Homo sapiens GN=OPLAH PE=1 SV=3 - [OPLA_HUMAN]	9.43394	6.83	1	8	8	11	1.23562	11	8.58019	0.77984	10	9.72255	1.42503	11	8.9632	1.02584	11	13.3546	1.04237	11	21.4519	0.872766	11	23.0978				1288	137.371	6.58057
Q13683	Integrin alpha-7 OS=Homo sapiens GN=ITGA7 PE=1 SV=3 - [ITA7_HUMAN]	9.43372	5.76	1	6	6	6	0.675657	6	1.89099	1.02583	6	24.0605	1.59821	6	39.2058	1.58055	6	9.60178	0.981475	6	16.3716	1.17807	6	33.5748				1181	128.866	5.73193
Q8TE67	Epidermal growth factor receptor kinase substrate 8-like protein 3 OS=Homo sapiens GN=EPS8L3 PE=1 SV=2 - [ES8L3_HUMAN]	9.42864	11.8	1	5	5	6	0.94837	6	3.66564	0.941807	6	12.3583	1.15936	6	14.692	0.97534	6	4.73224	1.09452	6	7.66872	1.00176	6	40.9486				593	66.8194	7.98682
P28676	Grancalcin OS=Homo sapiens GN=GCA PE=1 SV=2 - [GRAN_HUMAN]	9.42694	43.78	1	7	7	16	0.535805	16	21.1155	1.38519	16	45.184	0.364427	16	137.55	0.862556	16	18.3862	1.07759	16	16.2563	0.992618	16	11.3157				217	23.9945	5.21143
Q13363	C-terminal-binding protein 1 OS=Homo sapiens GN=CTBP1 PE=1 SV=2 - [CTBP1_HUMAN]	9.41587	7.5	1	2	4	4	0.992298	2	4.6492	0.920744	2	20.2526	1.09162	2	12.9362	0.973997	2	8.92372	1.00279	2	9.72174	0.819145	2	7.56768				440	47.5055	6.771
Q13405	39S ribosomal protein L49, mitochondrial OS=Homo sapiens GN=MRPL49 PE=1 SV=1 - [RM49_HUMAN]	9.41305	31.33	1	5	5	11	1.20203	11	21.2434	1.11637	11	21.8286	0.961907	11	28.563	0.870379	11	15.8109	1.09948	11	12.6163	0.912664	11	17.2441				166	19.1859	9.45166
Q9BSD7	Cancer-related nucleoside-triphosphatase OS=Homo sapiens GN=NTPCR PE=1 SV=1 - [NTPCR_HUMAN]	9.40088	29.47	1	5	5	6	1.15796	6	12.9418	0.976608	6	7.91188	1.15262	6	11.8869	0.994809	6	4.414	1.08894	6	16.1789	1.31485	6	56.454				190	20.7001	9.53955
Q9NXG2	THUMP domain-containing protein 1 OS=Homo sapiens GN=THUMPD1 PE=1 SV=2 - [THUM1_HUMAN]	9.38623	21.81	1	7	7	8	1.0892	8	9.17829	0.996674	8	10.6646	0.936841	8	9.86248	1.01041	8	7.51556	0.993367	8	13.6901	0.963449	8	21.6758				353	39.2908	7.88428
P05413	Fatty acid-binding protein, heart OS=Homo sapiens GN=FABP3 PE=1 SV=4 - [FABPH_HUMAN]	9.3767	46.62	1	7	7	7	0.926738	7	28.4227	1.16864	7	19.5108	1.6762	7	13.6684	1.3261	7	21.56	1.10234	7	11.831	1.0179	7	13.3174				133	14.8487	6.80029
Q8N4H5	Mitochondrial import receptor subunit TOM5 homolog OS=Homo sapiens GN=TOMM5 PE=1 SV=1 - [TOM5_HUMAN]	9.37514	33.33	1	3	3	4	0.964371	4	1.11772	1.14751	4	6.89393	0.675901	4	14.6501	0.670116	4	11.7481	1.04484	4	13.3633	1.0289	4	20.2299				51	6.03137	9.70068
Q08J23	tRNA (cytosine(34)-C(5))-methyltransferase OS=Homo sapiens GN=NSUN2 PE=1 SV=2 - [NSUN2_HUMAN]	9.37321	15.51	1	9	9	10	1.09772	10	15.0316	1.06324	10	12.3335	0.933148	10	17.2253	0.911325	10	31.6238	0.96782	10	15.1507	0.995597	10	12.3683				767	86.4158	6.771
O00629	Importin subunit alpha-3 OS=Homo sapiens GN=KPNA4 PE=1 SV=1 - [IMA3_HUMAN]	9.36018	9.02	1	2	4	4	0.978457	2	4.90546	0.846606	2	15.9289	0.980106	2	9.80339	0.911203	2	1.39877	1.09504	2	12.9111	1.03723	2	1.99354				521	57.8506	4.95752
Q15814	Tubulin-specific chaperone C OS=Homo sapiens GN=TBCC PE=1 SV=2 - [TBCC_HUMAN]	9.34346	26.3	1	8	8	9	0.887917	9	9.36699	0.881061	9	5.25801	1.15726	9	10.7158	1.07182	9	9.14969	0.999519	9	6.22317	0.958124	9	13.9624				346	39.2238	5.70654
P01871	Ig mu chain C region OS=Homo sapiens GN=IGHM PE=1 SV=3 - [IGHM_HUMAN]	9.33768	10.4	2	4	4	6	0.586781	6	11.4148	0.922841	6	5.27438	0.817275	6	13.8402	1.38581	6	5.21545	0.991421	6	9.35153	1.04079	6	3.759				452	49.2755	6.771
P33993	DNA replication licensing factor MCM7 OS=Homo sapiens GN=MCM7 PE=1 SV=4 - [MCM7_HUMAN]	9.33652	6.95	1	4	4	5	1.0482	5	6.67028	0.881296	5	4.82684	0.945212	5	50.1417	1.13886	5	16.4191	0.660845	5	8.92586	0.965225	5	26.3415				719	81.2566	6.45557
P61970	Nuclear transport factor 2 OS=Homo sapiens GN=NUTF2 PE=1 SV=1 - [NTF2_HUMAN]	9.31991	69.29	1	5	5	19	1.10359	19	9.6607	1.15683	19	18.4411	1.10606	19	22.9208	1.12598	19	18.7306	1.0221	19	19.8411	0.991165	19	20.0322				127	14.469	5.37646
P80188	Neutrophil gelatinase-associated lipocalin OS=Homo sapiens GN=LCN2 PE=1 SV=2 - [NGAL_HUMAN]	9.31867	31.82	1	5	5	9	0.588838	9	10.6139	1.04935	9	11.8185	0.402477	8	35.6341	0.652772	9	32.5762	0.928333	8	7.49818	1.11406	8	15.9633				198	22.5737	8.90967
Q8IV08	Phospholipase D3 OS=Homo sapiens GN=PLD3 PE=1 SV=1 - [PLD3_HUMAN]	9.31547	8.16	1	4	4	7	0.850736	7	4.03312	0.875255	7	16.9208	1.2516	7	9.74058	1.06171	7	7.12219	1.13152	7	4.14933	0.930314	7	20.2808				490	54.6705	6.46826
Q96DH6	RNA-binding protein Musashi homolog 2 OS=Homo sapiens GN=MSI2 PE=1 SV=1 - [MSI2H_HUMAN]	9.31018	13.11	1	3	3	7	0.851118	7	6.82872	1.20103	7	2.74881	0.686158	7	24.1214	0.808111	7	15.0066	1.05962	7	15.7378	0.93351	7	27.9168				328	35.1741	8.48486
Q13242	Serine/arginine-rich splicing factor 9 OS=Homo sapiens GN=SRSF9 PE=1 SV=1 - [SRSF9_HUMAN]	9.30972	35.29	1	7	7	13	1.10465	13	18.2504	1.21567	13	29.6023	0.872698	13	23.7921	0.898942	13	9.333	1.16581	13	22.1275	0.955109	13	23.9311				221	25.5264	8.646
Q04323	UBX domain-containing protein 1 OS=Homo sapiens GN=UBXN1 PE=1 SV=2 - [UBXN1_HUMAN]	9.29318	15.15	1	6	6	8	0.911708	8	9.06033	0.934847	8	13.8547	1.14843	8	25.5765	1.07913	8	16.5396	1.1541	8	17.5043	1.17846	8	7.82685				297	33.3049	5.24951
P63218	Guanine nucleotide-binding protein G(I)/G(S)/G(O) subunit gamma-5 OS=Homo sapiens GN=GNG5 PE=1 SV=3 - [GBG5_HUMAN]	9.29292	13.24	1	1	1	3	0.975714	3	1.27866	1.26814	3	0.770979	1.04286	3	0.228286	1.19073	3	1.95633	1.02519	3	0.431069	0.840603	3	0.44294				68	7.31381	9.84717
Q01085	Nucleolysin TIAR OS=Homo sapiens GN=TIAL1 PE=1 SV=1 - [TIAR_HUMAN]	9.29234	10.67	1	3	3	7	0.945059	7	8.22664	1.00753	7	8.65026	0.966495	7	12.5686	1.00953	7	10.9607	1.04129	7	17.4087	0.987801	7	16.2149				375	41.5641	7.73779
Q9UNP9	Peptidyl-prolyl cis-trans isomerase E OS=Homo sapiens GN=PPIE PE=1 SV=1 - [PPIE_HUMAN]	9.28782	11.3	1	2	3	6	1.00885	5	11.8257	0.96568	5	2.7619	0.938381	5	0.999129	0.957854	5	3.91902	1.12046	5	16.3273	1.12942	5	6.41961				301	33.4096	5.60498
P13073	Cytochrome c oxidase subunit 4 isoform 1, mitochondrial OS=Homo sapiens GN=COX4I1 PE=1 SV=1 - [COX41_HUMAN]	9.27694	34.32	1	5	5	10	1.06062	10	16.354	1.05149	10	9.61267	1.45343	10	22.5239	1.2726	10	27.3057	1.25115	10	7.08452	0.89112	10	14.4881				169	19.564	9.51025
Q9H0C8	Integrin-linked kinase-associated serine/threonine phosphatase 2C OS=Homo sapiens GN=ILKAP PE=1 SV=1 - [ILKAP_HUMAN]	9.27609	11.99	1	5	5	5	1.00714	5	20.2901	0.946809	5	26.6421	0.950475	5	1.32351	0.912005	5	15.0893	0.92989	5	6.14222	0.977744	5	5.41388				392	42.8798	7.09326
P46776	60S ribosomal protein L27a OS=Homo sapiens GN=RPL27A PE=1 SV=2 - [RL27A_HUMAN]	9.26623	33.11	1	7	7	17	1.07918	17	21.6596	1.21725	17	28.9743	0.878156	16	24.768	0.859233	16	23.6674	1.15598	16	16.7176	1.17953	16	32.6684				148	16.551	11.0044
Q6YN16	Hydroxysteroid dehydrogenase-like protein 2 OS=Homo sapiens GN=HSDL2 PE=1 SV=1 - [HSDL2_HUMAN]	9.25894	13.4	1	6	6	7	1.02183	7	7.6372	0.96562	7	6.59348	1.17227	7	16.8281	1.07568	7	18.2564	1.20258	7	13.6135	0.990125	7	24.3102				418	45.3655	7.98682
Q13618	Cullin-3 OS=Homo sapiens GN=CUL3 PE=1 SV=2 - [CUL3_HUMAN]	9.23303	5.99	1	5	5	6	0.982026	6	12.4887	0.993223	6	9.18321	1.09779	6	9.29567	1.13022	6	20.5063	0.927344	6	19.9251	0.973631	6	22.7256				768	88.8735	8.48486
Q99848	Probable rRNA-processing protein EBP2 OS=Homo sapiens GN=EBNA1BP2 PE=1 SV=2 - [EBP2_HUMAN]	9.22419	15.36	1	5	5	6	1.00545	6	7.46636	0.985344	6	6.78202	0.75357	6	21.2656	0.827311	6	6.09005	0.928292	6	5.03927	1.13343	6	32.4201				306	34.8304	10.0962
P54725	UV excision repair protein RAD23 homolog A OS=Homo sapiens GN=RAD23A PE=1 SV=1 - [RD23A_HUMAN]	9.22029	9.37	1	2	4	6	0.899481	3	11.835	0.984798	3	11.0995	1.15254	3	5.58353	1.10929	3	7.29564	1.05488	3	5.38504	0.636961	3	10.3592				363	39.5847	4.57666
A0AV96	RNA-binding protein 47 OS=Homo sapiens GN=RBM47 PE=1 SV=2 - [RBM47_HUMAN]	9.21435	13.66	3	6	6	8	1.0536	8	9.5177	0.926126	8	17.3942	1.31321	8	26.9064	1.21601	8	21.0451	1.1022	8	23.3569	0.894381	8	26.3385				593	64.0582	7.6792
Q14197	Peptidyl-tRNA hydrolase ICT1, mitochondrial OS=Homo sapiens GN=ICT1 PE=1 SV=1 - [ICT1_HUMAN]	9.21383	17.96	1	3	3	5	1.28085	4	9.02686	0.960021	5	46.248	1.18178	5	31.8143	0.891991	4	5.41031	1.20799	4	7.68487	1.07942	5	6.56296				206	23.6154	10.0669
P15289	Arylsulfatase A OS=Homo sapiens GN=ARSA PE=1 SV=3 - [ARSA_HUMAN]	9.18393	11.05	1	4	4	10	1.25213	9	20.5233	0.861007	9	17.873	1.16786	9	24.0932	1.18543	9	25.1993	0.941573	9	24.4302	1.01281	9	21.1491				507	53.5537	6.07471
P28799	Granulins OS=Homo sapiens GN=GRN PE=1 SV=2 - [GRN_HUMAN]	9.18044	12.82	1	5	5	13	0.980516	13	18.7833	1.30522	13	13.5021	0.749684	13	19.5192	0.852693	13	26.0043	1.10698	13	43.6442	1.01796	13	20.0038				593	63.4998	6.82959
Q06124	Tyrosine-protein phosphatase non-receptor type 11 OS=Homo sapiens GN=PTPN11 PE=1 SV=2 - [PTN11_HUMAN]	9.17457	7.2	1	4	4	4	0.982235	4	12.0694	1.02052	4	11.1528	1.01887	4	10.8077	1.10997	4	5.16412	0.911371	4	6.46814	1.04028	4	18.4629				597	68.3933	7.29834
E1BJK2_CONT	Uncharacterized protein OS=Bos taurus GN=TUBB1 PE=3 SV=1 - [CONT_E1BJK2_BOVIN]	9.17322	8.89	3	1	4	8	1.14942	1		1.33322	1		1.8921	1		1.9821	1		0.944926	1		0.244179	1					450	49.9555	5.10986
P04844	Dolichyl-diphosphooligosaccharide--protein glycosyltransferase subunit 2 OS=Homo sapiens GN=RPN2 PE=1 SV=3 - [RPN2_HUMAN]	9.16504	16.01	1	7	7	7	1.06253	7	10.5691	1.06249	7	13.4233	0.856229	7	26.1318	0.764376	7	17.79	1.23125	7	19.3737	0.992761	7	12.5605				631	69.241	5.69385
P09001	39S ribosomal protein L3, mitochondrial OS=Homo sapiens GN=MRPL3 PE=1 SV=1 - [RM03_HUMAN]	9.14343	16.67	1	5	5	5	1.28141	5	3.16177	0.930839	5	5.80983	0.966414	5	13.7653	0.797145	5	23.5745	1.0381	5	12.7221	1.10245	5	3.54202				348	38.6081	9.48096
Q9BUQ8	Probable ATP-dependent RNA helicase DDX23 OS=Homo sapiens GN=DDX23 PE=1 SV=3 - [DDX23_HUMAN]	9.14306	6.71	1	4	4	4	0.944083	4	7.68888	1.04925	4	15.3669	0.918402	4	8.2034	1.05809	4	6.58462	0.839394	4	22.3091	1.01354	4	5.02486				820	95.5239	9.5542
P01023	Alpha-2-macroglobulin OS=Homo sapiens GN=A2M PE=1 SV=3 - [A2MG_HUMAN]	9.141	8.01	2	8	8	9	0.841809	9	10.5923	1.04636	9	11.0185	0.998611	9	21.2305	1.20229	9	13.573	0.996656	9	14.4384	1.04969	9	15.9085				1474	163.188	6.45557
Q15102	Platelet-activating factor acetylhydrolase IB subunit gamma OS=Homo sapiens GN=PAFAH1B3 PE=1 SV=1 - [PA1B3_HUMAN]	9.12308	33.33	1	7	7	10	0.9022	10	12.279	1.03341	10	8.11065	0.703868	10	13.2221	0.758741	10	18.1119	1.09183	10	14.0976	0.946515	10	16.8016				231	25.7182	6.84424
Q13596	Sorting nexin-1 OS=Homo sapiens GN=SNX1 PE=1 SV=3 - [SNX1_HUMAN]	9.11812	9.77	1	4	5	8	0.894678	4	8.7761	0.968799	4	7.55949	1.13714	4	3.59257	1.07823	4	3.452	0.96976	4	2.14752	0.979185	4	5.54618				522	59.0331	5.14795
O60264	SWI/SNF-related matrix-associated actin-dependent regulator of chromatin subfamily A member 5 OS=Homo sapiens GN=SMARCA5 PE=1 SV=1 - [SMCA5_HUMAN]	9.11239	6.75	2	7	7	8	0.935788	8	5.20681	0.906584	8	6.14125	0.875457	8	34.8722	0.949619	8	21.3376	1.03446	8	5.76025	1.02254	8	13.6512				1052	121.828	8.08936
O00429	Dynamin-1-like protein OS=Homo sapiens GN=DNM1L PE=1 SV=2 - [DNM1L_HUMAN]	9.09888	16.03	1	8	8	11	1.09291	11	15.7522	1.00657	11	19.0047	0.948507	11	27.1504	1.02361	11	21.0754	0.99349	11	15.4001	1.26672	11	26.1596				736	81.8261	6.81494
Q01469	Fatty acid-binding protein, epidermal OS=Homo sapiens GN=FABP5 PE=1 SV=3 - [FABP5_HUMAN]	9.0977	65.19	1	8	8	12	1.20484	12	16.1259	1.1447	12	19.4822	1.07427	12	24.5611	1.00359	12	20.7101	1.19995	12	12.9851	1.00215	12	23.9722				135	15.1546	7.00537
Q9Y266	Nuclear migration protein nudC OS=Homo sapiens GN=NUDC PE=1 SV=1 - [NUDC_HUMAN]	9.0975	20.85	1	7	7	11	1.11061	11	8.25816	1.06883	11	8.6693	0.994934	11	11.5081	1.04766	11	10.0854	0.914827	11	8.34265	0.935866	11	26.3385				331	38.2191	5.37646
P24298	Alanine aminotransferase 1 OS=Homo sapiens GN=GPT PE=1 SV=3 - [ALAT1_HUMAN]	9.09227	7.66	1	4	4	5	1.17349	5	17.779	0.917475	5	5.14856	2.77506	5	36.2901	2.69716	5	12.7584	0.893101	5	3.36946	0.921653	5	18.6016				496	54.6022	7.18115
Q93009	Ubiquitin carboxyl-terminal hydrolase 7 OS=Homo sapiens GN=USP7 PE=1 SV=2 - [UBP7_HUMAN]	9.0887	11.98	1	10	10	11	1.21918	11	10.161	0.930757	11	17.1467	1.07148	11	16.6281	0.912687	11	19.9564	1.01383	11	27.6144	1.02999	11	23.7387				1102	128.22	5.5542
Q13576	Ras GTPase-activating-like protein IQGAP2 OS=Homo sapiens GN=IQGAP2 PE=1 SV=4 - [IQGA2_HUMAN]	9.07984	3.56	1	5	6	6	0.875269	5	6.26057	0.916842	5	4.63957	1.12186	5	13.2751	1.25865	5	18.7201	1.10364	5	9.2951	0.888072	5	26.911				1575	180.465	5.64307
Q8WWX9	Selenoprotein M OS=Homo sapiens GN=SELM PE=1 SV=3 - [SELM_HUMAN]	9.07595	30.34	1	3	3	7	0.781196	6	11.0596	0.930715	6	6.22414	1.32795	6	6.45782	0.942183	6	35.8452	1.0251	5	12.2015	1.11455	7	25.5508				145	16.2224	5.5415
P60510	Serine/threonine-protein phosphatase 4 catalytic subunit OS=Homo sapiens GN=PPP4C PE=1 SV=1 - [PP4C_HUMAN]	9.06908	17.59	1	3	4	4	1.00426	3	26.4978	1.06876	3	11.1517	0.873907	3	2.50922	0.944748	3	2.43181	1.07094	3	9.3774	1.06262	3	8.61747				307	35.0574	5.05908
Q99829	Copine-1 OS=Homo sapiens GN=CPNE1 PE=1 SV=1 - [CPNE1_HUMAN]	9.05971	6.7	1	4	4	7	1.13299	6	7.54098	0.93786	6	12.8405	0.818765	6	13.7255	0.96675	6	23.5969	0.826682	6	10.711	0.855031	7	21.7511				537	59.0215	5.8335
Q96D15	Reticulocalbin-3 OS=Homo sapiens GN=RCN3 PE=1 SV=1 - [RCN3_HUMAN]	9.05312	22.26	1	5	5	10	1.03156	10	9.74645	1.30307	10	29.3463	0.525882	10	62.0959	0.675415	10	39.741	1.12227	10	24.9429	1.06184	9	10.4347				328	37.47	4.89404
Q96GC5	39S ribosomal protein L48, mitochondrial OS=Homo sapiens GN=MRPL48 PE=1 SV=2 - [RM48_HUMAN]	9.05033	10.85	1	2	2	4	0.999142	4	18.5922	0.976972	4	17.3677	1.04122	4	16.7764	1.05762	4	19.051	0.922183	4	8.38968	1.01004	4	4.50287				212	23.9198	8.98291
Q15008	26S proteasome non-ATPase regulatory subunit 6 OS=Homo sapiens GN=PSMD6 PE=1 SV=1 - [PSMD6_HUMAN]	9.04618	21.85	1	8	8	9	1.07173	9	15.0553	0.894706	9	15.3984	0.995583	9	20.6355	0.956995	9	48.199	1.01587	9	15.9574	0.881369	9	24.753				389	45.5023	5.61768
Q86X83	COMM domain-containing protein 2 OS=Homo sapiens GN=COMMD2 PE=1 SV=2 - [COMD2_HUMAN]	9.03961	7.54	1	2	2	4	1.0436	4	13.7181	0.914283	4	2.68272	0.995891	4	14.0265	0.981087	4	15.7124	1.066	4	2.23369	1.00414	4	9.89702				199	22.7311	6.72705
P47985	Cytochrome b-c1 complex subunit Rieske, mitochondrial OS=Homo sapiens GN=UQCRFS1 PE=1 SV=2 - [UCRI_HUMAN]	9.02942	31.02	2	6	6	9	1.02297	9	16.3946	1.03398	9	8.1301	1.37146	9	18.632	1.18284	9	20.5436	1.12127	9	8.20051	0.9401	9	14.9991				274	29.6494	8.32373
O75131	Copine-3 OS=Homo sapiens GN=CPNE3 PE=1 SV=1 - [CPNE3_HUMAN]	9.02048	11.17	1	6	6	7	0.912208	7	16.0582	0.925036	7	4.22697	0.803638	7	8.7445	0.897746	7	9.21694	1.03981	7	14.7136	0.959211	7	24.1479				537	60.0921	5.84619
P13987	CD59 glycoprotein OS=Homo sapiens GN=CD59 PE=1 SV=1 - [CD59_HUMAN]	9.01942	15.63	1	2	2	4	0.631022	4	2.02302	1.01245	4	8.887	0.606907	4	11.8659	0.879091	4	20.1492	0.877845	4	7.12572	1.24184	4	15.8041				128	14.1678	6.48096
O95793	Double-stranded RNA-binding protein Staufen homolog 1 OS=Homo sapiens GN=STAU1 PE=1 SV=2 - [STAU1_HUMAN]	9.01823	19.93	1	9	10	14	1.13181	12	9.82452	1.03743	12	14.5632	0.88825	12	5.87111	0.904794	12	16.546	0.937586	12	7.32513	0.875631	12	54.5173				577	63.1428	9.43701
Q9HCN8	Stromal cell-derived factor 2-like protein 1 OS=Homo sapiens GN=SDF2L1 PE=1 SV=2 - [SDF2L_HUMAN]	9.01668	17.65	1	4	4	6	0.863217	6	9.68527	1.09249	6	5.70953	0.856321	6	45.7409	0.835672	6	10.1222	1.43083	6	16.8868	1.17104	6	21.7432				221	23.5837	7.03467
Q8TCD5	5'(3')-deoxyribonucleotidase, cytosolic type OS=Homo sapiens GN=NT5C PE=1 SV=2 - [NT5C_HUMAN]	9.0144	30.35	1	6	6	10	0.917555	10	10.7181	0.75323	10	17.8439	1.19093	10	21.4639	1.12683	10	25.2857	1.05424	10	12.3466	0.8407	10	35.8781				201	23.3681	6.63916
O75643	U5 small nuclear ribonucleoprotein 200 kDa helicase OS=Homo sapiens GN=SNRNP200 PE=1 SV=2 - [U520_HUMAN]	9.00828	2.67	1	5	5	5	0.874745	5	10.0231	0.831361	5	11.2466	0.867489	5	5.14454	0.998597	5	4.80853	0.882181	5	18.7715	0.938652	5	22.607				2136	244.353	6.06201
Q00688	Peptidyl-prolyl cis-trans isomerase FKBP3 OS=Homo sapiens GN=FKBP3 PE=1 SV=1 - [FKBP3_HUMAN]	8.99707	33.48	1	8	8	24	1.3682	24	27.1018	1.12809	24	14.6813	1.14794	24	12.299	1.04753	24	15.1084	1.04247	24	15.593	0.945749	24	29.1685				224	25.1613	9.27588
Q96JB5	CDK5 regulatory subunit-associated protein 3 OS=Homo sapiens GN=CDK5RAP3 PE=1 SV=2 - [CK5P3_HUMAN]	8.99377	15.42	1	7	7	10	1.03643	10	7.4739	1.09408	10	20.2862	1.14775	10	15.8815	1.17075	10	9.31191	1.0382	10	6.31847	0.88974	9	13.2291				506	56.885	4.75439
O75312	Zinc finger protein ZPR1 OS=Homo sapiens GN=ZPR1 PE=1 SV=1 - [ZPR1_HUMAN]	8.98505	12.42	1	5	5	6	1.05888	6	7.07384	0.993033	6	7.81502	0.895626	6	5.11963	0.862157	6	9.89976	0.988307	6	12.1198	0.878657	6	15.7137				459	50.893	4.729
Q16204	Coiled-coil domain-containing protein 6 OS=Homo sapiens GN=CCDC6 PE=1 SV=2 - [CCDC6_HUMAN]	8.97239	15.19	1	6	6	7	0.908176	7	7.38298	0.869144	7	20.8853	1.13873	7	15.5748	1.13304	7	18.9157	0.959013	7	8.12307	0.920912	7	27.7641				474	53.2578	7.34229
P62841	40S ribosomal protein S15 OS=Homo sapiens GN=RPS15 PE=1 SV=2 - [RS15_HUMAN]	8.96689	34.48	1	4	4	15	1.05508	15	8.33727	1.23152	15	25.4289	0.989275	15	30.517	1.25465	15	24.3509	0.832529	15	33.5824	0.986919	15	18.4667				145	17.0292	10.3892
P51397	Death-associated protein 1 OS=Homo sapiens GN=DAP PE=1 SV=3 - [DAP1_HUMAN]	8.95542	15.69	1	2	2	6	0.983396	6	9.67503	1.14472	6	2.26038	0.850972	6	7.38495	0.894573	6	7.65613	1.18656	6	6.35083	1.13007	6	19.0185				102	11.1577	9.31982
P59190	Ras-related protein Rab-15 OS=Homo sapiens GN=RAB15 PE=1 SV=1 - [RAB15_HUMAN]	8.95225	10.38	2	1	2	5	0.785039	2	22.0246	0.996427	2	4.88189	0.665726	2	23.5809	0.823092	2	4.83823	1.04399	2	20.9646	0.998469	2	13.8907				212	24.3752	5.70654
Q9UHK6	Alpha-methylacyl-CoA racemase OS=Homo sapiens GN=AMACR PE=1 SV=2 - [AMACR_HUMAN]	8.95137	20.42	1	6	6	8	0.95666	8	15.8705	1.25695	8	24.6866	0.749406	8	57.7832	0.805961	8	66.917	0.982327	8	36.2984	1.1921	8	45.4036				382	42.3597	6.44287
Q9NTZ6	RNA-binding protein 12 OS=Homo sapiens GN=RBM12 PE=1 SV=1 - [RBM12_HUMAN]	8.9366	7.94	1	7	7	11	1.08578	11	3.16097	1.09272	11	14.5096	0.786215	11	18.0781	0.900032	11	12.2126	1.03107	11	13.7335	0.892213	11	12.5825				932	97.3334	8.63135
Q6UWP2	Dehydrogenase/reductase SDR family member 11 OS=Homo sapiens GN=DHRS11 PE=1 SV=1 - [DHR11_HUMAN]	8.92435	18.46	1	4	4	9	0.975705	9	15.408	1.21957	9	17.7494	1.65581	9	74.7816	1.49018	9	27.0839	1.3318	9	7.13145	1.17463	9	8.12104				260	28.2903	6.63916
Q8WWM7	Ataxin-2-like protein OS=Homo sapiens GN=ATXN2L PE=1 SV=2 - [ATX2L_HUMAN]	8.91528	5.67	1	5	5	6	1.04031	6	7.85131	1.00929	6	14.7972	0.891296	6	15.9942	1.0372	6	15.8115	0.875292	6	8.28879	1.00353	6	4.39774				1075	113.304	8.5874
P22059	Oxysterol-binding protein 1 OS=Homo sapiens GN=OSBP PE=1 SV=1 - [OSBP1_HUMAN]	8.9074	7.43	1	6	6	8	1.05971	8	6.15245	1.0628	8	17.5881	0.87017	8	6.61832	1.09896	8	19.5006	0.935261	8	12.984	0.909669	8	31.856				807	89.3646	7.29834
Q8IV56	Proline-rich protein 15 OS=Homo sapiens GN=PRR15 PE=2 SV=1 - [PRR15_HUMAN]	8.8902	34.11	1	3	3	6	1.23401	6	24.3587	1.12617	6	10.0705	0.979553	6	3.28774	0.759769	6	20.156	1.12053	6	20.5178	1.19526	6	9.37644				129	13.7069	9.64209
O14737	Programmed cell death protein 5 OS=Homo sapiens GN=PDCD5 PE=1 SV=3 - [PDCD5_HUMAN]	8.87122	23.2	1	3	3	9	1.07646	9	4.89355	1.23653	9	11.2426	0.935966	9	19.38	0.955082	9	5.1736	1.0715	9	3.79513	0.768435	9	29.6857				125	14.2763	6.03662
Q15942	Zyxin OS=Homo sapiens GN=ZYX PE=1 SV=1 - [ZYX_HUMAN]	8.86716	23.43	1	8	8	17	0.841523	17	24.1425	1.01881	17	16.2252	1.29935	17	39.2517	1.15648	17	29.411	1.02469	17	25.4514	0.981284	17	25.807				572	61.2382	6.66846
P56545	C-terminal-binding protein 2 OS=Homo sapiens GN=CTBP2 PE=1 SV=1 - [CTBP2_HUMAN]	8.85923	7.42	1	2	4	4	1.06403	2	9.49879	0.900439	2	14.019	0.93679	2	8.78237	0.885273	2	29.1461	0.979729	2	0.0810415	1.36002	2	17.3239				445	48.9141	6.94678
P62195	26S protease regulatory subunit 8 OS=Homo sapiens GN=PSMC5 PE=1 SV=1 - [PRS8_HUMAN]	8.85695	37.68	1	10	11	19	1.00873	18	12.0178	0.867888	18	6.91492	0.888958	18	21.6116	0.988984	18	14.9914	0.97086	18	21.6045	0.990505	18	25.5114				406	45.5971	7.54736
P30046	D-dopachrome decarboxylase OS=Homo sapiens GN=DDT PE=1 SV=3 - [DOPD_HUMAN]	8.8473	29.66	2	4	4	12	1.01399	12	11.8718	1.02962	12	28.1688	1.22616	12	18.5543	1.07931	12	9.69583	1.01243	12	20.577	1.1082	12	34.1832				118	12.7037	7.29834
Q9UBE0	SUMO-activating enzyme subunit 1 OS=Homo sapiens GN=SAE1 PE=1 SV=1 - [SAE1_HUMAN]	8.84392	36.71	1	9	9	13	1.11614	13	17.6859	1.08328	13	22.5969	0.894299	13	17.6022	0.969401	13	12.9941	0.925472	13	11.8268	0.932319	13	20.2874				346	38.4256	5.30029
Q14344	Guanine nucleotide-binding protein subunit alpha-13 OS=Homo sapiens GN=GNA13 PE=1 SV=2 - [GNA13_HUMAN]	8.8283	11.67	4	3	4	8	0.877053	3	2.73552	1.04828	3	0.31162	0.973259	3	0.188689	1.2528	3	4.47724	0.81814	3	3.97224	0.705637	3	5.75318				377	44.0217	8.00146
Q52LJ0	Protein FAM98B OS=Homo sapiens GN=FAM98B PE=1 SV=1 - [FA98B_HUMAN]	8.81878	17.27	2	5	5	6	0.948914	6	17.3721	0.998895	6	7.68404	1.01856	6	41.4792	0.996307	6	17.7968	1.10372	6	14.8026	0.852727	6	35.0186				330	37.167	6.29053
P04229	HLA class II histocompatibility antigen, DRB1-1 beta chain OS=Homo sapiens GN=HLA-DRB1 PE=1 SV=2 - [2B11_HUMAN]	8.81065	12.78	10	1	4	4	1.23735	1		0.401202	1		0.65878	1		0.837886	1		1.32525	1		1.4552	1					266	29.895	7.69385
Q9UHB9	Signal recognition particle subunit SRP68 OS=Homo sapiens GN=SRP68 PE=1 SV=2 - [SRP68_HUMAN]	8.80855	8.13	1	5	5	5	0.92063	5	7.47354	0.955936	5	7.42771	1.05687	5	3.48467	1.08961	5	44.358	0.943801	5	26.8131	0.855897	5	17.0766				627	70.6856	8.55811
Q9H0E2	Toll-interacting protein OS=Homo sapiens GN=TOLLIP PE=1 SV=1 - [TOLIP_HUMAN]	8.80781	11.31	1	3	3	5	0.913929	5	2.55967	1.08324	5	16.1972	0.986625	5	4.87537	0.910647	5	10.5686	1.05172	5	11.4676	0.895479	5	33.8606				274	30.2622	5.97314
Q9NVJ2	ADP-ribosylation factor-like protein 8B OS=Homo sapiens GN=ARL8B PE=1 SV=1 - [ARL8B_HUMAN]	8.79699	42.47	1	1	6	12	0.852986	5	12.5145	0.98701	5	26.4831	0.626672	5	4.76992	1.07172	5	13.0781	0.798355	5	38.2592	0.881385	5	20.5397				186	21.5251	8.42627
Q96BM9	ADP-ribosylation factor-like protein 8A OS=Homo sapiens GN=ARL8A PE=1 SV=1 - [ARL8A_HUMAN]	8.79699	39.25	1	1	6	8	0.768271	1		1.18652	1		0.941519	1		1.15233	1		0.870275	1		0.25593	1					186	21.402	7.76709
Q9BQ61	Uncharacterized protein C19orf43 OS=Homo sapiens GN=C19orf43 PE=1 SV=1 - [CS043_HUMAN]	8.79271	11.93	1	2	2	5	1.12892	5	1.51693	1.26832	5	5.27169	0.835304	5	7.46552	0.909367	5	4.10488	1.01505	5	5.09601	0.628705	5	15.6188				176	18.4082	9.43701
Q9UJZ1	Stomatin-like protein 2, mitochondrial OS=Homo sapiens GN=STOML2 PE=1 SV=1 - [STML2_HUMAN]	8.79039	26.12	1	7	7	11	0.795045	11	11.9439	0.89159	11	9.86375	0.585122	11	27.4426	0.732025	11	28.9846	0.974067	11	3.41705	1.05625	11	20.4613				356	38.5102	7.38623
Q6PCE3	Glucose 1,6-bisphosphate synthase OS=Homo sapiens GN=PGM2L1 PE=1 SV=3 - [PGM2L_HUMAN]	8.78301	4.82	1	3	3	4	1.14412	4	11.6419	1.21416	4	11.1287	1.0571	4	4.08504	0.935743	4	11.2685	0.843066	4	7.13378	1.06366	4	17.0575				622	70.3965	7.15186
P08697	Alpha-2-antiplasmin OS=Homo sapiens GN=SERPINF2 PE=1 SV=3 - [A2AP_HUMAN]	8.76663	8.55	2	5	5	6	0.668674	6	6.52004	0.998793	6	8.2954	0.680773	6	27.7554	0.912364	6	9.5801	0.991306	6	17.0665	0.674345	6	8.69848				491	54.5311	6.29053
Q9BTE6	Alanyl-tRNA editing protein Aarsd1 OS=Homo sapiens GN=AARSD1 PE=1 SV=2 - [AASD1_HUMAN]	8.76326	8.98	1	3	3	5	0.910974	5	0.56178	0.837304	5	17.4229	0.977825	5	10.0482	0.865822	5	12.8177	1.01186	5	12.663	0.86057	5	15.1531				412	45.4513	6.41748
Q99536	Synaptic vesicle membrane protein VAT-1 homolog OS=Homo sapiens GN=VAT1 PE=1 SV=2 - [VAT1_HUMAN]	8.75857	29.26	1	7	7	12	0.702186	12	28.0221	1.04982	12	24.5566	0.906183	12	15.468	1.1989	12	18.7125	1.00281	12	21.9959	1.02733	12	16.0295				393	41.8934	6.29053
P14927	Cytochrome b-c1 complex subunit 7 OS=Homo sapiens GN=UQCRB PE=1 SV=2 - [QCR7_HUMAN]	8.74617	55.86	1	6	6	12	1.01711	12	19.4677	1.04023	12	16.6273	1.3456	12	10.0205	1.07833	12	14.9694	1.20021	12	12.3906	0.849279	12	19.1044				111	13.522	8.77783
Q9NYU2	UDP-glucose:glycoprotein glucosyltransferase 1 OS=Homo sapiens GN=UGGT1 PE=1 SV=3 - [UGGG1_HUMAN]	8.73097	3.02	1	4	4	5	1.00465	5	5.00393	1.04459	5	11.4055	1.11205	5	8.28872	0.980787	5	9.08316	1.19042	5	14.2239	0.900506	5	22.8621				1555	177.078	5.63037
O14773	Tripeptidyl-peptidase 1 OS=Homo sapiens GN=TPP1 PE=1 SV=2 - [TPP1_HUMAN]	8.72947	5.68	1	2	2	10	1.04542	10	10.9082	1.12691	10	17.3656	1.0404	10	24.9486	0.835604	10	10.5518	1.06705	10	14.9579	0.854219	10	12.1329				563	61.2096	6.48096
Q04837	Single-stranded DNA-binding protein, mitochondrial OS=Homo sapiens GN=SSBP1 PE=1 SV=1 - [SSBP_HUMAN]	8.72168	39.86	1	6	6	17	1.06584	17	7.7791	1.09921	17	26.145	0.875004	17	32.701	0.803534	17	29.2053	1.0415	17	15.4775	1.04291	17	20.0905				148	17.249	9.59814
Q93052	Lipoma-preferred partner OS=Homo sapiens GN=LPP PE=1 SV=1 - [LPP_HUMAN]	8.71475	23.04	1	11	11	24	0.693847	24	22.5846	0.846065	24	19.7628	1.38573	24	24.2742	1.37302	24	27.0936	1.02039	24	25.2314	1.06617	24	37.2167				612	65.7038	7.37158
P23193	Transcription elongation factor A protein 1 OS=Homo sapiens GN=TCEA1 PE=1 SV=2 - [TCEA1_HUMAN]	8.71049	22.59	1	6	6	8	1.04847	8	15.8756	0.894285	8	11.5	0.883744	8	23.4345	0.8735	8	17.1879	0.953328	8	12.794	1.0631	8	7.02873				301	33.948	8.38232
P26368	Splicing factor U2AF 65 kDa subunit OS=Homo sapiens GN=U2AF2 PE=1 SV=4 - [U2AF2_HUMAN]	8.70075	13.05	1	5	5	11	1.05948	11	7.77558	1.14942	11	7.6878	0.793797	11	20.9903	1.18701	11	20.156	0.900222	11	19.894	0.836323	11	19.5338				475	53.4672	9.08545
O00567	Nucleolar protein 56 OS=Homo sapiens GN=NOP56 PE=1 SV=4 - [NOP56_HUMAN]	8.66646	15.32	1	6	6	8	0.890949	7	9.22916	0.873375	8	21.6886	0.787679	7	36.4914	0.695855	7	16.7239	1.06453	7	34.7111	0.991989	7	20.0869				594	66.0087	9.18799
P26599	Polypyrimidine tract-binding protein 1 OS=Homo sapiens GN=PTBP1 PE=1 SV=1 - [PTBP1_HUMAN]	8.66617	28.44	1	9	10	21	1.00435	19	10.5295	0.992385	20	20.7812	0.838404	19	22.936	0.937014	19	23.1868	0.970267	19	9.681	1.00446	19	16.8787				531	57.1856	9.17334
P00761_CONT	TRYP_PIG Trypsin - Sus scrofa (Pig). - [CONT_P00761]	8.66002	31.17	1	6	6	37	0.856551	37	14.3615	1.00788	37	13.9233	1.14522	37	24.6389	1.74065	37	33.3884	0.626891	37	24.5494	1.71566	37	29.061				231	24.3938	7.18115
Q9NZ08	Endoplasmic reticulum aminopeptidase 1 OS=Homo sapiens GN=ERAP1 PE=1 SV=3 - [ERAP1_HUMAN]	8.65399	7.65	1	6	6	8	0.865587	8	13.5146	1.21984	8	17.1693	1.01992	8	16.6974	0.941626	8	21.1187	0.956981	8	6.41763	1.10075	8	16.8222				941	107.166	6.45557
Q17RN3	Protein FAM98C OS=Homo sapiens GN=FAM98C PE=2 SV=1 - [FA98C_HUMAN]	8.65047	12.32	1	3	3	4	1.18271	3	2.53554	0.862255	4	25.6118	1.50882	3	8.74004	1.10124	4	3.17512	1.01973	4	4.93373	1.10109	4	8.06872				349	37.3053	7.18115
Q01433	AMP deaminase 2 OS=Homo sapiens GN=AMPD2 PE=1 SV=2 - [AMPD2_HUMAN]	8.62124	5.46	1	5	5	5	0.938203	5	4.28018	0.945759	5	9.68792	0.754127	5	12.4316	0.895768	5	17.2002	0.877059	5	9.08422	1.07192	5	14.1996				879	100.624	6.93213
O15195	Villin-like protein OS=Homo sapiens GN=VILL PE=2 SV=3 - [VILL_HUMAN]	8.611	6.54	1	5	5	6	1.16407	6	25.7614	1.08274	6	13.8116	1.46917	6	42.9213	1.36754	6	31.0923	1.09507	6	3.65264	1.01019	6	6.13788				856	95.8473	7.02002
P60953	Cell division control protein 42 homolog OS=Homo sapiens GN=CDC42 PE=1 SV=2 - [CDC42_HUMAN]	8.60071	48.69	3	7	8	16	0.837259	13	10.2279	1.27294	13	9.97969	0.821394	13	22.827	1.03776	13	16.1421	1.05625	13	10.6904	1.06165	13	16.9854				191	21.245	6.55127
P62633	Cellular nucleic acid-binding protein OS=Homo sapiens GN=CNBP PE=1 SV=1 - [CNBP_HUMAN]	8.59732	9.6	1	2	2	3	1.18353	3	16.7089	0.859748	3	19.6501	1.07438	3	8.22717	0.766751	3	5.67188	1.09245	3	9.2834	1.15508	3	39.968				177	19.4496	7.7085
P53621	Coatomer subunit alpha OS=Homo sapiens GN=COPA PE=1 SV=2 - [COPA_HUMAN]	8.59596	7.11	1	8	8	9	1.08037	9	10.1793	0.939431	9	9.00913	0.969354	9	23.5054	0.975525	9	21.7269	1.07339	9	5.62409	1.01479	9	38.2332				1224	138.258	7.66455
Q15363	Transmembrane emp24 domain-containing protein 2 OS=Homo sapiens GN=TMED2 PE=1 SV=1 - [TMED2_HUMAN]	8.5737	24.88	1	4	4	8	1.12584	8	5.03218	1.13928	8	24.7163	0.92513	8	51.9252	0.93253	8	21.649	1.0906	8	19.5728	1.01284	8	20.7028				201	22.7464	5.17334
P0DMM9	Sulfotransferase 1A3 OS=Homo sapiens GN=SULT1A3 PE=1 SV=1 - [ST1A3_HUMAN]	8.56125	29.49	2	3	7	11	1.10392	5	29.8301	0.920746	5	13.5344	1.21896	5	10.3712	1.14954	5	22.2139	1.05236	5	26.2453	0.923397	5	16.2606				295	34.1741	6.01123
Q6FI81	Anamorsin OS=Homo sapiens GN=CIAPIN1 PE=1 SV=2 - [CPIN1_HUMAN]	8.53897	14.1	1	4	4	5	1.08339	5	2.15003	1.06132	5	2.64769	0.894154	5	7.72253	0.913958	5	12.2213	1.18027	5	3.9627	0.945809	5	12.8888				312	33.5611	5.61768
P39748	Flap endonuclease 1 OS=Homo sapiens GN=FEN1 PE=1 SV=1 - [FEN1_HUMAN]	8.53205	23.42	1	7	7	9	1.02767	9	20.452	1.03756	9	20.3835	0.593713	9	44.8999	0.743688	9	18.8721	1.01655	9	14.2299	0.854954	9	49.6429				380	42.5661	8.6167
Q9UBI6	Guanine nucleotide-binding protein G(I)/G(S)/G(O) subunit gamma-12 OS=Homo sapiens GN=GNG12 PE=1 SV=3 - [GBG12_HUMAN]	8.52441	56.94	1	3	3	4	1.01588	4	6.85192	1.14467	4	5.49109	1.12152	4	5.313	0.977264	4	6.55976	1.13802	4	29.1659	0.973614	4	30.407				72	8.00117	8.96826
O15143	Actin-related protein 2/3 complex subunit 1B OS=Homo sapiens GN=ARPC1B PE=1 SV=3 - [ARC1B_HUMAN]	8.48854	41.13	1	10	11	21	0.953291	20	13.7401	1.1873	20	13.4442	0.666445	20	9.10019	0.892006	20	9.3964	0.998031	20	17.5522	1.18689	20	25.5966				372	40.9234	8.35303
Q5Y7A7	HLA class II histocompatibility antigen, DRB1-13 beta chain OS=Homo sapiens GN=HLA-DRB1 PE=1 SV=1 - [2B1D_HUMAN]	8.48789	12.78	8	2	4	5	0.955108	3	5.55945	0.900154	3	33.9583	0.785318	3	6.85018	0.925201	3	36.5336	1.19958	3	29.8896	1.09451	3	25.7457				266	29.989	6.99072
P11234	Ras-related protein Ral-B OS=Homo sapiens GN=RALB PE=1 SV=1 - [RALB_HUMAN]	8.48484	16.5	1	2	3	6	0.90702	4	10.1291	0.838511	4	15.7551	1.11449	4	9.64493	1.35655	4	26.3016	0.771533	4	11.4493	1.19061	4	28.1032				206	23.3939	6.62451
O95340	Bifunctional 3'-phosphoadenosine 5'-phosphosulfate synthase 2 OS=Homo sapiens GN=PAPSS2 PE=1 SV=2 - [PAPS2_HUMAN]	8.48256	12.05	1	6	6	7	1.12787	7	15.9838	0.743106	7	12.9017	1.91326	7	27.244	1.5919	7	23.479	1.16857	7	5.2856	1.12145	7	10.7184				614	69.4566	8.03076
O94811	Tubulin polymerization-promoting protein OS=Homo sapiens GN=TPPP PE=1 SV=1 - [TPPP_HUMAN]	8.48097	32.42	1	5	5	6	0.821416	6	23.4396	0.811293	6	16.3074	1.78564	6	18.2729	1.6056	6	39.3688	1.06344	6	10.4093	1.00135	6	4.82332				219	23.6792	9.43701
P67775	Serine/threonine-protein phosphatase 2A catalytic subunit alpha isoform OS=Homo sapiens GN=PPP2CA PE=1 SV=1 - [PP2AA_HUMAN]	8.48069	31.39	2	6	7	11	1.00319	10	4.97695	0.93872	10	15.3387	0.991718	10	23.4317	1.1248	10	12.14	1.01336	10	11.2069	1.05846	10	10.1308				309	35.5714	5.5415
O60504	Vinexin OS=Homo sapiens GN=SORBS3 PE=1 SV=2 - [VINEX_HUMAN]	8.44353	8.49	1	6	6	8	0.839177	8	10.8145	0.902644	8	25.4283	1.24386	8	14.3348	1.29732	8	22.2463	0.942575	8	17.4563	1.04975	8	33.9299				671	75.2949	9.45166
Q13564	NEDD8-activating enzyme E1 regulatory subunit OS=Homo sapiens GN=NAE1 PE=1 SV=1 - [ULA1_HUMAN]	8.44241	16.48	1	6	6	8	1.08122	8	16.6829	0.962128	8	16.1553	1.21429	8	9.94008	1.07312	8	18.0892	1.02836	8	12.2051	0.937825	8	7.53183				534	60.2086	5.40186
P49407	Beta-arrestin-1 OS=Homo sapiens GN=ARRB1 PE=1 SV=2 - [ARRB1_HUMAN]	8.43356	9.09	2	3	3	5	0.739954	5	29.1581	1.02774	5	17.6564	0.948616	5	38.8669	1.20096	5	13.7411	0.881958	5	4.06553	0.772583	5	33.8348				418	47.0363	6.20166
P20073	Annexin A7 OS=Homo sapiens GN=ANXA7 PE=1 SV=3 - [ANXA7_HUMAN]	8.42248	15.57	1	7	7	9	0.962127	9	9.2518	0.949534	9	8.65612	1.1289	9	11.7722	1.13704	9	15.0753	0.917042	9	25.5913	0.992235	9	17.2415				488	52.7058	5.68115
P41250	Glycine--tRNA ligase OS=Homo sapiens GN=GARS PE=1 SV=3 - [SYG_HUMAN]	8.41274	11.77	1	8	8	11	1.14105	11	13.8252	0.953229	11	6.02886	0.871436	11	9.48909	0.830854	11	15.0235	0.8989	11	14.9934	0.914815	11	27.6705				739	83.1126	7.03467
Q96Q11	CCA tRNA nucleotidyltransferase 1, mitochondrial OS=Homo sapiens GN=TRNT1 PE=1 SV=2 - [TRNT1_HUMAN]	8.40049	14.75	1	6	6	6	1.21099	6	10.4242	1.00439	6	9.61173	0.905533	6	14.3865	0.78007	6	10.4575	1.05681	6	16.2789	1.02078	6	15.2645				434	50.0961	8.104
P55083	Microfibril-associated glycoprotein 4 OS=Homo sapiens GN=MFAP4 PE=1 SV=2 - [MFAP4_HUMAN]	8.3923	9.8	1	2	2	17	1.31864	17	17.5538	1.00405	17	17.8388	1.28486	17	26.8155	1.13235	17	14.1032	0.853898	17	21.0452	0.977061	17	16.2632				255	28.6299	5.63037
O00423	Echinoderm microtubule-associated protein-like 1 OS=Homo sapiens GN=EML1 PE=1 SV=3 - [EMAL1_HUMAN]	8.38922	10.31	1	8	8	11	0.836332	11	6.45095	0.852142	11	21.8323	1.67619	11	30.6618	1.41572	11	34.9557	0.884459	11	15.1977	1.08975	11	6.70386				815	89.8047	7.06396
P62834	Ras-related protein Rap-1A OS=Homo sapiens GN=RAP1A PE=1 SV=1 - [RAP1A_HUMAN]	8.38305	44.02	1	2	9	13	0.585387	2	16.9673	0.728281	2	13.0633	1.35119	2	20.2089	1.38853	2	17.2303	0.820948	2	6.02313	0.736484	2	77.609				184	20.9737	6.66846
Q8WW12	PEST proteolytic signal-containing nuclear protein OS=Homo sapiens GN=PCNP PE=1 SV=2 - [PCNP_HUMAN]	8.37848	26.4	1	4	4	7	1.00237	7	17.9142	1.1252	7	17.3998	0.881965	7	12.3606	0.867822	7	17.085	0.947003	7	13.082	1.04928	7	13.9803				178	18.9134	7.48877
Q9UN36	Protein NDRG2 OS=Homo sapiens GN=NDRG2 PE=1 SV=2 - [NDRG2_HUMAN]	8.37541	12.94	1	4	4	6	1.17065	6	13.2002	0.991923	6	5.28505	1.75449	6	14.4522	1.53331	6	14.3944	0.979339	6	7.49409	0.957198	6	9.5328				371	40.7722	5.21143
O95721	Synaptosomal-associated protein 29 OS=Homo sapiens GN=SNAP29 PE=1 SV=1 - [SNP29_HUMAN]	8.36509	7.75	1	2	2	3	0.857519	3	6.40935	0.829622	3	0.959843	1.02149	3	12.3558	0.897987	3	7.58715	1.06436	3	3.41494	1.12386	3	34.2245				258	28.9526	5.80811
Q9BX40	Protein LSM14 homolog B OS=Homo sapiens GN=LSM14B PE=1 SV=1 - [LS14B_HUMAN]	8.36216	25.97	1	6	6	7	1.35136	7	18.5567	1.05146	7	26.696	0.988285	7	19.3932	0.994493	7	24.2432	0.968591	7	5.9332	0.998109	7	49.443				385	42.0453	9.68604
Q9UBB4	Ataxin-10 OS=Homo sapiens GN=ATXN10 PE=1 SV=1 - [ATX10_HUMAN]	8.35208	13.89	1	5	5	6	0.969309	6	3.95598	0.861971	6	8.32231	0.865603	6	28.3227	0.977539	6	8.33783	0.947831	6	11.4849	1.21093	6	15.5539				475	53.4548	5.24951
Q7Z794	Keratin, type II cytoskeletal 1b OS=Homo sapiens GN=KRT77 PE=2 SV=3 - [K2C1B_HUMAN]	8.34935	9.17	2	2	7	19	1.13493	2	17.006	1.12594	2	10.6324	1.45043	2	31.2069	1.90987	2	27.9181	0.725642	2	6.05368	2.09897	2	36.4083				578	61.8635	5.98584
Q9Y221	60S ribosome subunit biogenesis protein NIP7 homolog OS=Homo sapiens GN=NIP7 PE=1 SV=1 - [NIP7_HUMAN]	8.31669	15.56	1	2	2	4	1.21255	4	16.3268	1.15611	4	14.6493	0.90769	4	32.1363	0.622863	4	11.0181	1.19849	4	11.5866	0.861084	4	24.1729				180	20.4495	8.51416
P60983	Glia maturation factor beta OS=Homo sapiens GN=GMFB PE=1 SV=2 - [GMFB_HUMAN]	8.31252	42.96	1	4	5	10	1.2611	9	10.4513	1.09114	9	17.8038	1.08792	9	10.974	0.996315	9	7.98443	1.18891	9	22.1991	0.998715	9	33.9474				142	16.7025	5.2876
Q9NX24	H/ACA ribonucleoprotein complex subunit 2 OS=Homo sapiens GN=NHP2 PE=1 SV=1 - [NHP2_HUMAN]	8.303	25.49	1	3	3	4	1.01988	4	2.59974	1.23696	4	9.90517	0.804265	4	13.297	0.868949	4	2.9795	0.990874	4	2.28133	1.0109	4	28.4011				153	17.1899	8.22119
O95049	Tight junction protein ZO-3 OS=Homo sapiens GN=TJP3 PE=1 SV=3 - [ZO3_HUMAN]	8.30167	4.35	1	3	3	3	0.963894	3	7.84847	0.739871	3	2.9409	0.968458	3	11.1245	0.956917	3	27.703	1.06308	3	8.5458	1.08071	3	9.62483				919	101.335	6.75635
P17900	Ganglioside GM2 activator OS=Homo sapiens GN=GM2A PE=1 SV=4 - [SAP3_HUMAN]	8.26982	20.21	2	5	5	8	0.934272	8	5.6669	1.15415	8	15.0331	0.921864	8	9.33823	0.84718	8	12.7386	0.944939	8	9.492	0.929164	8	14.7437				193	20.8247	5.31299
O00391	Sulfhydryl oxidase 1 OS=Homo sapiens GN=QSOX1 PE=1 SV=3 - [QSOX1_HUMAN]	8.25948	9.24	1	6	6	6	1.13901	6	12.488	0.908061	6	8.41629	1.50619	6	33.5405	1.37998	6	28.3457	0.919733	6	23.7036	1.1061	6	19.4746				747	82.5255	8.92432
Q8WXX5	DnaJ homolog subfamily C member 9 OS=Homo sapiens GN=DNAJC9 PE=1 SV=1 - [DNJC9_HUMAN]	8.23682	13.46	1	4	4	4	1.05445	4	3.91886	0.973516	4	3.85646	0.848423	4	7.02268	0.787782	4	7.77707	0.975319	4	8.99732	0.915266	4	22.97				260	29.8911	5.73193
Q9NSK0	Kinesin light chain 4 OS=Homo sapiens GN=KLC4 PE=1 SV=3 - [KLC4_HUMAN]	8.21576	9.85	2	5	5	5	1.07803	5	8.43152	0.958389	5	3.71353	1.34922	5	7.72056	1.29855	5	2.74078	1.05845	5	11.3701	0.987432	5	38.5286				619	68.5976	6.17627
Q9BZQ8	Protein Niban OS=Homo sapiens GN=FAM129A PE=1 SV=1 - [NIBAN_HUMAN]	8.20666	7.97	1	5	5	5	0.874207	5	2.97051	0.919032	5	6.21633	1.77894	5	23.8385	1.99559	5	9.41445	0.782264	5	4.25901	1.08303	5	23.7025				928	103.07	4.77979
Q9UEW8	STE20/SPS1-related proline-alanine-rich protein kinase OS=Homo sapiens GN=STK39 PE=1 SV=3 - [STK39_HUMAN]	8.19497	11.74	1	3	6	8	1.08004	4	3.6889	1.01523	4	10.8917	1.11214	4	8.13707	1.13542	4	10.9809	1.00959	4	7.7029	1.00895	4	7.52872				545	59.4365	6.29053
Q01658	Protein Dr1 OS=Homo sapiens GN=DR1 PE=1 SV=1 - [NC2B_HUMAN]	8.18772	27.84	1	4	4	7	0.909048	7	6.69246	1.04075	7	5.5143	0.77412	7	32.4835	0.733362	7	41.532	1.1242	7	12.7061	1.21099	7	28.4325				176	19.4317	4.75439
Q06787	Fragile X mental retardation protein 1 OS=Homo sapiens GN=FMR1 PE=1 SV=1 - [FMR1_HUMAN]	8.17758	12.03	1	6	7	7	1.13765	6	19.5967	0.984004	6	4.93506	0.825034	6	18.0538	0.996989	6	3.00668	0.80243	6	16.1246	1.10348	6	10.1708				632	71.1309	7.41553
P62910	60S ribosomal protein L32 OS=Homo sapiens GN=RPL32 PE=1 SV=2 - [RL32_HUMAN]	8.17345	44.44	1	7	7	21	1.08116	21	15.9215	1.34359	21	13.6331	0.821037	21	21.1209	0.821726	21	23.8931	1.24888	21	19.4142	1.08795	21	21.5377				135	15.8498	11.3267
Q9Y5Y2	Cytosolic Fe-S cluster assembly factor NUBP2 OS=Homo sapiens GN=NUBP2 PE=1 SV=1 - [NUBP2_HUMAN]	8.16356	18.45	1	3	3	4	1.23474	4	7.0052	0.925066	4	9.56108	1.13687	4	20.1968	0.935786	4	5.55613	1.14544	4	7.4979	1.08609	4	9.22738				271	28.8068	5.8335
Q15424	Scaffold attachment factor B1 OS=Homo sapiens GN=SAFB PE=1 SV=4 - [SAFB1_HUMAN]	8.14929	10.49	1	4	9	10	1.03541	4	11.2158	1.0717	4	1.36278	0.944878	4	15.2646	1.01828	4	10.5652	1.03988	4	9.7223	1.23481	4	107.901				915	102.58	5.46533
Q14151	Scaffold attachment factor B2 OS=Homo sapiens GN=SAFB2 PE=1 SV=1 - [SAFB2_HUMAN]	8.14929	8.92	1	2	7	8	0.946628	2	4.47471	0.986569	2	2.35763	1.09398	2	27.5315	1.12104	2	5.02892	0.914086	2	9.16784	0.880549	2	12.5486				953	107.408	6.16357
P42025	Beta-centractin OS=Homo sapiens GN=ACTR1B PE=1 SV=1 - [ACTY_HUMAN]	8.14855	24.2	1	2	6	12	0.976468	2	3.35464	0.893059	2	7.52854	1.09571	2	42.4505	1.31311	2	35.8531	0.890662	2	12.7711	0.989243	2	5.72152				376	42.2667	6.40479
P51649	Succinate-semialdehyde dehydrogenase, mitochondrial OS=Homo sapiens GN=ALDH5A1 PE=1 SV=2 - [SSDH_HUMAN]	8.13807	7.1	1	4	4	6	1.0204	6	14.7924	1.28907	6	7.959	1.03337	6	6.75475	1.19996	6	13.073	1.07049	6	14.1639	1.05343	6	5.91862				535	57.1783	8.27979
Q5BKZ1	DBIRD complex subunit ZNF326 OS=Homo sapiens GN=ZNF326 PE=1 SV=2 - [ZN326_HUMAN]	8.13059	7.9	1	4	4	5	1.26658	5	18.9569	0.838332	5	12.5134	0.975966	5	8.82524	1.05247	5	2.52604	1.01114	5	12.9463	1.01311	5	18.9614				582	65.6131	5.14795
P49458	Signal recognition particle 9 kDa protein OS=Homo sapiens GN=SRP9 PE=1 SV=2 - [SRP09_HUMAN]	8.10258	22.09	1	2	2	11	1.1457	11	19.7883	1.34509	11	26.9554	0.923756	11	31.3491	0.786589	11	5.52759	1.05424	11	30.196	0.866752	11	38.5126				86	10.1051	7.97217
Q92979	Ribosomal RNA small subunit methyltransferase NEP1 OS=Homo sapiens GN=EMG1 PE=1 SV=4 - [NEP1_HUMAN]	8.0941	24.18	1	4	4	8	1.05588	8	19.6372	1.16817	8	18.5722	0.576565	8	30.2676	0.685341	8	21.9834	1.02711	7	9.24092	1.11023	6	17.7474				244	26.7032	9.17334
P0DJI8	Serum amyloid A-1 protein OS=Homo sapiens GN=SAA1 PE=1 SV=1 - [SAA1_HUMAN]	8.09287	36.89	1	4	4	6	1.00666	6	11.1712	2.19655	6	75.8644	0.877662	6	13.9486	1.01446	6	11.888	0.929129	6	18.3869	2.24773	6	37.8344				122	13.5235	6.78564
Q15185	Prostaglandin E synthase 3 OS=Homo sapiens GN=PTGES3 PE=1 SV=1 - [TEBP_HUMAN]	8.06491	31.25	1	4	4	8	1.2296	8	8.25734	1.33207	8	11.8655	0.884342	8	44.2026	0.90707	8	11.2323	1.11798	8	15.2079	0.614459	8	85.0465				160	18.6854	4.53857
P01700	Ig lambda chain V-I region HA OS=Homo sapiens PE=1 SV=1 - [LV102_HUMAN]	8.04502	18.75	5	2	2	3	0.854975	3	22.5179	1.03317	3	13.0417	0.79978	3	3.02306	0.955014	3	6.56636	1.02212	3	1.54156	1.32203	3	15.2686				112	11.8889	8.90967
P36269	Gamma-glutamyltransferase 5 OS=Homo sapiens GN=GGT5 PE=1 SV=2 - [GGT5_HUMAN]	8.03464	5.12	1	2	2	5	1.09656	5	19.046	0.997839	5	15.0302	0.602868	5	34.6013	0.765862	5	53.2119	1.4739	5	21.5118	1.19251	5	40.9811				586	62.2223	7.54736
Q6NZY7	Cdc42 effector protein 5 OS=Homo sapiens GN=CDC42EP5 PE=1 SV=1 - [BORG3_HUMAN]	8.02114	24.32	1	3	3	3	1.08527	3	2.11717	0.847068	3	3.00927	1.36001	3	3.12967	0.866378	3	21.3654	1.22635	3	15.8219	1.06282	3	33.1479				148	15.1978	7.51807
P01861	Ig gamma-4 chain C region OS=Homo sapiens GN=IGHG4 PE=1 SV=1 - [IGHG4_HUMAN]	8.02056	16.51	1	1	4	6	0.695173	1		1.19597	1		0.781029	1		1.09542	1		0.93776	1		1.14192	1					327	35.9179	7.35693
P49736	DNA replication licensing factor MCM2 OS=Homo sapiens GN=MCM2 PE=1 SV=4 - [MCM2_HUMAN]	7.99832	9.18	1	7	7	8	1.05623	8	9.79583	0.84927	8	16.6991	0.742097	8	12.7812	0.871618	8	20.7278	0.828036	8	22.6795	0.899337	8	26.2494				904	101.832	5.51611
Q8WVJ2	NudC domain-containing protein 2 OS=Homo sapiens GN=NUDCD2 PE=1 SV=1 - [NUDC2_HUMAN]	7.99496	30.57	1	4	4	6	1.02494	6	3.27901	1.13066	6	14.9476	1.09902	6	10.7765	1.16175	6	18.6196	1.02654	6	9.52842	0.901799	6	22.5895				157	17.6647	5.07178
Q68CZ2	Tensin-3 OS=Homo sapiens GN=TNS3 PE=1 SV=2 - [TENS3_HUMAN]	7.98885	2.35	2	1	3	5	0.787401	1		1.23347	1		0.548164	1		0.7825	1		1.49176	1		1.20307	1					1445	155.169	6.81494
P10155	60 kDa SS-A/Ro ribonucleoprotein OS=Homo sapiens GN=TROVE2 PE=1 SV=2 - [RO60_HUMAN]	7.96496	15.99	1	8	8	15	0.979791	15	15.0309	0.978358	15	13.9186	1.08765	15	17.1351	1.11001	15	11.6106	0.845839	15	13.9745	1.05884	14	24.4859				538	60.6312	8.03076
B9A064	Immunoglobulin lambda-like polypeptide 5 OS=Homo sapiens GN=IGLL5 PE=2 SV=2 - [IGLL5_HUMAN]	7.96461	26.64	2	2	4	16	0.916949	4	2.4324	1.12634	4	8.03777	0.934329	4	23.7346	1.21529	4	18.9704	1.06652	4	6.35193	1.13563	4	22.68				214	23.0486	8.83643
Q9NPJ3	Acyl-coenzyme A thioesterase 13 OS=Homo sapiens GN=ACOT13 PE=1 SV=1 - [ACO13_HUMAN]	7.95839	25	1	3	3	8	1.34383	8	13.1731	1.38974	8	17.7869	1.10168	8	16.4882	1.00591	8	17.4771	1.04177	8	16.3662	0.910031	8	6.69191				140	14.9509	9.14404
P42677	40S ribosomal protein S27 OS=Homo sapiens GN=RPS27 PE=1 SV=3 - [RS27_HUMAN]	7.9573	39.29	1	1	4	14	1.08942	4	6.32529	0.944408	4	14.5676	1.11967	4	7.19943	0.861872	4	17.7832	0.915059	4	7.3072	1.17479	4	25.0833				84	9.45484	9.45166
Q9Y2Z0	Suppressor of G2 allele of SKP1 homolog OS=Homo sapiens GN=SUGT1 PE=1 SV=3 - [SUGT1_HUMAN]	7.9499	19.73	1	6	6	7	0.934061	7	12.4422	0.943929	7	5.46012	0.960164	7	12.9814	1.04316	7	9.42813	0.84538	7	8.84706	0.962771	7	17.1255				365	40.9985	5.16064
Q99627	COP9 signalosome complex subunit 8 OS=Homo sapiens GN=COPS8 PE=1 SV=1 - [CSN8_HUMAN]	7.94565	34.93	1	5	5	7	1.05566	6	9.0447	1.05472	6	20.5654	1.04767	6	3.27416	1.06768	6	40.1288	1.03255	6	19.0443	1.02361	6	35.8229				209	23.211	5.37646
Q71UM5	40S ribosomal protein S27-like OS=Homo sapiens GN=RPS27L PE=1 SV=3 - [RS27L_HUMAN]	7.90022	39.29	1	1	4	18	1.08855	8	13.0536	1.45128	8	15.4977	0.872073	8	29.2956	1.05038	8	19.5208	1.06491	8	13.0113	0.849069	8	62.2008				84	9.47087	9.45166
Q9ULX3	RNA-binding protein NOB1 OS=Homo sapiens GN=NOB1 PE=1 SV=1 - [NOB1_HUMAN]	7.89826	8.01	1	3	3	3	0.99913	3	9.74059	0.941993	3	0.749917	0.966606	3	61.8521	0.849723	3	23.7879	1.01983	3	22.3311	0.939243	3	17.3043				412	46.6458	7.18115
Q5VV41	Rho guanine nucleotide exchange factor 16 OS=Homo sapiens GN=ARHGEF16 PE=1 SV=1 - [ARHGG_HUMAN]	7.8965	3.95	1	2	2	4	0.956925	4	8.0887	0.898639	4	14.727	1.19374	4	2.25124	1.03495	4	3.04448	1.09945	4	15.5504	0.912163	4	28.423				709	80.0552	7.35693
O43633	Charged multivesicular body protein 2a OS=Homo sapiens GN=CHMP2A PE=1 SV=1 - [CHM2A_HUMAN]	7.88633	21.17	1	6	6	9	0.92544	9	9.73419	0.907075	9	13.0903	1.22436	9	15.9389	1.17268	9	15.4831	1.00223	9	13.1017	1.03885	9	21.0275				222	25.0879	5.97314
P80511	Protein S100-A12 OS=Homo sapiens GN=S100A12 PE=1 SV=2 - [S10AC_HUMAN]	7.88571	26.09	1	4	4	7	0.565552	7	13.6642	1.43374	7	10.0965	0.161	6	42.2409	0.561679	7	23.8742	0.972089	7	6.49106	0.968206	6	6.04088				92	10.5685	6.25244
Q13409	Cytoplasmic dynein 1 intermediate chain 2 OS=Homo sapiens GN=DYNC1I2 PE=1 SV=3 - [DC1I2_HUMAN]	7.88054	10.5	1	5	5	5	0.966724	5	13.0425	0.931101	5	17.1886	1.20286	5	11.2976	1.07485	5	11.6528	1.01428	5	11.5412	0.869531	5	24.202				638	71.4121	5.19873
P49406	39S ribosomal protein L19, mitochondrial OS=Homo sapiens GN=MRPL19 PE=1 SV=2 - [RM19_HUMAN]	7.8743	12.33	1	4	4	9	1.20911	9	11.4876	1.2504	9	28.8602	1.01663	9	5.41993	0.98796	9	13.2381	0.979314	9	13.3798	0.944746	9	18.4767				292	33.5136	9.49561
P27105	Erythrocyte band 7 integral membrane protein OS=Homo sapiens GN=STOM PE=1 SV=3 - [STOM_HUMAN]	7.86681	18.4	1	4	4	11	0.746079	11	19.1195	0.928411	11	14.5005	0.762743	11	32.1577	1.03763	11	10.9125	1.01811	11	3.43665	1.01916	11	22.8182				288	31.7107	7.88428
P16219	Short-chain specific acyl-CoA dehydrogenase, mitochondrial OS=Homo sapiens GN=ACADS PE=1 SV=1 - [ACADS_HUMAN]	7.85738	13.11	1	6	6	14	1.16952	14	8.84657	1.08775	14	12.7595	2.19208	14	38.6496	1.84218	14	14.1584	1.10098	14	12.9185	1.00123	14	97.0003				412	44.2688	7.98682
Q9UBV8	Peflin OS=Homo sapiens GN=PEF1 PE=1 SV=1 - [PEF1_HUMAN]	7.83526	10.92	1	3	3	4	0.894882	4	13.1421	1.02437	4	3.96225	1.01066	4	12.9168	1.16543	4	2.57578	1.01559	4	11.7133	1.07093	4	6.11958				284	30.3613	6.53662
Q8TDP1	Ribonuclease H2 subunit C OS=Homo sapiens GN=RNASEH2C PE=1 SV=1 - [RNH2C_HUMAN]	7.83405	30.49	1	3	3	4	1.1287	4	9.2295	0.972008	4	16.7691	1.06079	4	11.5091	0.847313	4	17.5095	1.04654	4	3.72441	1.10575	4	8.26194				164	17.829	5.03369
P26583	High mobility group protein B2 OS=Homo sapiens GN=HMGB2 PE=1 SV=2 - [HMGB2_HUMAN]	7.83097	33.49	1	5	6	13	0.836985	11	4.93811	1.18991	11	19.1179	0.6208	11	26.1825	0.984756	11	9.04084	0.918686	11	5.22667	0.856686	11	46.0573				209	24.0187	7.81104
P25815	Protein S100-P OS=Homo sapiens GN=S100P PE=1 SV=2 - [S100P_HUMAN]	7.82088	24.21	1	2	2	9	0.932113	9	17.3244	1.03698	9	20.1235	0.291261	9	181.116	0.556069	9	56.7349	0.973977	9	8.84914	0.838915	9	21.447				95	10.3932	4.88135
P52790	Hexokinase-3 OS=Homo sapiens GN=HK3 PE=1 SV=2 - [HXK3_HUMAN]	7.78953	3.68	1	2	3	4	0.703794	2	7.59863	1.12135	2	11.5454	0.254964	2	7.45706	0.598987	2	1.55557	1.00658	2	1.3936	1.05144	2	10.1365				923	98.9621	5.40186
P41240	Tyrosine-protein kinase CSK OS=Homo sapiens GN=CSK PE=1 SV=1 - [CSK_HUMAN]	7.78812	10	1	3	3	4	0.822972	4	29.3379	0.969635	4	9.58602	1.01734	4	36.4121	1.0212	4	8.27618	1.14014	4	24.1835	0.795166	4	15.5994				450	50.6717	7.06396
Q6R327	Rapamycin-insensitive companion of mTOR OS=Homo sapiens GN=RICTOR PE=1 SV=1 - [RICTR_HUMAN]	7.78412	0.53	1	1	1	3	0.926903	3	2.8787	1.33668	3	0.543426	1.17357	3	0.448011	1.28897	3	1.27306	0.911357	3	11.583	0.123875	3	67.5571				1708	192.097	7.47412
Q9UNF0	Protein kinase C and casein kinase substrate in neurons protein 2 OS=Homo sapiens GN=PACSIN2 PE=1 SV=2 - [PACN2_HUMAN]	7.78071	13.79	1	6	6	7	0.950833	7	4.24639	1.02235	7	11.5356	1.10988	7	15.2613	1.23443	7	16.3147	0.937529	7	11.6198	1.13895	7	7.04525				486	55.7039	5.19873
Q53HC9	Protein TSSC1 OS=Homo sapiens GN=TSSC1 PE=1 SV=2 - [TSSC1_HUMAN]	7.76597	5.68	1	2	2	4	1.07005	4	4.74717	1.0904	4	10.2488	1.07951	4	4.96615	1.1198	4	10.5628	1.0146	4	11.3906	1.0789	4	3.30763				387	43.5761	5.05908
Q8TB37	Iron-sulfur protein NUBPL OS=Homo sapiens GN=NUBPL PE=1 SV=3 - [NUBPL_HUMAN]	7.76057	18.81	1	5	5	7	1.23613	7	12.885	0.955325	7	18.2873	1.35651	7	15.654	0.975874	7	9.65913	1.05883	7	3.4441	0.920334	7	7.40667				319	34.0609	9.0415
Q9NX63	Coiled-coil-helix-coiled-coil-helix domain-containing protein 3, mitochondrial OS=Homo sapiens GN=CHCHD3 PE=1 SV=1 - [CHCH3_HUMAN]	7.75967	34.8	1	7	7	8	1.01752	8	7.42618	1.07087	8	15.1733	0.992729	8	9.42604	1.15151	8	31.6711	0.891561	8	32.8501	1.12736	8	22.1086				227	26.1362	8.27979
P28072	Proteasome subunit beta type-6 OS=Homo sapiens GN=PSMB6 PE=1 SV=4 - [PSB6_HUMAN]	7.75852	26.78	1	7	7	13	1.18204	13	15.9045	0.975139	13	8.67337	1.27363	13	18.2686	1.04249	13	30.0669	1.15012	13	16.2655	0.863794	13	49.0099				239	25.3414	4.91943
P50570	Dynamin-2 OS=Homo sapiens GN=DNM2 PE=1 SV=2 - [DYN2_HUMAN]	7.75655	20.11	3	15	15	15	0.971163	15	16.7893	0.945254	15	11.2703	1.20953	15	18.9284	1.35804	15	12.3025	0.885065	15	25.1659	0.816041	15	30.6713				870	98.0032	7.44482
P43155	Carnitine O-acetyltransferase OS=Homo sapiens GN=CRAT PE=1 SV=5 - [CACP_HUMAN]	7.75491	11.02	1	6	6	8	0.747003	8	11.4942	0.979499	8	30.4605	0.94982	8	4.98333	0.992514	8	18.5756	1.1519	8	20.3867	1.12688	8	6.83525				626	70.8123	8.44092
P61962	DDB1- and CUL4-associated factor 7 OS=Homo sapiens GN=DCAF7 PE=1 SV=1 - [DCAF7_HUMAN]	7.75255	16.08	1	4	4	5	1.05657	5	7.30755	1.0788	5	9.43595	1.04256	5	5.18934	1.10913	5	4.56895	0.971797	5	15.3507	1.12805	5	19.3079				342	38.9011	5.51611
O60216	Double-strand-break repair protein rad21 homolog OS=Homo sapiens GN=RAD21 PE=1 SV=2 - [RAD21_HUMAN]	7.73973	8.72	1	4	4	5	0.841851	5	44.1571	0.981291	5	13.197	0.803334	5	5.34957	1.02392	5	2.81691	0.948982	5	6.97165	1.16334	5	9.73244				631	71.6447	4.65283
P56556	NADH dehydrogenase [ubiquinone] 1 alpha subcomplex subunit 6 OS=Homo sapiens GN=NDUFA6 PE=1 SV=3 - [NDUA6_HUMAN]	7.72959	27.92	1	4	4	12	1.03526	12	6.06795	1.07493	12	13.1018	1.65012	12	18.9774	1.2407	12	13.4591	1.11736	12	10.6262	0.859683	12	19.5636				154	17.8593	10.1401
Q99961	Endophilin-A2 OS=Homo sapiens GN=SH3GL1 PE=1 SV=1 - [SH3G1_HUMAN]	7.71241	8.7	2	3	3	6	0.841925	6	12.8018	1.02743	6	15.3602	0.840046	6	15.5721	0.970256	6	12.1377	1.09956	6	5.22396	1.00264	6	12.3276				368	41.464	5.42725
P53367	Arfaptin-1 OS=Homo sapiens GN=ARFIP1 PE=1 SV=2 - [ARFP1_HUMAN]	7.70382	10.46	1	3	3	4	0.889366	4	13.2831	0.798286	4	18.2537	0.912855	4	32.3633	0.868792	4	16.2116	0.969512	4	1.99764	1.09607	4	9.63617				373	41.7126	6.69775
Q9HD89	Resistin OS=Homo sapiens GN=RETN PE=2 SV=1 - [RETN_HUMAN]	7.69572	30.56	1	2	2	5	0.413039	5	16.2555	1.40306	5	22.461	0.246449	5	37.9138	0.714399	5	11.7207	1.00707	5	15.8726	1.51852	5	17.3105				108	11.4115	6.85889
P42226	Signal transducer and activator of transcription 6 OS=Homo sapiens GN=STAT6 PE=1 SV=1 - [STAT6_HUMAN]	7.69231	4.96	1	4	4	4	0.971709	4	10.9766	0.904612	4	2.32598	1.13806	4	7.87715	1.11132	4	7.80956	0.874945	4	7.70863	0.88988	4	6.01014				847	94.0752	6.22705
Q13098	COP9 signalosome complex subunit 1 OS=Homo sapiens GN=GPS1 PE=1 SV=4 - [CSN1_HUMAN]	7.66346	9.37	1	4	4	5	1.01488	5	21.867	0.832853	5	22.1781	0.950865	5	13.0437	0.964219	5	6.90908	1.05724	5	33.8414	1.06864	5	28.9613				491	55.5012	6.7417
Q9NTK5	Obg-like ATPase 1 OS=Homo sapiens GN=OLA1 PE=1 SV=2 - [OLA1_HUMAN]	7.65826	25	1	9	9	15	0.970996	15	23.5916	1.21995	15	14.3075	0.914696	15	10.4139	1.08201	15	9.89485	0.883236	15	14.7427	0.954417	15	19.2807				396	44.7153	7.81104
Q96B36	Proline-rich AKT1 substrate 1 OS=Homo sapiens GN=AKT1S1 PE=1 SV=1 - [AKTS1_HUMAN]	7.65623	9.38	1	2	2	3	0.946731	3	14.2464	1.06703	3	13.7918	0.995518	3	18.2414	1.04347	3	13.5482	0.930012	3	15.4736	0.891108	3	23.0911				256	27.3665	4.75439
Q9GZQ3	COMM domain-containing protein 5 OS=Homo sapiens GN=COMMD5 PE=1 SV=1 - [COMD5_HUMAN]	7.65486	18.75	1	4	4	5	1.00646	5	2.11754	1.13745	5	12.3032	0.943137	5	9.94874	0.983378	5	8.66985	1.04625	5	4.24064	1.07956	5	19.4116				224	24.6549	7.02002
O43837	Isocitrate dehydrogenase [NAD] subunit beta, mitochondrial OS=Homo sapiens GN=IDH3B PE=1 SV=2 - [IDH3B_HUMAN]	7.64816	25.71	1	9	9	20	1.07635	20	11.8767	0.905376	20	19.11	1.29618	20	14.5694	1.09293	20	20.8864	0.991927	20	8.7244	0.967723	20	12.9861				385	42.1566	8.45557
Q9UHD9	Ubiquilin-2 OS=Homo sapiens GN=UBQLN2 PE=1 SV=2 - [UBQL2_HUMAN]	7.61678	16.19	1	3	7	15	0.932207	7	10.8846	1.05525	7	8.7081	1.17111	7	7.8693	1.08785	7	9.18809	1.02268	7	9.94753	1.01438	7	32.9583				624	65.6546	5.22412
Q9UHJ6	Sedoheptulokinase OS=Homo sapiens GN=SHPK PE=1 SV=3 - [SHPK_HUMAN]	7.61212	10.67	1	4	4	4	1.08732	4	3.56063	0.899245	4	20.256	1.15358	4	11.7354	0.970403	4	9.27622	0.996285	4	6.85602	0.955868	4	22.5629				478	51.458	6.82959
P34096	Ribonuclease 4 OS=Homo sapiens GN=RNASE4 PE=1 SV=3 - [RNAS4_HUMAN]	7.55932	18.37	1	2	2	4	1.16986	4	9.26758	0.854696	4	10.9292	1.21727	4	25.5079	1.12429	4	16.0225	1.05345	4	3.91733	1.38586	4	9.43042				147	16.8294	9.02686
Q9H3G5	Probable serine carboxypeptidase CPVL OS=Homo sapiens GN=CPVL PE=1 SV=2 - [CPVL_HUMAN]	7.5539	13.03	1	5	5	9	0.902582	9	19.3658	0.95408	9	8.70434	1.13215	9	12.4872	0.973191	9	12.9358	1.26706	9	15.4489	0.945816	9	26.684				476	54.1291	5.61768
Q86TU7	Histone-lysine N-methyltransferase setd3 OS=Homo sapiens GN=SETD3 PE=1 SV=1 - [SETD3_HUMAN]	7.51176	12.46	1	6	6	8	1.26458	8	9.95616	0.844918	7	14.3496	1.08877	8	23.8068	0.944389	7	14.0822	0.967178	8	11.4584	1.00204	8	39.3764				594	67.2152	5.96045
P50135	Histamine N-methyltransferase OS=Homo sapiens GN=HNMT PE=1 SV=1 - [HNMT_HUMAN]	7.5091	15.07	1	4	4	7	1.11645	7	2.17809	0.969993	7	16.3615	1.1805	7	12.8634	1.00582	7	15.6715	0.930188	7	8.38795	0.790059	7	17.5949				292	33.2736	5.33838
P60891	Ribose-phosphate pyrophosphokinase 1 OS=Homo sapiens GN=PRPS1 PE=1 SV=2 - [PRPS1_HUMAN]	7.48927	20.44	1	1	6	13	0.882483	1		0.980055	1		0.887034	1		0.995111	1		0.869771	1		0.981139	1					318	34.8119	6.97607
P12270	Nucleoprotein TPR OS=Homo sapiens GN=TPR PE=1 SV=3 - [TPR_HUMAN]	7.48679	1.74	1	3	3	3	0.769789	3	2.05125	0.982308	3	4.5786	0.852411	3	17.6654	0.738907	3	11.8471	1.00047	3	3.46786	0.882948	3	0.903602				2363	267.131	5.021
Q9H008	Phospholysine phosphohistidine inorganic pyrophosphate phosphatase OS=Homo sapiens GN=LHPP PE=1 SV=2 - [LHPP_HUMAN]	7.48338	31.11	1	5	5	14	0.935655	9	23.1561	0.891723	10	28.8121	1.37727	9	25.9566	1.17833	11	46.5963	1.14376	14	13.9478	1.17789	13	38.5127				270	29.1469	6.15088
P50238	Cysteine-rich protein 1 OS=Homo sapiens GN=CRIP1 PE=1 SV=3 - [CRIP1_HUMAN]	7.48135	33.77	1	4	4	5	0.837934	5	5.4676	0.968487	5	7.91473	1.15391	5	36.7277	1.17413	5	6.24024	1.50963	5	20.2151	0.781093	5	25.9972				77	8.52701	8.74854
P22570	NADPH:adrenodoxin oxidoreductase, mitochondrial OS=Homo sapiens GN=FDXR PE=1 SV=3 - [ADRO_HUMAN]	7.46322	9.16	1	4	4	4	0.924732	4	22.4652	0.930177	4	4.3877	1.10403	4	18.3563	0.937583	4	8.513	0.931743	4	7.44664	0.884789	4	29.2786				491	53.803	8.44092
P35813	Protein phosphatase 1A OS=Homo sapiens GN=PPM1A PE=1 SV=1 - [PPM1A_HUMAN]	7.46092	26.7	1	8	9	10	1.04834	9	16.8497	0.820689	9	17.0342	1.33693	9	10.8957	1.12356	9	16.8269	1.1042	9	11.2957	0.882443	9	21.6321				382	42.4207	5.36377
P07942	Laminin subunit beta-1 OS=Homo sapiens GN=LAMB1 PE=1 SV=2 - [LAMB1_HUMAN]	7.44771	2.41	1	3	3	3	0.932507	3	5.96019	0.875706	3	5.17311	1.51824	3	21.5133	1.10534	3	0.501152	1.117	3	24.4088	0.993134	3	4.82615				1786	197.909	4.94482
P62318	Small nuclear ribonucleoprotein Sm D3 OS=Homo sapiens GN=SNRPD3 PE=1 SV=1 - [SMD3_HUMAN]	7.43752	33.33	1	4	4	12	1.05883	12	10.6916	1.32908	12	19.608	0.718683	12	20.7891	0.925184	12	31.8019	1.08023	12	18.0395	1.1518	12	20.3966				126	13.9073	10.3159
P50583	Bis(5'-nucleosyl)-tetraphosphatase [asymmetrical] OS=Homo sapiens GN=NUDT2 PE=1 SV=3 - [AP4A_HUMAN]	7.43186	22.45	1	3	3	7	0.777555	7	23.9165	1.00287	7	28.2088	0.89082	7	24.2687	0.912013	7	10.8682	1.13577	7	7.35089	0.84995	7	22.0758				147	16.8186	5.35107
Q9C040	Tripartite motif-containing protein 2 OS=Homo sapiens GN=TRIM2 PE=1 SV=1 - [TRIM2_HUMAN]	7.42721	7.26	1	4	4	4	1.06547	4	10.7374	1.02231	4	2.44037	0.91683	4	10.6835	0.992341	4	5.73062	1.03518	4	16.5393	1.13331	4	16.0117				744	81.4791	6.96143
P53041	Serine/threonine-protein phosphatase 5 OS=Homo sapiens GN=PPP5C PE=1 SV=1 - [PPP5_HUMAN]	7.41937	10.82	1	4	4	5	0.920329	5	23.0872	0.85149	5	34.1964	0.910021	5	13.1411	1.08836	5	28.023	0.9295	5	27.4019	0.885927	5	28.9404				499	56.8423	6.27783
P17213	Bactericidal permeability-increasing protein OS=Homo sapiens GN=BPI PE=1 SV=4 - [BPI_HUMAN]	7.38163	10.47	1	3	3	6	0.682798	6	9.68771	1.44038	6	28.8088	0.333365	6	22.3143	0.874421	6	31.043	0.742289	6	26.943	1.15658	6	12.9027				487	53.8651	9.37842
Q13330	Metastasis-associated protein MTA1 OS=Homo sapiens GN=MTA1 PE=1 SV=2 - [MTA1_HUMAN]	7.37323	4.76	2	2	3	4	1.16541	2	10.0155	0.947832	2	4.48698	0.891055	2	24.6979	1.11639	2	31.4957	0.885838	2	27.0821	0.775971	2	44.7757				715	80.7353	9.26123
Q9P2J5	Leucine--tRNA ligase, cytoplasmic OS=Homo sapiens GN=LARS PE=1 SV=2 - [SYLC_HUMAN]	7.36573	4.25	1	5	5	10	1.01364	10	12.0383	0.915362	10	4.32352	0.914492	10	9.09739	0.896146	10	16.054	0.98168	10	9.58665	0.983635	10	20.3643				1176	134.379	7.29834
Q12972	Nuclear inhibitor of protein phosphatase 1 OS=Homo sapiens GN=PPP1R8 PE=1 SV=2 - [PP1R8_HUMAN]	7.3442	22.79	1	4	4	7	0.936815	7	4.32043	0.967427	7	6.25744	1.22121	7	22.5152	1.05817	7	2.56063	0.931645	7	16.3044	0.834661	7	26.4818				351	38.4548	7.37158
Q13148	TAR DNA-binding protein 43 OS=Homo sapiens GN=TARDBP PE=1 SV=1 - [TADBP_HUMAN]	7.34411	11.35	1	4	4	7	1.00498	7	10.8694	1.09837	7	15.2878	0.839969	7	13.6726	1.16263	7	10.9518	0.88857	7	6.2269	0.843068	7	28.8923				414	44.7113	6.18896
Q8NDH3	Probable aminopeptidase NPEPL1 OS=Homo sapiens GN=NPEPL1 PE=1 SV=3 - [PEPL1_HUMAN]	7.337	18.16	1	6	6	8	1.08915	8	7.72099	0.895145	8	25.0937	1.12379	8	15.0227	0.958805	8	10.1972	1.04864	8	15.4679	1.09194	8	10.0174				523	55.8255	6.87354
P16930	Fumarylacetoacetase OS=Homo sapiens GN=FAH PE=1 SV=2 - [FAAA_HUMAN]	7.33374	12.17	1	5	5	7	0.9263	7	15.6356	1.04208	7	7.78309	1.01059	7	23.2782	0.972758	7	8.26726	0.96887	7	4.08169	1.16376	7	29.5031				419	46.3442	6.94678
O76070	Gamma-synuclein OS=Homo sapiens GN=SNCG PE=1 SV=2 - [SYUG_HUMAN]	7.33002	30.71	1	3	3	6	0.893618	6	10.5396	0.842578	6	5.26821	1.86696	6	18.3517	1.50615	6	7.73989	1.11934	6	20.0108	0.801999	6	28.5297				127	13.3228	4.85596
Q9BSE5	Agmatinase, mitochondrial OS=Homo sapiens GN=AGMAT PE=1 SV=2 - [SPEB_HUMAN]	7.32858	15.63	1	4	4	4	1.34444	4	17.0879	1.04444	4	22.083	0.948558	4	7.53976	0.900119	4	17.357	1.14819	4	11.3096	1.01851	4	9.33322				352	37.6362	7.59131
P56381	ATP synthase subunit epsilon, mitochondrial OS=Homo sapiens GN=ATP5E PE=1 SV=2 - [ATP5E_HUMAN]	7.29219	29.41	2	2	2	4	1.08919	4	15.4188	1.26882	4	13.6662	1.08744	4	5.56597	1.14884	4	6.37396	1.07989	4	1.1715	1.02933	4	12.7819				51	5.77611	9.92041
P53004	Biliverdin reductase A OS=Homo sapiens GN=BLVRA PE=1 SV=2 - [BIEA_HUMAN]	7.28822	17.23	1	5	5	9	0.862827	9	9.20971	0.910421	9	12.3557	1.08327	9	4.67702	1.05703	9	13.3985	0.999704	9	5.0883	1.03709	9	6.69686				296	33.4073	6.44287
Q9P013	Spliceosome-associated protein CWC15 homolog OS=Homo sapiens GN=CWC15 PE=1 SV=2 - [CWC15_HUMAN]	7.27169	12.23	1	3	3	4	1.04485	4	12.3849	1.06016	4	13.6155	0.785906	4	28.0697	1.00324	4	41.0338	0.932516	4	5.15781	1.07535	4	17.5966				229	26.6083	5.70654
P54920	Alpha-soluble NSF attachment protein OS=Homo sapiens GN=NAPA PE=1 SV=3 - [SNAA_HUMAN]	7.26929	25.08	1	6	6	6	0.928504	6	5.6133	0.941132	6	24.4146	1.12883	6	11.3631	1.0671	6	15.904	0.944054	6	2.75013	0.923926	6	7.29916				295	33.2113	5.36377
Q9P0J1	[Pyruvate dehydrogenase [acetyl-transferring]]-phosphatase 1, mitochondrial OS=Homo sapiens GN=PDP1 PE=1 SV=3 - [PDP1_HUMAN]	7.26368	7.45	1	3	3	3	0.904769	3	14.3756	0.590598	3	3.12527	1.17653	3	40.0989	0.701655	3	44.4566	1.04251	3	1.81239	1.15723	3	17.5827				537	61.0156	6.66846
Q99598	Translin-associated protein X OS=Homo sapiens GN=TSNAX PE=1 SV=1 - [TSNAX_HUMAN]	7.24959	28.62	1	6	6	8	0.878449	8	12.5087	1.07998	8	18.8348	0.979669	8	41.0578	1.03933	8	9.05655	1.01004	8	31.2143	0.970969	8	14.7299				290	33.0917	6.55127
Q96CN7	Isochorismatase domain-containing protein 1 OS=Homo sapiens GN=ISOC1 PE=1 SV=3 - [ISOC1_HUMAN]	7.24695	21.81	1	5	5	9	1.03069	9	12.5918	1.15753	9	8.1885	1.06753	9	6.64443	1.12846	9	17.5	0.922384	9	4.07779	0.964197	9	12.3587				298	32.2161	7.38623
Q9Y3B4	Splicing factor 3B subunit 6 OS=Homo sapiens GN=SF3B6 PE=1 SV=1 - [SF3B6_HUMAN]	7.24156	20.8	1	2	2	5	1.04804	5	14.9218	1.22429	5	27.8476	0.779248	5	16.5535	0.899556	5	8.07926	1.03421	5	3.90168	0.802252	5	17.4435				125	14.5756	9.37842
Q9Y2R0	Cytochrome c oxidase assembly factor 3 homolog, mitochondrial OS=Homo sapiens GN=COA3 PE=1 SV=1 - [COA3_HUMAN]	7.23509	35.85	1	4	4	6	0.946336	6	6.76965	1.11318	6	8.49273	0.990501	6	12.4884	0.880728	6	27.4966	1.13082	6	31.5966	1.16627	6	48.8856				106	11.7241	9.59814
Q86X55	Histone-arginine methyltransferase CARM1 OS=Homo sapiens GN=CARM1 PE=1 SV=3 - [CARM1_HUMAN]	7.21665	5.76	1	3	3	4	1.06665	4	10.9328	0.894793	4	13.1173	0.803658	4	14.5602	0.793763	4	9.82981	0.945477	4	2.71781	1.0425	4	13.1026				608	65.8114	6.72705
O95456	Proteasome assembly chaperone 1 OS=Homo sapiens GN=PSMG1 PE=1 SV=1 - [PSMG1_HUMAN]	7.21601	8.33	1	2	2	3	0.962266	3	1.92657	1.04777	3	6.61351	0.806266	3	37.4825	1.03153	3	6.23753	0.909532	3	3.66041	0.680635	3	11.658				288	32.8325	7.1665
P13761	HLA class II histocompatibility antigen, DRB1-7 beta chain OS=Homo sapiens GN=HLA-DRB1 PE=1 SV=1 - [2B17_HUMAN]	7.20038	9.77	6	1	3	3	1.21669	1		0.663578	1		1.26327	1		0.853558	1		1.39803	1		1.48038	1					266	29.803	7.44482
P17858	ATP-dependent 6-phosphofructokinase, liver type OS=Homo sapiens GN=PFKL PE=1 SV=6 - [PFKAL_HUMAN]	7.19884	17.31	1	9	11	18	0.95732	15	18.6197	1.0361	15	19.9732	0.991335	15	20.2478	1.32861	15	20.6625	0.955596	15	10.895	0.955707	15	20.0184				780	84.9642	7.50342
Q14232	Translation initiation factor eIF-2B subunit alpha OS=Homo sapiens GN=EIF2B1 PE=1 SV=1 - [EI2BA_HUMAN]	7.19548	7.87	1	3	3	4	1.10557	4	8.91104	0.969583	4	9.73932	1.05645	4	8.24282	1.13002	4	10.6638	0.853879	4	4.01591	0.812069	4	22.3162				305	33.6908	7.32764
P15586	N-acetylglucosamine-6-sulfatase OS=Homo sapiens GN=GNS PE=1 SV=3 - [GNS_HUMAN]	7.18669	6.16	1	3	3	5	0.966987	5	16.1555	1.06195	5	12.2942	0.845201	5	9.00344	0.991067	5	8.73863	0.88472	5	18.8577	0.841917	5	5.64512				552	62.042	8.30908
Q12904	Aminoacyl tRNA synthase complex-interacting multifunctional protein 1 OS=Homo sapiens GN=AIMP1 PE=1 SV=2 - [AIMP1_HUMAN]	7.18621	25	1	5	5	10	0.9793	10	6.28884	0.950317	10	6.74805	1.05563	10	21.5502	1.03405	10	15.2578	1.02104	10	11.3013	1.03201	10	14.0024				312	34.3311	8.42627
Q08209	Serine/threonine-protein phosphatase 2B catalytic subunit alpha isoform OS=Homo sapiens GN=PPP3CA PE=1 SV=1 - [PP2BA_HUMAN]	7.172	10.75	3	5	5	8	1.00554	8	14.7844	1.03293	8	24.77	1.03452	8	21.8909	1.13703	8	30.8558	1.00485	8	15.5646	1.06135	8	11.122				521	58.6503	5.85889
Q9BQ69	O-acetyl-ADP-ribose deacetylase MACROD1 OS=Homo sapiens GN=MACROD1 PE=1 SV=2 - [MACD1_HUMAN]	7.16259	7.69	1	2	2	3	1.07313	3	29.9543	1.12902	3	6.09207	0.74997	3	1.05002	0.860025	3	0.0978141	1.01957	3	1.50003	1.02967	3	15.1787				325	35.4827	9.51025
Q08AG7	Mitotic-spindle organizing protein 1 OS=Homo sapiens GN=MZT1 PE=1 SV=2 - [MZT1_HUMAN]	7.15368	32.93	1	2	2	4	0.983682	4	5.18604	1.10462	4	12.4389	1.01332	4	14.5408	0.904386	4	3.9012	1.46732	4	12.6985	1.10306	4	3.92476				82	8.47331	4.77979
P05362	Intercellular adhesion molecule 1 OS=Homo sapiens GN=ICAM1 PE=1 SV=2 - [ICAM1_HUMAN]	7.1306	3.38	1	1	1	2	0.733239	2	7.93098	0.756491	2	14.1354	0.80505	2	18.4563	0.728461	2	50.5841	1.0753	2	25.6107	1.32424	2	0.583401				532	57.789	7.98682
Q9P2T1	GMP reductase 2 OS=Homo sapiens GN=GMPR2 PE=1 SV=1 - [GMPR2_HUMAN]	7.12008	4.89	1	2	2	3	1.23694	3	15.7043	0.891655	3	18.6398	1.27252	3	4.56227	0.975662	3	11.8809	1.31747	3	8.02265	0.608733	3	6.40835				348	37.85	7.2251
P21397	Amine oxidase [flavin-containing] A OS=Homo sapiens GN=MAOA PE=1 SV=1 - [AOFA_HUMAN]	7.11812	17.08	1	8	8	13	1.0558	12	8.93674	1.14464	13	13.8189	1.48207	13	29.2265	1.32557	12	16.8631	1.00801	12	12.1568	0.958222	12	14.647				527	59.6435	7.85498
O75306	NADH dehydrogenase [ubiquinone] iron-sulfur protein 2, mitochondrial OS=Homo sapiens GN=NDUFS2 PE=1 SV=2 - [NDUS2_HUMAN]	7.11694	8.64	1	4	4	6	1.16381	6	17.1842	0.993547	5	8.48633	1.44567	6	16.4152	1.06002	6	33.7942	0.921271	6	27.0061	0.777002	6	45.8181				463	52.5117	7.54736
Q9P016	Thymocyte nuclear protein 1 OS=Homo sapiens GN=THYN1 PE=1 SV=1 - [THYN1_HUMAN]	7.09512	20.44	1	6	6	6	1.11221	6	6.36265	1.08235	6	24.7046	0.925771	6	6.32536	0.861718	6	13.676	1.12098	6	10.0757	0.960152	6	49.2385				225	25.681	9.24658
Q5T447	E3 ubiquitin-protein ligase HECTD3 OS=Homo sapiens GN=HECTD3 PE=1 SV=1 - [HECD3_HUMAN]	7.08973	5.46	1	3	3	4	0.995518	3	5.39478	0.826773	4	15.6039	1.33678	3	18.1076	1.23346	4	7.16284	1.03247	4	22.3937	1.44087	4	28.5361				861	97.0515	5.64307
Q9NRV9	Heme-binding protein 1 OS=Homo sapiens GN=HEBP1 PE=1 SV=1 - [HEBP1_HUMAN]	7.08633	22.75	1	4	4	5	1.05875	5	1.85922	1.03686	5	1.08153	0.951826	5	11.1743	1.07363	5	15.9541	1.25658	5	3.18902	0.987132	5	4.34129				189	21.0835	5.79541
Q9Y2S7	Polymerase delta-interacting protein 2 OS=Homo sapiens GN=POLDIP2 PE=1 SV=1 - [PDIP2_HUMAN]	7.08311	23.91	1	6	6	8	1.1616	8	10.1875	1.11083	8	10.7443	0.894013	8	28.0993	0.864504	7	26.5496	1.09017	7	12.1013	1.06137	8	44.2573				368	42.0072	8.63135
O75251	NADH dehydrogenase [ubiquinone] iron-sulfur protein 7, mitochondrial OS=Homo sapiens GN=NDUFS7 PE=1 SV=3 - [NDUS7_HUMAN]	7.07792	18.31	1	4	4	5	1.00776	5	5.56515	1.12421	5	9.96746	1.23359	5	11.0978	1.05119	5	11.8154	1.12249	5	7.911	0.983413	5	4.07256				213	23.5481	9.99365
P82933	28S ribosomal protein S9, mitochondrial OS=Homo sapiens GN=MRPS9 PE=1 SV=2 - [RT09_HUMAN]	7.07343	15.15	1	5	5	7	1.16711	7	9.92112	1.03446	7	14.4399	1.12055	7	16.3401	0.898424	7	30.546	1.00819	7	11.7667	0.989139	7	19.8692				396	45.8058	9.51025
Q9NVZ3	Adaptin ear-binding coat-associated protein 2 OS=Homo sapiens GN=NECAP2 PE=1 SV=1 - [NECP2_HUMAN]	7.06405	9.13	1	2	2	5	0.834106	5	7.02985	1.05379	5	12.674	0.841409	5	36.339	0.906411	5	12.4675	1.02373	5	6.68049	0.845039	5	15.2662				263	28.3213	8.38232
Q8IVM0	Coiled-coil domain-containing protein 50 OS=Homo sapiens GN=CCDC50 PE=1 SV=1 - [CCD50_HUMAN]	7.0632	6.54	1	2	2	3	0.916074	3	8.16178	0.892147	3	14.7827	1.25167	3	6.38728	1.15733	3	8.39892	1.00001	3	9.97661	1.0184	3	1.98904				306	35.8	6.65381
Q96C36	Pyrroline-5-carboxylate reductase 2 OS=Homo sapiens GN=PYCR2 PE=1 SV=1 - [P5CR2_HUMAN]	7.05745	8.44	1	2	3	4	1.27352	2	2.2026	1.65034	2	9.11837	0.656286	2	15.2956	0.818637	2	19.8629	0.918316	2	5.41075	0.978826	2	2.10518				320	33.6157	7.76709
P07902	Galactose-1-phosphate uridylyltransferase OS=Homo sapiens GN=GALT PE=1 SV=3 - [GALT_HUMAN]	7.05738	13.19	1	4	4	6	1.00723	6	6.86242	0.985473	6	25.6923	1.09804	6	7.44938	1.23149	6	9.56562	0.912201	6	15.5792	1.00709	6	5.45973				379	43.3356	6.99072
Q96AB3	Isochorismatase domain-containing protein 2, mitochondrial OS=Homo sapiens GN=ISOC2 PE=1 SV=1 - [ISOC2_HUMAN]	7.05716	34.15	1	4	4	7	0.988085	7	10.3282	1.06764	7	17.9705	1.23576	7	11.7983	0.894109	7	20.5032	1.36115	7	23.8881	1.0211	7	39.1811				205	22.3228	7.76709
Q14894	Ketimine reductase mu-crystallin OS=Homo sapiens GN=CRYM PE=1 SV=1 - [CRYM_HUMAN]	7.05625	12.74	1	3	3	4	1.19853	4	9.3642	0.93431	4	14.4609	1.62893	4	5.43006	1.28843	4	26.7046	0.942191	4	10.4425	0.788972	4	6.8568				314	33.7544	5.13525
Q99447	Ethanolamine-phosphate cytidylyltransferase OS=Homo sapiens GN=PCYT2 PE=1 SV=1 - [PCY2_HUMAN]	7.04564	18.77	1	7	7	7	0.879321	7	0.478356	1.20864	7	20.0398	1.02664	7	5.77622	1.14826	7	2.19123	0.946042	7	15.2922	1.07881	7	24.7864				389	43.8079	6.91748
Q14244	Ensconsin OS=Homo sapiens GN=MAP7 PE=1 SV=1 - [MAP7_HUMAN]	7.04235	5.07	1	4	4	4	1.23478	4	10.8801	0.980066	4	21.9557	1.05269	4	7.80629	0.947498	4	15.9455	1.07168	4	9.18787	0.954924	4	8.62241				749	84.0015	9.61279
Q9UL25	Ras-related protein Rab-21 OS=Homo sapiens GN=RAB21 PE=1 SV=3 - [RAB21_HUMAN]	7.03977	14.67	1	4	4	5	0.948161	5	6.39488	1.14653	5	2.96887	0.908104	5	13.1347	0.882069	5	10.9996	0.998827	5	2.74529	1.10353	5	5.77082				225	24.3323	7.94287
P00403	Cytochrome c oxidase subunit 2 OS=Homo sapiens GN=MT-CO2 PE=1 SV=1 - [COX2_HUMAN]	7.03945	7.49	1	2	2	4	1.12394	4	8.95469	1.0725	4	15.3099	1.21288	4	16.5795	1.08604	4	24.9988	1.21477	4	16.1137	1.16547	4	16.4021				227	25.5482	4.81787
Q96CF2	Charged multivesicular body protein 4c OS=Homo sapiens GN=CHMP4C PE=1 SV=1 - [CHM4C_HUMAN]	7.02191	9.01	1	1	2	5	0.952316	1		0.877922	1		1.07653	1		0.8613	1		1.08708	1		1.22456	1					233	26.3944	6.07471
O96000	NADH dehydrogenase [ubiquinone] 1 beta subcomplex subunit 10 OS=Homo sapiens GN=NDUFB10 PE=1 SV=3 - [NDUBA_HUMAN]	7.00246	18.02	1	3	3	4	0.904072	4	7.89589	1.00429	4	13.3513	1.10503	4	4.11087	1.03221	4	8.7623	1.16182	4	14.9871	0.600818	4	47.7855				172	20.7632	8.48486
Q9Y3U8	60S ribosomal protein L36 OS=Homo sapiens GN=RPL36 PE=1 SV=3 - [RL36_HUMAN]	7.00202	29.52	1	4	4	16	1.09614	16	14.1352	1.24427	16	19.5636	0.836851	16	27.4283	0.936035	16	9.45114	0.991872	16	8.02771	1.18836	16	37.6531				105	12.2459	11.5903
Q96GD0	Pyridoxal phosphate phosphatase OS=Homo sapiens GN=PDXP PE=1 SV=2 - [PLPP_HUMAN]	6.9913	16.89	1	4	4	4	1.02201	4	7.24316	0.928884	4	9.90956	1.3264	4	16.7367	1.10508	4	7.9333	0.975869	4	15.6569	0.974098	4	1.63652				296	31.6783	6.55127
Q13616	Cullin-1 OS=Homo sapiens GN=CUL1 PE=1 SV=2 - [CUL1_HUMAN]	6.98776	4.38	1	3	3	3	1.08612	3	11.447	0.952345	3	2.12154	0.940766	3	10.6804	1.00801	3	4.16341	1.19353	3	5.45023	1.0509	3	1.0294				776	89.622	8.00146
P0CG05	Ig lambda-2 chain C regions OS=Homo sapiens GN=IGLC2 PE=1 SV=1 - [LAC2_HUMAN]	6.9856	55.66	4	2	4	17	0.799693	5	2.98513	1.05745	5	17.203	0.965329	5	20.3822	1.22873	5	16.7654	0.820608	5	8.87305	1.2783	5	15.8725				106	11.2865	7.23975
P55263	Adenosine kinase OS=Homo sapiens GN=ADK PE=1 SV=2 - [ADK_HUMAN]	6.98453	16.57	1	5	5	7	1.28361	7	5.30825	1.0675	7	6.97524	0.908924	7	34.9061	0.87223	7	14.5135	0.925787	7	18.4562	0.927883	7	31.1092				362	40.5197	6.69775
Q9HD42	Charged multivesicular body protein 1a OS=Homo sapiens GN=CHMP1A PE=1 SV=1 - [CHM1A_HUMAN]	6.96539	15.82	1	4	4	5	1.16684	5	5.97715	0.979417	5	3.83445	1.12645	5	12.452	1.12149	5	6.84873	1.01371	5	9.93604	1.01545	5	10.682				196	21.6892	8.06006
A0AVT1	Ubiquitin-like modifier-activating enzyme 6 OS=Homo sapiens GN=UBA6 PE=1 SV=1 - [UBA6_HUMAN]	6.96445	6.18	1	6	6	6	0.977007	6	8.54734	0.94003	6	7.47172	0.831089	6	18.3801	1.00914	6	20.2302	0.92841	6	3.07273	1.0681	6	7.49138				1052	117.895	6.13818
P46060	Ran GTPase-activating protein 1 OS=Homo sapiens GN=RANGAP1 PE=1 SV=1 - [RAGP1_HUMAN]	6.9627	10.39	1	5	5	5	0.992774	5	3.90446	1.02558	5	3.10368	0.871006	5	9.89182	1.07652	5	7.98051	0.887037	5	16.7065	1.0919	5	24.8354				587	63.5023	4.67822
P52594	Arf-GAP domain and FG repeat-containing protein 1 OS=Homo sapiens GN=AGFG1 PE=1 SV=2 - [AGFG1_HUMAN]	6.94354	16.73	2	6	6	6	0.918602	6	8.92269	0.909823	6	11.2794	0.929644	6	20.3783	0.884312	6	19.7266	1.05363	6	16.5273	1.04781	6	12.9567				562	58.2242	8.63135
P43307	Translocon-associated protein subunit alpha OS=Homo sapiens GN=SSR1 PE=1 SV=3 - [SSRA_HUMAN]	6.93165	9.09	1	2	2	5	0.79689	4	6.68257	1.30241	4	24.1779	0.779481	4	23.0274	0.936567	3	0.457238	1.10771	4	8.66009	0.857555	4	14.4227				286	32.2153	4.48779
Q96CM8	Acyl-CoA synthetase family member 2, mitochondrial OS=Homo sapiens GN=ACSF2 PE=1 SV=2 - [ACSF2_HUMAN]	6.92949	3.74	1	2	2	4	1.09503	4	10.6927	0.740643	4	28.5263	1.48537	4	14.3509	1.28512	4	11.7836	1.14797	4	2.37298	1.07603	4	24.8619				615	68.0808	7.54736
Q9BWD1	Acetyl-CoA acetyltransferase, cytosolic OS=Homo sapiens GN=ACAT2 PE=1 SV=2 - [THIC_HUMAN]	6.92377	18.39	1	5	5	7	1.40665	7	18.1514	1.2817	7	5.957	1.02379	7	33.0533	1.04998	7	3.67121	1.12591	7	13.9687	0.815024	7	55.3386				397	41.3244	6.91748
Q9Y2R9	28S ribosomal protein S7, mitochondrial OS=Homo sapiens GN=MRPS7 PE=1 SV=2 - [RT07_HUMAN]	6.91116	25.21	1	5	5	7	1.02578	7	14.811	1.11704	7	25.7856	1.00787	7	15.9404	0.962379	7	13.2475	1.05002	7	13.2808	1.01653	7	16.9974				242	28.116	9.99365
P19623	Spermidine synthase OS=Homo sapiens GN=SRM PE=1 SV=1 - [SPEE_HUMAN]	6.91081	11.26	1	3	3	5	1.02418	5	3.58804	1.0401	5	6.10423	0.661758	5	22.5139	0.853029	5	6.11116	0.932974	5	12.057	1.02327	5	15.9048				302	33.8027	5.49072
Q14165	Malectin OS=Homo sapiens GN=MLEC PE=1 SV=1 - [MLEC_HUMAN]	6.90613	16.44	1	5	5	6	0.963299	6	12.9916	0.996358	6	14.1184	0.866237	6	16.872	0.913215	6	14.2823	0.96328	6	1.93064	0.94786	6	5.92119				292	32.2136	5.41455
Q01523	Defensin-5 OS=Homo sapiens GN=DEFA5 PE=1 SV=1 - [DEF5_HUMAN]	6.90162	44.68	1	3	3	4	1.15521	4	6.24909	0.635335	4	34.8791	1.42527	4	31.7794	0.950989	4	12.3495	11.8721	4	97.2904	1.05813	4	19.7825				94	10.065	8.01611
Q13907	Isopentenyl-diphosphate Delta-isomerase 1 OS=Homo sapiens GN=IDI1 PE=1 SV=2 - [IDI1_HUMAN]	6.90048	28.19	1	5	5	6	1.13464	6	15.3341	1.16243	6	13.94	1.03993	6	12.3698	0.841268	6	20.4315	1.20488	6	6.42698	1.0052	6	7.13253				227	26.3025	6.34131
O75348	V-type proton ATPase subunit G 1 OS=Homo sapiens GN=ATP6V1G1 PE=1 SV=3 - [VATG1_HUMAN]	6.88875	16.1	1	2	2	3	0.950947	3	5.51527	1.01743	3	10.6422	0.913525	3	5.57704	0.774681	3	6.4743	1.1455	3	1.89911	1.10645	3	8.61381				118	13.7491	8.79248
Q9NYL2	Mitogen-activated protein kinase kinase kinase MLT OS=Homo sapiens GN=ZAK PE=1 SV=3 - [MLTK_HUMAN]	6.88292	4.25	1	3	3	4	0.911381	4	17.7377	0.840924	4	6.03147	1.52924	4	24.4293	1.44056	4	8.05948	0.965628	4	7.20494	1.08168	4	17.0968				800	91.0976	7.86963
Q96JY6	PDZ and LIM domain protein 2 OS=Homo sapiens GN=PDLIM2 PE=1 SV=1 - [PDLI2_HUMAN]	6.88013	5.97	1	2	2	3	0.764522	3	5.54689	0.975249	3	7.8441	0.924726	3	31.1178	0.593535	3	1.16533	1.36303	3	11.5287	1.03601	3	19.5457				352	37.4357	8.71924
Q96DV4	39S ribosomal protein L38, mitochondrial OS=Homo sapiens GN=MRPL38 PE=1 SV=2 - [RM38_HUMAN]	6.87474	7.37	1	3	3	5	1.19681	5	16.7848	1.17286	5	9.26428	1.03664	5	6.67837	0.993469	5	11.9473	1.03289	5	12.8354	1.19132	5	27.8344				380	44.5684	7.53271
O14744	Protein arginine N-methyltransferase 5 OS=Homo sapiens GN=PRMT5 PE=1 SV=4 - [ANM5_HUMAN]	6.87065	10.05	1	5	5	8	1.07938	8	10.5726	0.907223	8	10.5781	0.884959	8	25.6102	0.969736	8	9.29574	0.92059	8	17.5583	0.930722	8	24.6135				637	72.6376	6.29053
P12235	ADP/ATP translocase 1 OS=Homo sapiens GN=SLC25A4 PE=1 SV=4 - [ADT1_HUMAN]	6.86924	17.79	2	1	5	7	0.614217	1		1.3028	1		1.0365	1		1.21657	1		1.09097	1		1.08006	1					298	33.0432	9.75928
P51608	Methyl-CpG-binding protein 2 OS=Homo sapiens GN=MECP2 PE=1 SV=1 - [MECP2_HUMAN]	6.86842	30.86	1	11	11	16	0.744288	16	29.6364	0.87519	16	10.6355	1.28162	16	13.2265	1.45133	16	14.3903	0.843704	16	3.98808	0.914061	16	30.0019				486	52.4087	9.94971
Q15428	Splicing factor 3A subunit 2 OS=Homo sapiens GN=SF3A2 PE=1 SV=2 - [SF3A2_HUMAN]	6.86742	6.03	1	3	3	5	0.945973	5	13.499	1.04421	5	12.0923	0.835536	5	22.4458	0.975015	5	23.1488	0.943115	5	50.4801	0.728218	5	65.8351				464	49.2243	9.64209
P82663	28S ribosomal protein S25, mitochondrial OS=Homo sapiens GN=MRPS25 PE=1 SV=1 - [RT25_HUMAN]	6.86347	29.48	1	4	4	6	1.16417	6	20.1951	1.03202	6	22.5917	1.1923	6	18.5403	0.923104	6	19.8177	1.11409	6	17.8253	1.058	6	12.2039				173	20.1033	8.82178
O14933	Ubiquitin/ISG15-conjugating enzyme E2 L6 OS=Homo sapiens GN=UBE2L6 PE=1 SV=4 - [UB2L6_HUMAN]	6.8545	32.03	1	3	3	4	0.890936	4	0.639735	1.10599	4	8.07293	0.583285	4	14.9567	0.682764	4	9.256	0.916563	4	5.32823	1.14172	4	6.15512				153	17.7572	7.88428
P00167	Cytochrome b5 OS=Homo sapiens GN=CYB5A PE=1 SV=2 - [CYB5_HUMAN]	6.85046	42.54	1	4	4	10	0.915442	10	7.87577	1.05895	10	15.5848	1.05872	10	35.5572	1.20021	10	21.0708	1.1091	10	16.1002	0.99393	10	22.5896				134	15.3205	4.95752
Q92947	Glutaryl-CoA dehydrogenase, mitochondrial OS=Homo sapiens GN=GCDH PE=1 SV=1 - [GCDH_HUMAN]	6.84534	8.9	1	3	3	5	1.1223	5	16.6267	1.16407	5	4.7407	1.18617	5	14.058	1.24547	5	15.9254	0.930433	5	2.84793	0.896739	5	12.2942				438	48.0964	8.06006
P29218	Inositol monophosphatase 1 OS=Homo sapiens GN=IMPA1 PE=1 SV=1 - [IMPA1_HUMAN]	6.84396	21.66	1	4	4	7	1.06167	7	8.00659	0.933337	7	41.6461	1.16968	7	51.4949	1.09556	7	5.9578	0.979101	7	13.4747	0.991813	7	28.1052				277	30.1692	5.26221
Q06828	Fibromodulin OS=Homo sapiens GN=FMOD PE=1 SV=2 - [FMOD_HUMAN]	6.84078	6.38	1	2	2	4	0.898082	4	11.8279	0.835221	4	7.01985	0.883032	4	1.40369	0.540974	4	9.10075	1.137	4	1.95507	0.92994	4	6.20372				376	43.1515	6.03662
Q9BV20	Methylthioribose-1-phosphate isomerase OS=Homo sapiens GN=MRI1 PE=1 SV=1 - [MTNA_HUMAN]	6.8323	12.2	1	4	4	5	0.983446	5	6.17842	0.880159	5	12.8871	1.08169	5	6.30165	1.06168	5	30.0194	0.923155	5	6.42847	0.909455	5	19.2808				369	39.1254	6.30322
P08754	Guanine nucleotide-binding protein G(k) subunit alpha OS=Homo sapiens GN=GNAI3 PE=1 SV=3 - [GNAI3_HUMAN]	6.81144	21.47	8	3	6	9	1.01914	5	20.7209	0.90198	5	3.36429	1.1533	5	15.8503	1.09749	5	13.8072	1.04202	5	10.6495	0.941229	5	5.26049				354	40.5063	5.69385
O75821	Eukaryotic translation initiation factor 3 subunit G OS=Homo sapiens GN=EIF3G PE=1 SV=2 - [EIF3G_HUMAN]	6.80681	15	1	5	5	7	0.987879	7	9.47722	0.898349	7	9.74307	0.933163	7	32.1226	0.722459	7	16.8704	0.953357	7	14.4447	1.00314	7	10.2465				320	35.5889	6.12549
P55010	Eukaryotic translation initiation factor 5 OS=Homo sapiens GN=EIF5 PE=1 SV=2 - [IF5_HUMAN]	6.79078	16.94	1	6	6	10	1.04916	10	12.5007	1.0062	10	6.3556	1.15084	10	20.1216	1.16221	10	8.53223	0.865156	10	15.1705	0.906567	10	23.7977				431	49.1918	5.57959
Q7Z6Z7	E3 ubiquitin-protein ligase HUWE1 OS=Homo sapiens GN=HUWE1 PE=1 SV=3 - [HUWE1_HUMAN]	6.77297	1.21	1	4	4	5	1.01127	5	6.14938	0.965583	5	2.14034	0.850364	5	14.049	0.825935	5	7.54744	1.03666	5	15.5684	0.957059	5	23.9791				4374	481.589	5.22412
Q9BZE1	39S ribosomal protein L37, mitochondrial OS=Homo sapiens GN=MRPL37 PE=1 SV=2 - [RM37_HUMAN]	6.77013	11.58	1	4	4	8	1.11036	8	17.2202	1.19046	8	12.2704	1.03381	8	23.873	0.95854	7	16.4989	1.10561	7	14.6321	0.994611	8	19.5527				423	48.0871	8.5874
P61077	Ubiquitin-conjugating enzyme E2 D3 OS=Homo sapiens GN=UBE2D3 PE=1 SV=1 - [UB2D3_HUMAN]	6.75289	12.24	2	2	2	3	0.958686	3	6.76511	1.3376	3	13.3457	1.0701	3	0.251582	1.10513	3	8.33441	1.16025	3	10.1654	0.991099	3	6.73619				147	16.6764	7.79639
Q13084	39S ribosomal protein L28, mitochondrial OS=Homo sapiens GN=MRPL28 PE=1 SV=4 - [RM28_HUMAN]	6.75142	16.8	1	4	4	5	1.16263	5	7.93263	1.17062	5	13.8627	1.02378	5	3.66525	0.772433	5	10.2373	1.17744	5	19.5304	0.928268	5	50.4172				256	30.1379	8.29443
[truncated: 1,484 more rows]

## Sheet: Up-regulated proteins in diabet
Supplementary Table 4. Lists of up-regulated proteins in diabetic tumors and mucosas (compared to non-diabetic tumors and mucosas respectively).
[truncated: 176 more rows]

[truncated: 1 more sheets: Down-regulated proteins in diab]
