# Supplementary material for: Diabetes‐mediated promotion of colon mucosa carcinogenesis is associated with mitochondrial dysfunction
Source: Mol Oncol. 2019 Jul 27;13(9):1887–97. doi: 10.1002/1878-0261.12531 (PMC6717745; doi:10.1002/1878-0261.12531)
Supplement: Supplementary file 3 — Table S6. Over‐represented Gene Ontology terms and Reactome pathways in upregulated protein in diabetics tumors and mucosas. Table S7. Downregulated proteins in diabetics, common to tumor and normal adjacent mucosa. [file MOL2-13-1887-s003.xlsx]

## Sheet: GO BP
Supplementary Table 6. Over-represented Gene Ontology terms and Reactome pathways in up-regulated protein in diabetics tumors and mucosas.
Funtional Enrichment of all proteins upregulated in diabetics in two comparisons: 1) Tumors from Diabetics versus Tumors from non-diabetics and, 2) Normal colonic mucosa from diabetics versus Normal colonic mucosa from non-diabetics. #Reference set: all proteins identified in the proteomics experiment. #Statistical test: Fisher’s Exact test, FDR correction. #Database:Gene Ontology biological proc…
GOs	reference	list	list_expected	over_under	fold_enrichment	p-value	FDR
mitochondrial translational termination	65	25	4.70	+	5.32	3.39E-10	3.81E-07
mitochondrial translational elongation	66	25	4.77	+	5.24	4.39E-10	4.05E-07
translational termination	69	25	4.99	+	5.01	9.37E-10	6.33E-07
SRP-dependent cotranslational protein targeting to membrane	80	28	5.79	+	4.84	1.62E-10	2.35E-07
cotranslational protein targeting to membrane	81	28	5.86	+	4.78	2.05E-10	2.60E-07
mitochondrial gene expression	86	29	6.22	+	4.66	1.54E-10	2.60E-07
protein targeting to ER	85	28	6.15	+	4.55	5.13E-10	4.33E-07
establishment of protein localization to endoplasmic reticulum	85	28	6.15	+	4.55	5.13E-10	4.00E-07
protein localization to endoplasmic reticulum	86	28	6.22	+	4.50	6.41E-10	4.63E-07
mitochondrial translation	78	25	5.64	+	4.43	7.47E-09	3.98E-06
translational elongation	79	25	5.72	+	4.37	9.26E-09	4.69E-06
nuclear-transcribed mRNA catabolic process, nonsense-mediated decay	90	28	6.51	+	4.30	1.51E-09	9.57E-07
protein targeting to membrane	92	28	6.66	+	4.21	2.28E-09	1.36E-06
cellular protein complex disassembly	85	25	6.15	+	4.07	3.15E-08	1.39E-05
cytoplasmic translation	50	14	3.62	+	3.87	6.22E-05	1.40E-02
establishment of protein localization to membrane	111	30	8.03	+	3.74	6.15E-09	3.46E-06
nuclear-transcribed mRNA catabolic process	111	28	8.03	+	3.49	7.34E-08	2.86E-05
translational initiation	119	30	8.61	+	3.48	2.41E-08	1.16E-05
mRNA catabolic process	117	28	8.46	+	3.31	1.90E-07	6.40E-05
protein-containing complex disassembly	118	28	8.54	+	3.28	2.21E-07	7.22E-05
RNA catabolic process	131	31	9.48	+	3.27	4.85E-08	1.97E-05
translation	249	57	18.01	+	3.16	8.95E-14	9.07E-10
protein localization to membrane	151	34	10.92	+	3.11	2.93E-08	1.35E-05
peptide biosynthetic process	258	57	18.67	+	3.05	3.36E-13	1.70E-09
protein targeting	161	35	11.65	+	3.00	3.86E-08	1.63E-05
amide biosynthetic process	283	58	20.47	+	2.83	3.21E-12	1.08E-08
peptide metabolic process	294	58	21.27	+	2.73	1.79E-11	4.53E-08
establishment of protein localization to organelle	183	36	13.24	+	2.72	3.52E-07	1.11E-04
nucleobase-containing compound catabolic process	194	38	14.04	+	2.71	1.55E-07	5.83E-05
heterocycle catabolic process	205	39	14.83	+	2.63	1.59E-07	5.74E-05
cellular nitrogen compound catabolic process	206	39	14.90	+	2.62	1.74E-07	6.07E-05
cellular component disassembly	154	28	11.14	+	2.51	2.32E-05	5.73E-03
cellular amide metabolic process	359	65	25.97	+	2.50	2.59E-11	5.24E-08
aromatic compound catabolic process	212	38	15.34	+	2.48	1.05E-06	3.04E-04
organic cyclic compound catabolic process	217	38	15.70	+	2.42	1.50E-06	4.11E-04
protein localization to organelle	237	37	17.15	+	2.16	2.39E-05	5.77E-03
organonitrogen compound biosynthetic process	498	76	36.03	+	2.11	3.72E-10	3.77E-07
cellular macromolecule biosynthetic process	636	74	46.01	+	1.61	3.09E-05	7.27E-03
cellular catabolic process	568	65	41.09	+	1.58	1.97E-04	3.83E-02
macromolecule biosynthetic process	651	74	47.10	+	1.57	7.39E-05	1.59E-02
cellular biosynthetic process	934	105	67.57	+	1.55	4.78E-07	1.47E-04
cellular nitrogen compound biosynthetic process	751	84	54.33	+	1.55	2.18E-05	5.52E-03
catabolic process	619	69	44.78	+	1.54	2.26E-04	4.17E-02
organic substance biosynthetic process	961	106	69.53	+	1.52	1.22E-06	3.44E-04
biosynthetic process	973	107	70.39	+	1.52	9.56E-07	2.85E-04
gene expression	802	86	58.02	+	1.48	8.62E-05	1.82E-02
regulation of cellular process	1765	99	127.69	-	.78	2.21E-04	4.23E-02
positive regulation of biological process	1136	55	82.19	-	.67	2.25E-04	4.22E-02
signaling	788	32	57.01	-	.56	1.09E-04	2.21E-02
cellular developmental process	609	21	44.06	-	.48	6.41E-05	1.41E-02
cell differentiation	583	20	42.18	-	.47	1.01E-04	2.09E-02
regulation of cellular component organization	545	15	39.43	-	.38	4.99E-06	1.33E-03
generation of neurons	221	2	15.99	-	.13	3.91E-05	9.00E-03
neurogenesis	241	2	17.44	-	.11	7.37E-06	1.91E-03
mitotic cell cycle	162	1	11.72	-	.09	1.77E-04	3.52E-02

## Sheet: GO MF
Funtional Enrichment of all proteins upregulated in diabetics in two comparisons: 1) Tumors from Diabetics versus Tumors from non-diabetics and, 2) Normal colonic mucosa from diabetics versus Normal colonic mucosa from non-diabetics. #Reference set: all proteins identified in the proteomics experiment. #Statistical test: Fisher’s Exact test, FDR correction. #Database:Gene Ontology molecular funct…
GOs	reference	list	list_expected	over_under	fold_enrichment	p-value	FDR
rRNA binding	43	13	3.11	+	4.18	5.92E-05	1.50E-02
structural molecule activity	331	50	23.95	+	2.09	1.92E-06	1.62E-03
nucleotide binding	579	17	41.89	-	.41	8.07E-06	2.91E-03
nucleoside phosphate binding	580	17	41.96	-	.41	8.13E-06	2.57E-03
purine ribonucleotide binding	469	11	33.93	-	.32	4.50E-06	1.89E-03
ribonucleotide binding	472	11	34.15	-	.32	3.12E-06	1.58E-03
purine nucleotide binding	475	11	34.36	-	.32	3.12E-06	1.97E-03
purine ribonucleoside triphosphate binding	450	9	32.56	-	.28	1.03E-06	1.30E-03
nucleoside-triphosphatase activity	226	2	16.35	-	.12	2.56E-05	7.19E-03
guanyl ribonucleotide binding	126	0	9.12	-	< 0.01	2.01E-04	4.62E-02
ribonucleoside binding	126	0	9.12	-	< 0.01	2.01E-04	4.23E-02
guanyl nucleotide binding	126	0	9.12	-	< 0.01	2.01E-04	3.91E-02

## Sheet: GO CC
Funtional Enrichment of all proteins upregulated in diabetics in two comparisons: 1) Tumors from Diabetics versus Tumors from non-diabetics and, 2) Normal colonic mucosa from diabetics versus Normal colonic mucosa from non-diabetics. #Reference set: all proteins identified in the proteomics experiment. #Statistical test: Fisher’s Exact test, FDR correction. #Database:Gene Ontology cellular compon…
GOs	reference	list	list_expected	over_under	fold_enrichment	p-value	FDR
mitochondrial large ribosomal subunit	43	20	3.11	+	6.43	1.67E-09	1.42E-07
large ribosomal subunit	90	37	6.51	+	5.68	2.05E-15	9.92E-13
organellar ribosome	64	26	4.63	+	5.62	5.50E-11	9.96E-09
mitochondrial ribosome	64	26	4.63	+	5.62	5.50E-11	8.85E-09
ribosomal subunit	146	53	10.56	+	5.02	5.04E-20	7.31E-17
cytosolic large ribosomal subunit	47	17	3.40	+	5.00	5.43E-07	3.94E-05
mitochondrial intermembrane space	35	12	2.53	+	4.74	4.18E-05	2.63E-03
cytosolic ribosome	86	28	6.22	+	4.50	6.41E-10	6.63E-08
organelle envelope lumen	37	12	2.68	+	4.48	6.54E-05	3.79E-03
ribosome	169	54	12.23	+	4.42	2.51E-18	1.82E-15
cytosolic small ribosomal subunit	37	11	2.68	+	4.11	2.51E-04	1.40E-02
small ribosomal subunit	58	16	4.20	+	3.81	2.14E-05	1.41E-03
mitochondrial protein complex	142	37	10.27	+	3.60	1.97E-10	2.59E-08
mitochondrial inner membrane	176	45	12.73	+	3.53	2.56E-12	9.27E-10
organelle inner membrane	187	45	13.53	+	3.33	1.54E-11	3.72E-09
cytosolic part	137	29	9.91	+	2.93	1.05E-06	7.25E-05
mitochondrial envelope	243	51	17.58	+	2.90	4.40E-11	9.10E-09
mitochondrial membrane	229	47	16.57	+	2.84	5.92E-10	6.60E-08
mitochondrial matrix	252	51	18.23	+	2.80	1.41E-10	2.05E-08
mitochondrial part	389	70	28.14	+	2.49	3.03E-12	8.79E-10
ribonucleoprotein complex	419	67	30.31	+	2.21	1.05E-09	1.01E-07
envelope	343	53	24.82	+	2.14	3.18E-07	2.56E-05
organelle envelope	343	53	24.82	+	2.14	3.18E-07	2.43E-05
mitochondrion	535	80	38.71	+	2.07	3.33E-10	4.03E-08
endomembrane system	967	45	69.96	-	.64	3.94E-04	2.04E-02
plasma membrane	712	29	51.51	-	.56	3.30E-04	1.77E-02
cell periphery	750	29	54.26	-	.53	5.88E-05	3.55E-03

## Sheet: Reactome
Funtional Enrichment of all proteins upregulated in diabetics in two comparisons: 1) Tumors from Diabetics versus Tumors from non-diabetics and, 2) Normal colonic mucosa from diabetics versus Normal colonic mucosa from non-diabetics. #Reference set: all proteins identified in the proteomics experiment. #Statistical test: Fisher’s Exact test, FDR correction. #Database: Reactome pathways. #Tool:Pan…
Reactome Pathway	reference	list	list_expected	over_under	fold_enrichment	p-value	FDR
Mitochondrial translation termination	65	25	4.70	+	5.32	3.39E-10	1.45E-07
Mitochondrial translation elongation	66	25	4.77	+	5.24	4.39E-10	1.25E-07
Mitochondrial translation	67	25	4.85	+	5.16	5.68E-10	1.21E-07
Viral mRNA Translation	78	27	5.64	+	4.78	4.35E-10	1.49E-07
Eukaryotic Translation Termination	81	28	5.86	+	4.78	2.05E-10	1.76E-07
Peptide chain elongation	79	27	5.72	+	4.72	5.49E-10	1.34E-07
Selenocysteine synthesis	80	27	5.79	+	4.67	6.91E-10	1.18E-07
Eukaryotic Translation Elongation	83	27	6.00	+	4.50	1.35E-09	1.66E-07
Nonsense Mediated Decay (NMD) independent of the Exon Junction Complex (EJC)	83	27	6.00	+	4.50	1.35E-09	1.55E-07
SRP-dependent cotranslational protein targeting to membrane	88	28	6.37	+	4.40	9.89E-10	1.41E-07
Influenza Viral RNA Transcription and Replication	94	29	6.80	+	4.26	8.80E-10	1.37E-07
Formation of a pool of free 40S subunits	91	28	6.58	+	4.25	1.86E-09	1.99E-07
Nonsense-Mediated Decay (NMD)	91	28	6.58	+	4.25	1.86E-09	1.87E-07
Nonsense Mediated Decay (NMD) enhanced by the Exon Junction Complex (EJC)	91	28	6.58	+	4.25	1.86E-09	1.77E-07
rRNA processing in the nucleus and cytosol	109	31	7.89	+	3.93	1.17E-09	1.54E-07
Influenza Life Cycle	102	29	7.38	+	3.93	4.29E-09	3.86E-07
Selenoamino acid metabolism	95	27	6.87	+	3.93	1.56E-08	1.11E-06
rRNA processing	113	32	8.18	+	3.91	6.70E-10	1.27E-07
Major pathway of rRNA processing in the nucleolus and cytosol	104	29	7.52	+	3.85	6.23E-09	5.33E-07
GTP hydrolysis and joining of the 60S ribosomal subunit	101	28	7.31	+	3.83	1.30E-08	1.01E-06
L13a-mediated translational silencing of Ceruloplasmin expression	101	28	7.31	+	3.83	1.30E-08	9.68E-07
Influenza Infection	108	29	7.81	+	3.71	1.28E-08	1.04E-06
Eukaryotic Translation Initiation	106	28	7.67	+	3.65	3.17E-08	2.17E-06
Cap-dependent Translation Initiation	106	28	7.67	+	3.65	3.17E-08	2.08E-06
Translation	228	55	16.50	+	3.33	4.15E-14	7.11E-11
Regulation of expression of SLITs and ROBOs	132	30	9.55	+	3.14	1.77E-07	1.12E-05
Signaling by ROBO receptors	150	30	10.85	+	2.76	1.90E-06	1.12E-04
Metabolism of amino acids and derivatives	207	37	14.98	+	2.47	1.60E-06	9.79E-05
Infectious disease	225	36	16.28	+	2.21	2.54E-05	1.40E-03
Metabolism	717	83	51.87	+	1.60	7.40E-06	4.22E-04
Metabolism of proteins	735	79	53.18	+	1.49	2.02E-04	1.08E-02
Immune System	592	23	42.83	-	.54	6.69E-04	3.47E-02
