# Supplementary material for: Diabetes‐mediated promotion of colon mucosa carcinogenesis is associated with mitochondrial dysfunction
Source: Mol Oncol. 2019 Jul 27;13(9):1887–97. doi: 10.1002/1878-0261.12531 (PMC6717745; doi:10.1002/1878-0261.12531)
Supplement: Supplementary file 4 — Table S8. Over‐represented Gene Ontology terms and Reactome pathways in downregulated protein in diabetics tumors and mucosas. [file MOL2-13-1887-s004.xlsx]

## Sheet: GO BP
Supplementary Table 8. Over-represented Gene Ontology terms and Reactome pathways in down-regulated protein in diabetics tumors and mucosas.
Functional Enrichment of all proteins down-regulated in diabetics in two comparisons: 1) Tumors from Diabetics versus Tumors from non-diabetics and, 2) Normal colonic mucosa from diabetics versus Normal colonic mucosa from non-diabetics. #Reference set: all proteins identified in the proteomics experiment. #Statistical test: Fisher’s Exact test, FDR correction. #Database:Gene Ontology biological …
GOs	reference	list	list_expected	over_under	fold_enrichment	p-value	FDR
No significant terms (FDR<0.05)

## Sheet: GO MF
Funtional Enrichment of all proteins down-regulated in diabetics in two comparisons: 1) Tumors from Diabetics versus Tumors from non-diabetics and, 2) Normal colonic mucosa from diabetics versus Normal colonic mucosa from non-diabetics. #Reference set: all proteins identified in the proteomics experiment. #Statistical test: Fisher’s Exact test, FDR correction. #Database:Gene Ontology molecular fu…
GOs	reference	list	list_expected	over_under	fold_enrichment	p-value	FDR
organic cyclic compound binding	1375	18	41.07	-	0.44	7.91e-07	0.000975
heterocyclic compound binding	1363	15	40.71	-	0.37	3.13e-08	7.73e-05
nucleic acid binding	927	8	27.69	-	0.29	1.8e-06	0.00148
RNA binding	768	6	22.94	-	0.26	9.74e-06	0.006

## Sheet: GO CC
Funtional Enrichment of all proteins down-regulated in diabetics in two comparisons: 1) Tumors from Diabetics versus Tumors from non-diabetics and, 2) Normal colonic mucosa from diabetics versus Normal colonic mucosa from non-diabetics. #Reference set: all proteins identified in the proteomics experiment. #Statistical test: Fisher’s Exact test, FDR correction. #Database:Gene Ontology cellular com…
GOs	reference	list	list_expected	over_under	fold_enrichment	p-value	FDR
triglyceride-rich plasma lipoprotein particle	11	5	0.33	+	15.22	6.23e-05	0.0068
very-low-density lipoprotein particle	11	5	0.33	+	15.22	6.23e-05	0.00632
chylomicron	9	4	0.27	+	14.88	0.000387	0.0323
high-density lipoprotein particle	14	6	0.42	+	14.35	1.41e-05	0.00666
lipoprotein particle	17	6	0.51	+	11.82	3.42e-05	0.00808
plasma lipoprotein particle	17	6	0.51	+	11.82	3.42e-05	0.00693
protein-lipid complex	18	6	0.54	+	11.16	4.45e-05	0.00526
platelet alpha granule	36	7	1.08	+	6.51	0.000188	0.0167
platelet alpha granule lumen	32	6	0.96	+	6.28	0.000658	0.0445
contractile fiber part	64	10	1.91	+	5.23	3.97e-05	0.00564
blood microparticle	80	12	2.39	+	5.02	9.16e-06	0.0065
contractile fiber	70	10	2.09	+	4.78	7.89e-05	0.00746
endoplasmic reticulum lumen	109	15	3.26	+	4.61	1.64e-06	0.00233
collagen-containing extracellular matrix	158	16	4.72	+	3.39	2.68e-05	0.00759
extracellular matrix	162	16	4.84	+	3.31	3.56e-05	0.00632
endoplasmic reticulum part	246	18	7.35	+	2.45	0.000418	0.0329
endoplasmic reticulum	366	23	10.93	+	2.1	0.00055	0.039
nuclear part	1080	14	32.26	-	0.43	4.26e-05	0.0055
nuclear lumen	1015	12	30.32	-	0.4	2.01e-05	0.00712
nucleoplasm	857	9	25.6	-	0.35	3.94e-05	0.00622
ribonucleoprotein complex	412	2	12.31	-	0.16	0.00042	0.0313

## Sheet: Reactome
Funtional Enrichment of all proteins down-regulated in diabetics in two comparisons: 1) Tumors from Diabetics versus Tumors from non-diabetics and, 2) Normal colonic mucosa from diabetics versus Normal colonic mucosa from non-diabetics. #Reference set: all proteins identified in the proteomics experiment. #Statistical test: Fisher’s Exact test, FDR correction. #Database: Reactome pathways. #Tool:…
Reactome Pathway	reference	list	list_expected	over_under	fold_enrichment	p-value	FDR
Post-translational protein phosphorylation	45	10	1.34	+	7.44	2.55e-06	0.00429
Regulation of Insulin-like Growth Factor (IGF) transport and uptake by Insulin-like Growth Factor Binding Proteins (IGFBPs)	50	10	1.49	+	6.7	5.83e-06	0.0049
Platelet degranulation	64	10	1.91	+	5.23	3.97e-05	0.0223
Response to elevated platelet cytosolic Ca2+	65	10	1.94	+	5.15	4.48e-05	0.0188
Platelet activation, signaling and aggregation	96	12	2.87	+	4.18	4.81e-05	0.0162
